# Supplementary material for: Small molecule proteostasis regulators that reprogram the ER to reduce extracellular protein aggregation
Source: eLife. 2016 Jul 20;5:e15550. doi: 10.7554/eLife.15550 (PMC4954754; doi:10.7554/eLife.15550)
Supplement: Figure 2—source data 1. — These data were used to prepare Figure 2B. DOI: http://dx.doi.org/10.7554/eLife.15550.006 [file elife-15550-fig2-data1.xlsx]

## Sheet: HTS hits
COMPOUND INFORMATION								PRIMARY SCREEN		TRIPLICATE CONFIRMATION SCREENING						DOSE RESPONSE
Compound #	Sample ID	Structure	MW	Formula	Polar Surface Area	AlogP		ERSE-Firefly Assay		ERSE-Firefly Assay			XBP1-Renilla Assay			ERSE-Firefly Assay							XBP1-Renilla Assay
								% Activation		% Activation (Ave.)	St. Dev.		% Activation (Ave.)	St. Dev.		EC50 (M)		Max Activation (%)			Hill Slope		EC50 (M)		Max Activation (%)			Hill Slope
5	SR-01000010887-1		271.156	C11 H15 Br N2 O	41.13	2.623		76.14		60.909	6.028		9.124	0.667		=	4.909e-06	95.4252	±	24.9031	2.16326		>	1.74359e-05	8.05376	±	3.47962
6	SR-01000093829-1		236.294	C11 H12 N2 O2 S	83.37	2.556		130.9		51.516	5.432		5.975	0.334		=	7.59114e-06	92.6662	±	11.2612	1.32757		>	1.68852e-05	9.95015	±	1.45045
8	SR-01000121947-1		262.283	C14 H15 F N2 O2	55.13	3.264		78.76		40.825	5.334		7.085	0.258		=	1.22199e-05	68.6932	±	8.4629	0.961465		>	1.68852e-05	9.22439	±	4.67686
12	SR-05000000373-2		264.323	C14 H20 N2 O3	78.43	2.005		520.9		59.181	16.999		-3.628	0.952		=	6.57989e-06	131.608	±	25.3112	1.04023		>	1.68852e-05	3.16594	±	2.91181
13	SR-01000122392-1		298.365	C16 H14 N2 O2 S	83.37	3.588		148.9		34.542	3.651		5.577	1.025		=	1.24157e-05	64.5732	±	9.06529	1.43014		>	1.68852e-05	8.26566	±	3.31998
14	SR-01000121975-1		246.24	C13 H11 F N2 O2	55.13	2.552		119		25.07	4.669		1.921	2.073		=	1.67327e-05	50.2375	±	7.43804	1.30199		>	1.68852e-05	6.3519	±	5.30128
16	SR-01000323361-1		289.337	C18 H15 N3 O	50.84	3.767		68.46		38.123	7.147		-0.499	0.016		>	1.68852e-05	32.1339	±	1.96021			>	1.68852e-05	0.489753	±	1.41916
17	SR-01000204849-1		351.174	C15 H12 Br F N2 O2	50.69	3.62		27.14		35.361	1.497		1.011	0.871		>	1.68852e-05	30.9579	±	5.5066			>	1.68852e-05	1.14199	±	6.17745
18	SR-01000108275-1		318.331	C19 H14 N2 O3	59.92	3.359		29.48		29.867	4.294		5.903	3.173		>	1.68852e-05	25.3479	±	5.56184			>	1.68852e-05	0.725205	±	0.60404
20	SR-01000204835-1		256.279	C15 H13 F N2 O	41.46	3.375		37.88		27.093	7.83		2.011	0.323		>	1.68852e-05	23.1241	±	1.38584			>	1.68852e-05	1.92634	±	1.99117
21	SR-01000235377-1		287.745	C16 H14 Cl N O2	38.33	3.434		58.61		28.579	2.222		-0.467	2.403		>	1.68852e-05	22.1719	±	2.29583			>	1.68852e-05	4.41374	±	4.97069
23	SR-01000141469-1		262.283	C14 H15 F N2 O2	55.13	3.127		101		26.645	1.611		4.967	1.203		>	1.68852e-05	20.8284	±	5.79411			>	1.68852e-05	4.75522	±	1.76911
26	SR-05000002326-2		830.92	C38 H62 N4 O16	306.36	-0.885		169.7		161.68	5.711		61.227	0.333		=	5.20843e-07	138.744	±	18.7903	2.38284		>	1.68852e-05	45.0501	±	4.89367
27	SR-01000274086-1		359.226	C16 H15 Br N4 O	70.07	2.906		162.1		54.152	16.349		23.41	2.243		=	4.93186e-06	131.823	±	7.37258	3.90999		=	7.93564e-06	56.9658	±	8.10341	2.86221
28	SR-01000122434-1		234.278	C11 H10 N2 O2 S	83.37	2.3		182.9		72.058	5.968		7.784	0.96		=	5.28415e-06	124.293	±	2.72818	1.29408		>	1.68852e-05	12.8163	±	0.785307
29	SR-01000093831-1		250.321	C12 H14 N2 O2 S	83.37	3.012		141.6		65.088	6.303		9.509	1.681		=	6.64692e-06	107.295	±	7.79162	1.14334		>	1.68852e-05	10.2754	±	2.21121
30	SR-01000439337-1		317.342	C20 H15 N O3	66.4	3.776		130.9		41.471	9.744		10.441	0.773		=	7.46946e-06	103.181	±	3.29157	1.38658		>	1.6777e-05	15.0731	±	5.40689
31	SR-01000367785-1		228.25	C13 H12 N2 O2	55.13	2.347		326		43.435	5.006		5.497	0.756		=	7.44533e-06	99.5662	±	16.726	1.09115		>	1.68852e-05	10.6775	±	4.13343
32	SR-01000122396-1		302.357	C14 H14 N4 O2 S	101.19	1.488		185.6		42.534	6.919		7.542	0.783		=	9.58329e-06	89.1276	±	3.83833	1.00736		>	1.68852e-05	12.1402	±	0.830595
33	SR-01000113857-1		419.459	C22 H17 N3 O4 S	116.77	3.046		95.42		25.599	8.068		14.196	3.67		=	1.00255e-05	85.1953	±	7.49456	1.02634		>	1.68852e-05	21.8349	±	6.26862
34	SR-01000522391-1		268.29	C16 H13 F N2 O	48.91	4.48		26.45		25.54	7.184		3.172	2.574		=	1.0514e-05	71.3738	±	16.2042	2.58018		>	1.89603e-05	17.1837	±	4.01081
36	SR-01000093827-1		252.293	C11 H12 N2 O3 S	92.6	1.553		67.08		27.391	2.403		6.382	1.215		=	1.55479e-05	54.0612	±	13.5074	1.01743		>	1.68852e-05	9.60261	±	3.19819
38	SR-01000070188-1		328.347	C16 H12 N2 O4 S	116.41	3.942		47.71		25.481	3.847		4.468	0.659		>	1.85129e-05	39.5212	±	2.4245			>	1.85129e-05	8.73765	±	5.66572
39	SR-01000204446-1		272.734	C15 H13 Cl N2 O	41.46	3.834		132.4		31.861	1.849		0.915	0.53		>	1.68852e-05	36.9345	±	7.7731			>	1.68852e-05	3.18922	±	1.22319
41	SR-01000108871-1		361.241	C16 H17 Br N4 O	70.14	3.668		151.4		27.17	1.863		2.874	0.992		>	1.68852e-05	32.5504	±	9.9536			>	1.68852e-05	8.76919	±	2.0494
42	SR-01000394584-1		308.403	C18 H16 N2 O S	70.22	3.91		70.22		33.834	2.365		3.363	1.824		>	1.82304e-05	32.2211	±	1.61147			>	1.82304e-05	6.96478	±	1.1093
45	SR-01000458857-1		303.363	C19 H17 N3 O	50.84	4.115		27.89		27.18	7.096		-0.629	1.785		>	1.94158e-05	30.6358	±	6.25813			>	1.94158e-05	5.16505	±	2.9718
46	SR-01000238230-1		302.353	C15 H14 N2 O3 S	106.59	3.873		102.3		26.953	5.18		1.049	0.433		>	1.68852e-05	30.1645	±	7.27165			>	1.68852e-05	5.76139	±	1.51483
47	SR-01000467447-1		298.384	C18 H22 N2 O2	41.57	3.458		53.79		26.13	1.099		0.922	1.936		>	1.7843e-05	29.6594	±	5.29679			>	1.7843e-05	2.1813	±	7.14118
48	SR-01000109097-1		298.344	C16 H18 N4 O2	79.37	2.922		89.98		31.473	1.125		2.732	0.564		>	1.68852e-05	29.5663	±	6.67577			>	1.68852e-05	3.95182	±	0.692938
51	SR-01000141559-1		354.36	C19 H18 N2 O5	93.82	3.518		77.18		33.803	1.87		10.878	1.251		>	1.68852e-05	29.1175	±	5.34126			>	1.68852e-05	9.55028	±	5.64332
52	SR-01000526752-1		309.416	C16 H11 N3 S2	103.11	4.187		42.61		25.239	6.251		0.766	2.494		>	1.64247e-05	28.5501	±	1.76263			>	1.64247e-05	5.22501	±	2.88724
53	SR-01000368891-1		320.35	C18 H16 N4 O2	79.63	3.781		155.9		25.191	1.808		7.58	1.894		>	1.68852e-05	28.3477	±	0.495241			>	1.68852e-05	5.19677	±	9.2936
54	SR-01000300802-1		263.299	C16 H13 N3 O	65.61	3.945		27.9		34.133	8.548		4.302	0.469		>	1.68852e-05	27.9532	±	8.70141			>	1.68852e-05	2.69237	±	0.739397
55	SR-01000478926-1		282.345	C16 H18 N4 O	54.04	2.955		47.03		28.332	2.581		4.28	0.658		>	1.71423e-05	27.4275	±	2.85297			>	1.71423e-05	9.73079	±	1.43371
56	SR-01000396616-1		288.733	C15 H13 Cl N2 O2	51.22	3.119		26.03		27.922	6.643		-1.928	1.48		>	1.50868e-05	27.3379	±	3.73287			>	1.50868e-05	8.83353	±	0.858363
60	SR-01000043424-1		276.341	C17 H16 N4	50.17	4.25		88.37		29.691	1.894		5.57	0.693		>	1.71088e-05	26.4234	±	5.40774			>	1.71088e-05	8.33274	±	1.12881
61	SR-01000412439-1		304.276	C15 H13 F N2 O4	84.15	3.046		54.23		25.854	2.393		1.766	2.063		>	1.43161e-05	26.3828	±	1.63958			>	1.43161e-05	2.67178	±	1.82415
62	SR-01000396296-1		303.158	C14 H11 Br N2 O	41.99	3.219		77.02		27.612	6.85		0.069	1.08		>	1.37355e-05	26.1776	±	3.75851			>	1.37355e-05	4.36474	±	3.16797
63	SR-01000507389-1		260.723	C14 H13 Cl N2 O	41.99	3.158		40.7		27.838	4.633		0.292	0.787		>	1.76522e-05	26.0579	±	2.50826			>	1.76522e-05	5.24135	±	0.675253
66	SR-01000653209-1		262.315	C16 H14 N4	63.83	3.861		101.9		33.82	3.877		1.435	0.868		>	1.71861e-05	25.8313	±	9.54635			>	1.71861e-05	3.35726	±	1.21744
67	SR-01000010276-1		284.317	C15 H16 N4 O2	79.37	2.466		64.75		26.137	2.533		2.255	1.019		>	1.66288e-05	25.796	±	1.89727			>	1.66288e-05	4.03363	±	2.50857
69	SR-01000507761-1		296.392	C17 H16 N2 O S	84.22	4.125		48.07		26.213	2.513		2.722	1.465		>	1.62673e-05	25.4314	±	6.27129			>	1.62673e-05	4.69209	±	3.17594
70	SR-01000565970-1		301.779	C15 H16 Cl N5	55.63	3.545		25.43		30.26	4.56		1.562	1.549		>	1.95177e-05	25.3894	±	3.03141			>	1.95177e-05	2.04857	±	1.14463
71	SR-01000217503-1		340.401	C18 H16 N2 O3 S	96.52	3.298		39.26		27.308	2.184		2.845	0.368		>	1.68852e-05	25.2662	±	5.66049			>	1.68852e-05	3.2903	±	3.38175
72	SR-01000167975-1		292.34	C17 H16 N4 O	51.14	2.19		29.49		28.975	8.702		1.221	0.965		>	1.68852e-05	25.2416	±	10.3028			>	1.68852e-05	4.14558	±	2.7184
77	SR-01000311557-1		265.271	C15 H11 N3 O2	74.5	3.632		43.94		25.191	1.705		1.798	0.814		>	1.68852e-05	23.6801	±	12.4553			>	1.68852e-05	3.12969	±	2.3749
78	SR-01000368525-1		311.771	C17 H14 Cl N3 O	46.92	3.723		101.3		25.636	3.72		2.861	0.722		>	1.68852e-05	23.5885	±	2.54266			>	1.68852e-05	8.32659	±	5.88505
81	SR-01000257327-1		326.576	C13 H9 Br Cl N O2	42.24	3.89		89.97		25.483	1.643		-0.469	0.897		>	1.68852e-05	23.5269	±	2.49167			>	1.68852e-05	4.49674	±	6.93521
83	SR-01000004951-1		326.418	C18 H18 N2 O2 S	90.36	3.898		29.51		27.986	5.523		3.538	0.928		>	1.65532e-05	23.4556	±	7.96903			>	1.65532e-05	2.08931	±	1.14669
85	SR-01000531727-1		312.391	C17 H16 N2 O2 S	78.92	3.498		75.33		39.02	5.33		4.821	0.695		>	1.62682e-05	23.3491	±	2.42178			>	1.62682e-05	6.00581	±	1.06305
86	SR-01000478856-1		321.173	C14 H13 Br N2 O2	51.22	3.083		50.16		26.034	3.334		2.815	1.465		>	1.50699e-05	23.3335	±	2.14242			>	1.50699e-05	4.18409	±	0.0898555
88	SR-01000108889-1		332.405	C20 H20 N4 O	70.14	3.828		118.1		30.663	2.605		1.433	0.965		>	1.68852e-05	23.2114	±	3.08933			>	1.68852e-05	8.51682	±	1.029
90	SR-01000381973-1		323.379	C16 H13 N5 O S	92.58	1.852		25.35		38.058	6.862		3.909	0.504		>	1.68852e-05	23.0583	±	0.885272			>	1.68852e-05	8.51863	±	2.13255
91	SR-01000109006-1		361.36	C19 H15 N5 O3	115.95	3.86		80.34		31.363	2.946		3.047	1.672		>	1.68852e-05	22.9636	±	4.27088			>	1.68852e-05	5.31107	±	2.3056
92	SR-01000389309-1		347.416	C21 H21 N3 O2	47.36	4.366		51.39		34.216	4.213		9.307	0.788		>	1.06261e-05	22.8354	±	1.61697			>	1.06261e-05	2.94772	±	3.47157
93	SR-01000005436-1		298.365	C16 H14 N2 O2 S	94.27	3.526		76.54		29.43	2.459		11.344	1.275		>	1.69777e-05	22.809	±	6.55745			>	1.69777e-05	5.5882	±	2.99482
95	SR-01000009222-1		340.445	C19 H20 N2 O2 S	100.43	3.71		52.71		28.945	2.399		6.123	0.935		>	1.68631e-05	22.6386	±	3.06141			>	1.68631e-05	3.0093	±	2.77887
99	SR-01000511498-1		301.559	C12 H7 Cl3 N2 O	41.99	3.996		41.1		27.05	2.431		0.717	0.555		>	1.52476e-05	22.4619	±	8.30275			>	1.52476e-05	4.14998	±	0.977495
102	SR-01000006939-1		325.415	C16 H11 N3 O S2	122.26	3.29		106.1		32.127	2.474		1.445	1.569		>	1.66042e-05	22.1874	±	2.48317			>	1.66042e-05	4.53215	±	1.13543
105	SR-01000396308-1		258.707	C14 H11 Cl N2 O	41.99	3.135		57.85		27.851	6.308		1.962	0.264		>	1.86369e-05	22.0949	±	6.97706			>	1.86369e-05	2.19442	±	0.653611
108	SR-01000308961-1		397.432	C24 H19 N3 O3	67.08	3.947		31.82		26.092	9.555		1.301	3.629		>	1.65694e-05	21.7507	±	6.62728			>	1.65694e-05	7.28844	±	3.25365
109	SR-01000517032-1		283.373	C17 H21 N3 O	39.07	3.625		45.68		27.964	6.476		6.612	1.048		>	1.70801e-05	21.7383	±	4.12888			>	1.70801e-05	7.50968	±	2.76867
110	SR-01000109095-1		302.764	C15 H15 Cl N4 O	70.14	3.603		128.9		42.028	8.57		3.794	8.138		>	1.68852e-05	21.6911	±	1.6621			>	1.68852e-05	6.87518	±	3.14384
111	SR-01000357261-1		310.376	C17 H14 N2 O2 S	78.92	3.528		43.84		25.679	4.575		3.809	0.655		>	1.68852e-05	21.4717	±	3.61687			>	1.68852e-05	5.32577	±	6.54445
112	SR-01000014688-1		255.315	C16 H17 N O2	42.24	3.671		90.05		26.602	5.89		3.997	0.683		>	1.7195e-05	21.4618	±	4.57359			>	1.7195e-05	7.59159	±	2.44446
115	SR-01000364958-1		360.82	C17 H13 Cl N2 O3 S	109.66	3.418		96.63		31.637	1.085		4.819	1.141		>	1.68852e-05	21.2723	±	1.25675			>	1.68852e-05	6.81011	±	1.29821
116	SR-01000515844-1		304.372	C18 H12 N2 O S	87.27	3.432		42.8		25.805	2.715		9.037	1.097		>	1.8287e-05	21.2043	±	5.64366			>	1.8287e-05	5.3005	±	5.02271
119	SR-01000370357-1		314.407	C17 H18 N2 O2 S	92.92	3.582		62.44		26.4	4.793		2.45	0.406		>	1.68852e-05	20.8779	±	1.99791			>	1.68852e-05	4.9368	±	3.75175
120	SR-01000028735-1		365.344	C19 H15 N3 O5	110.17	3.978		73.57		31.72	4.381		8.639	1.109		>	1.84869e-05	20.8302	±	4.10308			>	1.84869e-05	6.98422	±	2.81896
122	SR-01000204824-1		286.261	C15 H11 F N2 O3	59.92	2.657		29.79		27.077	2.431		1.668	0.994		>	1.68852e-05	20.8063	±	5.17742			>	1.68852e-05	5.69605	±	0.65391
127	SR-01000347527-1		294.381	C16 H14 N4 S	90.66	3.903		97.99		26.831	1.674		2.7	0.906		>	1.68852e-05	20.3706	±	3.7696			>	1.68852e-05	8.52431	±	0.534424
129	SR-01000537131-1		351.792	C19 H14 Cl N3 O2	70.93	4.316		26.87		51.293	9.839		12.098	2.269		>	1.59819e-05	20.1332	±	3.39064			>	1.59819e-05	3.20681	±	1.44729
130	SR-01000328420-1		337.425	C19 H23 N5 O	63.39	2.846		41.84		33.54	2.367		4.738	0.407		>	1.68852e-05	20.1112	±	5.64387			>	1.68852e-05	1.63917	±	4.25241
132	SR-01000261939-1		271.29	C16 H14 F N O2	49.33	3.492		175.8		140.073	17.419		10.333	7.876		=	3.30533e-06	303.111	±	13.33	1.72864		=	1.18745e-05	84.0717	±	19.2797	1.45807
133	SR-01000260205-1		283.325	C17 H17 N O3	58.56	3.27		174.8		116.079	7.916		10.154	0.473		=	4.00137e-06	229.044	±	0.765776	3.0032		=	6.98688e-06	72.4631	±	3.19537	10.5913
134	SR-01000277148-1		259.328	C14 H13 N O2 S	77.56	3.24		104.4		62.115	12.231		4.091	1.243		=	5.28671e-06	224.979	±	15.2997	1.92636		=	1.00383e-05	56.4957	±	2.76991	7.23818
135	SR-01000294440-1		305.167	C14 H10 Cl2 N4	63.83	3.943		511.8		43.472	3.876		11.274	0.792		=	7.92882e-06	138.419	±	10.5621	1.35849		=	1.22601e-05	61.9111	±	4.03239	3.03799
136	SR-01000389423-1		226.278	C14 H14 N2 O	55.12	2.354		191.4		56.768	4.475		14.108	1.298		=	4.27231e-06	136.999	±	14.738	1.86763		>	1.46833e-05	42.2088	±	2.1631
137	SR-01000777526-3		316.264	C16 H12 O7	116.45	2.152		400.9		132.686	21.315		53.743	3.811		=	3.69059e-06	128.834	±	3.52323	3.02727		=	8.0174e-06	57.9359	±	2.79331	2.24632
138	SR-01000293809-1		284.749	C15 H13 Cl N4	63.83	3.765		399.2		34.801	5.781		8.064	2.358		=	1.00399e-05	110.653	±	7.87002	1.57617		>	1.68852e-05	48.0831	±	5.17319
139	SR-01000214425-1		262.228	C10 H10 N6 O3	156.13	0.279		234.4		71.068	7.08		19.52	0.376		=	5.37806e-06	96.8798	±	3.74137	2.22178		>	1.68852e-05	41.5976	±	6.06432
141	SR-01000920560-1		357.407	C18 H16 F N3 O2 S	81.45	4		63.86		62.711	4.481		15.483	1.752		=	6.6354e-06	80.8436	±	16.6431	1.51472		>	1.68852e-05	40.2044	±	0.22187
142	SR-01000093767-1		284.27	C15 H12 N2 O4	88.5	2.946		243.3		74.444	8.888		19.006	4.474		=	4.84834e-06	167.27	±	1.61265	2.02973		>	1.68852e-05	34.4202	±	4.16519
143	SR-01000529997-1		256.328	C14 H12 N2 O S	77.15	4.228		86.86		44.194	7.919		7.788	0.856		=	8.74677e-06	131.246	±	8.76584	1.76621		>	1.88823e-05	27.5316	±	2.12545
144	SR-01000122458-1		300.337	C15 H12 N2 O3 S	103.6	3.504		330.4		105.628	3.957		22.696	1.228		=	2.78286e-06	125.944	±	5.86828	2.13046		>	1.68852e-05	32.4361	±	6.12964
145	SR-01000093836-1		260.291	C14 H16 N2 O3	75.36	3.01		192		83.399	6.33		24.512	4.713		=	2.84197e-06	116.318	±	9.49934	1.88762		>	1.68852e-05	30.0323	±	2.24989
146	SR-01000508761-1		326.394	C19 H22 N2 O3	78.42	3.528		109.9		44.904	11.178		9.288	0.419		=	8.08843e-06	111.763	±	10.5208	1.24327		>	1.55703e-05	21.1762	±	1.60501
147	SR-01000236760-1		255.315	C16 H17 N O2	49.33	3.349		142.4		63.242	0.612		17.526	1.883		=	4.16278e-06	106.522	±	11.7861	2.4127		>	1.68852e-05	26.1333	±	0.667207
148	SR-01000122805-1		322.344	C13 H14 N4 O4 S	149.12	1.997		71.61		52.495	14.31		16.581	2.398		=	5.79363e-06	98.82	±	16.4469	3.01248		>	1.68852e-05	37.436	±	7.34001
149	SR-01000093863-1		295.297	C16 H13 N3 O3	88.25	2.4		61.49		69.983	3.202		19.824	0.853		=	1.07874e-05	94.4338	±	10.5389	1.43641		>	1.68852e-05	27.9396	±	4.85982
150	SR-01000133111-1		326.35	C18 H18 N2 O4	80.15	2.61		70.6		30.28	8.298		14.13	0.218		=	7.27454e-06	92.8366	±	22.2212	1.92213		>	1.68852e-05	35.0808	±	2.94623
151	SR-01000093772-1		258.276	C14 H14 N2 O3	75.36	2.644		208.6		59.396	7.647		13.944	2.131		=	2.01974e-06	91.7349	±	11.8309	11.0842		>	1.68852e-05	23.7043	±	1.11877
152	SR-01000395942-1		270.287	C15 H14 N2 O3	81.42	1.723		146.5		32.871	4.19		9.292	0.172		=	9.08078e-06	91.1228	±	14.0828	1.53674		>	1.78384e-05	27.9845	±	2.52172
153	SR-01000093874-1		274.318	C15 H18 N2 O3	75.36	3.261		225.7		84.404	15.225		30.203	2.354		=	3.93845e-06	89.2476	±	7.96462	2.73048		>	1.68852e-05	37.2344	±	9.35303
154	SR-01000157782-1		324.334	C18 H16 N2 O4	84.59	3.534		40.63		34.215	8.382		12.231	1.885		=	8.72285e-06	86.961	±	20.2256	1.45608		>	1.68852e-05	25.6191	±	5.22664
155	SR-01000437752-1		312.348	C16 H12 N2 O3 S	107.22	3.295		32.72		38.374	10.011		20.937	2.059		=	6.20088e-06	83.7568	±	11.5951	3.65228		>	1.54287e-05	38.49	±	6.05872
156	SR-01000264473-1		273.354	C15 H15 N O2 S	74.63	3.252		56.14		51.109	12.109		10.546	5.242		=	3.89559e-06	83.0832	±	25.3218	1.90585		>	1.68852e-05	21.2019	±	3.46583
157	SR-01000389424-1		246.696	C13 H11 Cl N2 O	55.12	2.532		100.8		33.592	4.601		10.006	0.697		=	7.90408e-06	82.8146	±	4.6677	1.9954		>	1.72091e-05	34.8871	±	0.910563
158	SR-01000779333-5		286.238	C15 H10 O6	107.22	2.168		90.76		45.955	3.439		16.456	1.237		=	1.41127e-05	80.9376	±	6.68079	2.93506		>	1.68852e-05	36.5744	±	2.67189
159	SR-01000487888-1		275.2	C12 H9 F4 N O2	46.26	3.706		164.5		37.057	3.143		13.771	1.457		=	7.5559e-06	79.7535	±	24.531	1.90632		>	1.67236e-05	23.6321	±	5.91369
160	SR-01000219129-1		345.398	C16 H11 N O4 S2	138.39	3.897		119.9		30.522	8.149		14.646	1.075		=	1.23982e-05	77.0525	±	17.0571	1.41848		>	1.68852e-05	35.5231	±	3.52458
161	SR-01000200876-1		279.294	C17 H13 N O3	66.4	2.821		26.14		78.751	6.225		24.091	1.337		=	3.74611e-06	74.7757	±	15.7384	2.92143		>	1.68852e-05	35.5208	±	4.1951
162	SR-01000199072-1		388.37	C20 H20 O8	105.2	1.91		51.54		113.103	10.021		24.523	2.177		=	1.46861e-05	70.9191	±	15.9296	2.50337		>	1.68852e-05	19.2398	±	4.74616
163	SR-01000204237-1		290.705	C14 H11 Cl N2 O3	81.92	2.863		204.2		32.8	3.176		6.176	0.631		=	1.36265e-05	69.2377	±	4.9051	1.48708		>	1.68852e-05	29.2734	±	2.42156
164	SR-01000779333-4		286.238	C15 H10 O6	107.22	2.168		170.8		36.892	2.026		14.374	0.731		=	7.57133e-06	67.847	±	15.1666	2.68578		>	1.68852e-05	29.0284	±	7.42856
165	SR-01000389446-1		346.388	C20 H18 N4 O2	110.24	1.906		83.59		25.088	3.808		4.035	0.552		=	7.16509e-06	65.8463	±	3.35997	0.934489		>	9.59185e-06	16.0956	±	6.44222
166	SR-01000121945-1		248.256	C13 H13 F N2 O2	55.13	2.808		117.9		42.001	5.519		4.125	0.336		=	1.20078e-05	65.7801	±	6.42811	0.853008		>	1.68852e-05	11.6953	±	3.1588
167	SR-01000219889-1		323.354	C17 H17 N5 O2	120.74	2.449		60.93		26.681	5.491		7.627	1.028		=	1.00358e-05	59.8253	±	6.19064	3.79431		>	1.68852e-05	15.1211	±	1.62822
168	SR-01000122364-1		262.332	C13 H14 N2 O2 S	83.37	3.086		114.6		25.677	2.093		4.95	0.3		=	1.33648e-05	57.6224	±	6.19362	0.626039		>	1.68852e-05	11.9011	±	3.24834
170	SR-01000075495-3		280.282	C16 H12 N2 O3	93.35	2.437		28.56		29.508	5.394		13.33	0.682		=	2.46453e-05	52.2298	±	12.6785	2.41104		>	3.37704e-05	21.4699	±	0.570986
171	SR-01000121898-1		324.334	C18 H16 N2 O4	84.59	3.534		86.02		43.917	10.841		12.558	4.827		>	1.68852e-05	46.1644	±	7.87299			>	1.68852e-05	19.1072	±	3.52824
172	SR-01000047491-1		264.671	C11 H9 Cl N4 O2	90.63	2.122		34.53		34.985	6.031		18.971	1.895		>	1.78631e-05	41.6776	±	1.83494			>	1.78631e-05	19.3648	±	1.01265
173	SR-01000014233-1		283.354	C15 H13 N3 O S	71.69	3.37		100.3		37.369	1.892		5.981	0.279		>	1.66853e-05	40.791	±	2.82325			>	1.66853e-05	18.5625	±	6.44599
174	SR-01000448103-1		253.256	C15 H11 N O3	62.47	2.967		86.81		33.02	7.26		7.883	0.656		>	2.10224e-05	40.6023	±	8.16949			>	2.10224e-05	20.128	±	3.2123
175	SR-01000093804-1		260.291	C14 H16 N2 O3	75.36	3.016		72.03		44.598	1.34		12.69	0.499		>	1.68852e-05	39.8855	±	7.2047			>	1.68852e-05	14.4262	±	1.7203
176	SR-01000201946-1		382.152	C14 H11 I N2 O3	81.92	2.777		33.81		25.582	5.392		11.242	0.695		>	1.68852e-05	39.5325	±	4.49804			>	1.68852e-05	17.7528	±	3.82933
177	SR-01000394580-1		318.399	C19 H14 N2 O S	70.22	4.634		76.81		43.141	7.835		4.936	1.489		>	1.51355e-05	38.7938	±	5.2712			>	1.51355e-05	11.2187	±	1.19018
180	SR-01000367424-1		347.416	C17 H25 N5 O3	103.83	3.193		165.6		31.282	2.8		15.006	0.757		>	1.68852e-05	34.7407	±	1.62524			>	1.68852e-05	16.2582	±	1.60452
181	SR-01000341573-1		339.461	C19 H21 N3 O S	87.45	3.925		73.36		32.509	8.008		1.342	0.733		>	1.68852e-05	34.0443	±	5.5263			>	1.68852e-05	13.4161	±	1.44056
182	SR-01000014756-1		324.359	C17 H12 N2 O3 S	107.52	3.601		112.7		35.087	3.927		4.319	0.334		>	1.66583e-05	32.9323	±	2.90465			>	1.66583e-05	14.4729	±	4.21337
183	SR-01000128609-1		354.389	C17 H14 N4 O3 S	110.54	3.176		33.5		51.006	9.968		10.204	1.028		>	1.68852e-05	32.6812	±	2.98359			>	1.68852e-05	12.5088	±	0.997099
184	SR-01000429362-1		298.365	C16 H14 N2 O2 S	79.45	3.71		27.75		32.229	7.226		5.602	0.989		>	2.06384e-05	31.7041	±	6.56834			>	2.06384e-05	10.2457	±	2.31506
185	SR-01000417006-1		338.357	C20 H18 O5	53.99	3.578		48.11		34.668	3.118		12.174	0.771		>	1.50198e-05	31.1884	±	5.66664			>	1.50198e-05	14.1139	±	1.49138
186	SR-01000216518-1		281.355	C12 H11 N O3 S2	118.16	2.912		51.83		36.275	8.317		13.615	1.735		>	1.68852e-05	30.9398	±	10.0967			>	1.68852e-05	13.2844	±	1.53517
190	SR-01000363086-1		312.348	C16 H12 N2 O3 S	102.68	2.74		54.74		35.91	4.351		5.299	0.717		>	1.68852e-05	25.1345	±	2.70729			>	1.68852e-05	11.3609	±	3.83104
191	SR-01000470998-1		414.459	C25 H22 N2 O4	75.71	4.548		28.25		26.9	8.787		0.481	0.458		>	1.29194e-05	25.0163	±	1.18669			>	1.29194e-05	11.4856	±	1.40683
195	SR-01000359678-1		326.375	C17 H14 N2 O3 S	96.53	2.727		39.4		25.915	3.627		21.658	1.008		>	1.68852e-05	15.7118	±	1.75054			=	1.1267e-05	66.9581	±	2.17255	1.03784
198	SR-01000438418-1		283.35	C16 H13 N O2 S	74.63	3.307		33.15		27.395	4.208		15.718	4.091		>	1.96438e-05	19.7504	±	4.79574			>	1.96438e-05	31.2407	±	4.7959
203	SR-01000026736-1		392.846	C15 H9 Cl N4 O3 S2	150.29	2.975		60.22		42.295	11.884		19.5	4.919		=	2.48609e-06	73.1691	±	8.1834	15.595		=	3.988e-06	266.26	±	8.37606	4.0163
204	SR-01000493458-1		327.43	C18 H25 N5 O	82.92	3.653		142.7		109.639	11.652		159.21	6.28		=	1.03995e-05	67.9819	±	8.82815	2.3214		=	4.05448e-06	151.854	±	11.8197	1.44715
205	SR-01000916052-1		384.797	C19 H14 Cl F N4 O2	72.95	3.43		56.69		54.549	3.86		110.437	9.08		=	1.53447e-05	63.1221	±	4.77045	2.64983		=	1.26028e-05	150.596	±	6.78984	3.98055
208	SR-01000052689-1		241.317	C13 H11 N3 S	72.08	3.21		99.44		28.624	6.445		50.596	2.799		>	1.95919e-05	47.7089	±	4.09084			=	3.7051e-06	155.651	±	4.38674	2.01828
209	SR-01000453951-1		347.42	C20 H21 N5 O	82.92	3.452		33.97		53.051	14.427		78.304	5.266		>	1.4628e-05	46.8544	±	14.6091			=	7.88387e-07	94.231	±	4.19268	0.9929
211	SR-01000114969-1		337.765	C18 H12 Cl N3 O2	65.19	3.477		38.49		41.392	5.526		43.065	3.626		>	1.68852e-05	44.1327	±	7.76979			=	4.87034e-06	89.0369	±	4.61037	2.4037
212	SR-01000253180-1		282.366	C16 H14 N2 O S	73.39	3.931		38.91		26.746	7.088		21.29	2.69		>	1.68852e-05	40.8983	±	7.50673			=	8.03985e-06	127.186	±	1.44224	1.56873
214	SR-01000479024-1		272.298	C16 H16 O4	58.92	3.299		54.49		35.923	9.077		31.798	2.202		>	1.68861e-05	31.1398	±	6.86422			=	8.73272e-06	72.3426	±	8.11079	2.1091
216	SR-01000365109-1		310.376	C17 H14 N2 O2 S	90.46	3.035		92.47		31.786	7.405		19.299	0.19		>	1.68852e-05	27.6639	±	1.80749			=	1.29388e-05	65.4622	±	3.60373	0.967556
218	SR-01000388902-1		241.245	C14 H11 N O3	66.05	3.468		62.2		28.784	3.306		19.176	1.323		>	1.53026e-05	25.7742	±	4.57604			=	1.23567e-05	53.2842	±	4.71903	1.53916
219	SR-01000521167-1		240.261	C14 H12 N2 O2	57.76	2.519		29.48		36.378	12.497		17.758	5.053		>	2.03175e-05	25.3371	±	5.21321			=	1.19028e-05	70.3091	±	12.1342	2.14783
220	SR-01000470178-1		461.519	C29 H23 N3 O3	84.08	5.791		48.85		28.567	4.727		93.999	4.945		>	1.15359e-05	25.1957	±	5.01874			=	2.32634e-06	66.4091	±	12.1716	17.4441
221	SR-01000034385-1		426.491	C22 H22 N2 O5 S	115.32	3.152		47.83		44.749	3.827		33.236	0.954		=	6.56207e-06	202.091	±	34.4218	2.31274		=	8.34834e-06	125.143	±	1.00012	1.46505
222	SR-01000597819-1		503.59	C30 H31 F2 N3 O2	43.86	5.058		138.9		214.893	15.673		185.271	9.321		=	4.46325e-06	187.06	±	19.259	18.8394		=	4.02358e-06	214.202	±	7.68138	18.2595
223	SR-01000484791-1		441.557	C25 H23 N5 O S	146.05	4.939		209.9		36.694	3.275		15.355	2.434		=	4.00877e-06	169.177	±	22.5245	9.46197		=	4.46686e-06	121.82	±	17.2096	2.72015
224	SR-01000000261-4		395.475	C23 H26 F N3 O2	52.65	3.064		30.96		162.615	21.004		202.085	6.09		=	7.34251e-06	156.845	±	16.0946	2.90357		=	3.23376e-06	185.511	±	12.1639	2.6215
225	SR-01000273272-1		314.774	C16 H15 Cl N4 O	70.07	2.822		106.4		67.892	10.175		32.597	2.526		=	6.1895e-06	155.043	±	11.4516	2.40202		=	9.68399e-06	87.4478	±	1.11254	1.42619
226	SR-01000378911-1		417.55	C26 H31 N3 O2	48.57	3.484		219.4		44.23	8.691		65.872	4.048		=	2.93577e-06	151.379	±	7.62802	3.90705		=	2.10703e-06	175.827	±	21.2401	3.50146
227	SR-01000334814-1		420.51	C24 H28 N4 O3	90.62	3.353		25.58		28.918	6.229		33.907	1.979		=	8.26593e-06	150.406	±	16.3346	2.12648		=	7.93531e-06	97.8038	±	31.4217	2.26402
228	SR-01000294926-1		349.22	C16 H14 Cl2 N4 O	70.07	3.486		90.3		87.559	9.422		42.699	1.767		=	4.13383e-06	143.663	±	47.267	3.30375		=	4.98447e-06	73.7448	±	9.04289	2.9348
229	SR-01000284497-1		427.475	C22 H21 N O6 S	90.52	3.922		119.7		103.097	9.192		59.2	7.37		=	6.68586e-06	124.7	±	13.8548	2.99051		=	5.81663e-06	184.644	±	8.27585	2.76671
230	SR-01000084677-1		280.282	C16 H12 N2 O3	69.64	2.277		76.93		66.383	14.812		49.05	4.542		=	3.41503e-06	109.534	±	10.8125	2.13436		=	4.36043e-06	75.9779	±	3.65562	1.96894
231	SR-01000274189-1		270.722	C14 H11 Cl N4	63.83	3.279		69.02		30.735	5.204		8.646	0.743		=	9.57407e-06	102.851	±	23.7409	1.36799		=	8.7397e-06	56.3535	±	4.61554	8.51094
232	SR-01000076181-5		650.757	C34 H50 O12	171.95	4.753		128.8		108.901	18.042		104.236	6.367		=	7.00108e-08	100.318	±	6.75054	2.20306		=	1.09515e-07	126.973	±	6.63802	0.935981
233	SR-01000654968-1		430.55	C24 H18 N2 O2 S2	118.7	5.571		73.18		102.673	22.859		18.754	1.815		=	1.15905e-05	99.4178	±	20.465	1.79459		=	1.32698e-05	105.177	±	12.9346	3.27953
235	SR-01000076181-1		650.757	C34 H50 O12	171.95	4.753		80.95		88.049	9.635		104.189	2.837		=	6.68622e-08	87.7683	±	5.78612	11.8583		=	1.45591e-07	102.987	±	6.30288	1.09516
236	SR-01000326550-1		326.375	C17 H14 N2 O3 S	110.69	2.942		99.87		31.627	5.075		21.795	1.295		=	9.06975e-06	87.262	±	28.0228	1.71571		=	1.35128e-05	62.6404	±	14.6003	1.59188
237	SR-01000441969-1		330.338	C16 H11 F N2 O3 S	107.22	3.5		37.68		32.441	2.314		17.401	1.774		=	6.9209e-06	85.906	±	7.64617	4.0252		=	1.23624e-05	55.2969	±	2.48818	3.23408
238	SR-01000260057-1		314.727	C16 H11 Cl N2 O3	69.64	2.941		83.41		68.213	5.731		61.085	1.453		=	3.18808e-06	85.8457	±	19.9722	1.86438		=	3.03551e-06	100.004	±	2.95806	1.99776
239	SR-01000322995-1		300.337	C15 H12 N2 O3 S	113.85	2.961		65.13		26.071	6.734		17.531	0.672		=	1.25357e-05	83.3378	±	10.8917	1.98694		=	1.65044e-05	51.6268	±	3.2493	1.41101
240	SR-01000137549-1		394.429	C21 H22 N4 O4	104.01	1.477		165.6		28.012	11.231		22.318	2.902		=	8.59354e-06	77.8567	±	9.77917	2.52749		>	1.68852e-05	40.6811	±	7.38873
241	SR-01000206981-1		255.363	C16 H21 N3	51.8	3.691		69.25		33.161	4.663		12.942	0.419		=	5.64659e-06	76.7023	±	9.05602	1.80725		>	1.68852e-05	44.2674	±	1.53641
242	SR-01000426490-1		288.147	C13 H10 Br N3	54.7	3.272		52.22		36.72	10.515		12.463	2.049		=	1.24964e-05	74.5534	±	19.3647	1.13847		=	1.73244e-05	51.3966	±	4.15978	1.09285
243	SR-01000471636-1		270.311	C14 H10 N2 O2 S	94.48	2.522		99.84		29.269	1.366		15.203	0.898		=	7.49783e-06	71.5192	±	11.1835	3.32347		=	1.27796e-05	80.1401	±	5.08683	1.23341
244	SR-01000431225-1		610.541	C32 H36 Br N O6	94.09	6.074		67.67		27.158	9.069		18.502	2.834		=	3.946e-06	70.4297	±	0.082158	11.7349		=	5.29919e-06	88.5573	±	10.3506	3.01839
245	SR-01000260524-1		337.765	C18 H12 Cl N3 O2	65.19	3.477		39.95		58.669	9.32		47.946	7.738		=	2.49645e-06	67.9443	±	1.00012	14.4913		=	2.17656e-06	74.9086	±	7.68367	18.0543
246	SR-01000365238-1		269.323	C15 H11 N O2 S	81.59	3.673		152.6		61.548	5.062		31.315	3.114		=	5.38607e-06	65.2435	±	8.77492	2.9718		=	1.12544e-05	65.9206	±	7.15583	1.6462
247	SR-01000390923-1		212.203	C13 H8 O3	57.53	2.438		58.33		25.642	6.047		17.779	0.695		=	8.43777e-06	65.0683	±	17.4561	3.92569		=	8.87492e-06	73.1937	±	6.52296	3.32924
250	SR-01000109878-1		310.332	C16 H10 N2 O3 S	100.65	3.518		199.1		37.473	3.719		6.32	0.517		=	6.01944e-06	59.2389	±	3.89694	4.13155		>	1.68852e-05	43.9493	±	5.41858
251	SR-01000341563-1		354.457	C17 H14 N4 O S2	137.38	3.035		63.75		28.638	7.09		32.571	0.953		=	1.14707e-05	58.9279	±	6.0562	0.821315		=	6.88289e-06	96.9322	±	3.63149	2.74213
253	SR-01000075434-1		523.626	C29 H37 N3 O6	126.68	4.9		34.47		63.912	3.111		50.019	2.09		=	2.38787e-06	56.9063	±	16.5104	15.8231		=	4.49192e-06	91.3835	±	5.87622	1.94981
254	SR-01000112301-1		337.337	C17 H15 N5 O3	112.75	2.533		47.33		35.924	7.449		24.049	2.176		=	1.4722e-05	54.5006	±	12.5849	2.23628		=	1.67698e-05	50.5208	±	3.89455	1.05133
256	SR-01000204450-1		335.156	C14 H11 Br N2 O3	81.92	2.947		141.4		31.211	2.777		20.884	0.794		=	1.60217e-05	51.2125	±	4.36316	1.83964		=	1.68496e-05	50.0886	±	4.60956	1.47602
257	SR-01000520927-1		385.202	C16 H14 Cl2 N2 O5	107.89	3.035		31		28.541	5.55		15.424	1.81		>	1.48966e-05	49.956	±	8.27339			>	1.48966e-05	45.242	±	5.67545
258	SR-01000357556-1		393.235	C17 H17 Br N2 O4	91.15	3.755		48.75		28.672	6.161		17.113	1.134		>	1.68852e-05	49.6373	±	5.88275			>	1.68852e-05	41.0853	±	10.9877
259	SR-01000496899-1		373.205	C17 H13 Br N2 O3	69.64	3.032		33.26		37.149	3.586		33.326	4.916		>	1.57823e-05	47.925	±	1.74494			=	4.02224e-06	70.592	±	13.7738	2.90205
260	SR-01000085400-1		358.779	C18 H15 Cl N2 O4	78.87	3.274		27.57		30.517	9.294		22.913	1.541		>	1.68852e-05	47.4949	±	4.43713			=	1.18707e-05	61.3746	±	9.64928	1.38711
261	SR-01000450473-1		381.865	C20 H20 Cl N5 O	82.92	4.116		47.16		59.695	14.12		81.174	5.861		>	1.40222e-05	47.2889	±	7.56734			=	2.02568e-06	88.1594	±	3.39604	1.7024
262	SR-01000479084-1		327.43	C18 H25 N5 O	82.92	3.449		69.07		58.248	6.331		101.493	1.097		>	1.55211e-05	45.3136	±	7.68077			>	5.1737e-06	89.0716	±	9.10543
263	SR-01000090324-1		257.248	C13 H11 N3 O3	90.44	3.101		29.48		20.674	2.321		2.374	0.956		>	1.68852e-05	44.483	±	7.77722			=	1.29708e-05	68.9408	±	7.45424	2.24648
265	SR-01000225801-1		320.346	C19 H16 N2 O3	78.43	1.607		28.47		27.64	6.37		49.064	2.281		>	1.68852e-05	40.4033	±	7.549			=	2.95845e-06	74.1662	±	4.88988	2.63646
266	SR-01000536301-1		280.248	C14 H11 F3 N2 O	55.12	2.81		99.23		27.184	5.655		11.098	2.66		=	9.11968e-06	73.0664	±	8.10541	2.26313		>	1.98612e-05	37.6611	±	3.55015
267	SR-01000220574-1		243.696	C13 H10 Cl N3	54.7	3.188		106.3		33.649	2.413		8.898	0.253		>	5.62839e-06	68.5418	±	6.71122			>	1.68852e-05	35.3283	±	11.4744
269	SR-01000121886-1		310.308	C17 H14 N2 O4	95.59	3.309		194.6		54.123	8.999		22.372	1.816		=	9.04601e-06	58.8858	±	2.1221	1.52248		>	1.68852e-05	30.8075	±	5.69012
271	SR-01000239554-1		268.316	C10 H8 N2 O3 S2	144.18	1.865		41.8		38.282	1.029		16.697	0.561		=	1.16638e-05	53.7492	±	2.1636	3.23133		>	1.68852e-05	33.1961	±	4.27806
273	SR-01000453287-1		226.234	C13 H10 N2 O2	57.76	2.033		75.19		40.002	5.566		20.807	1.969		=	1.84097e-05	51.7261	±	5.45829	3.26484		>	2.24637e-05	38.6955	±	3.20131
274	SR-01000083292-1		344.376	C19 H16 N6 O	88.08	3.31		29.12		37.934	9.726		8.001	0.778		>	1.68852e-05	49.926	±	8.1489			>	1.68852e-05	29.7621	±	2.10751
275	SR-01000765716-3		270.239	C15 H10 O5	86.99	2.41		45.57		26.905	5.932		12.636	0.232		>	1.68852e-05	46.1963	±	4.48091			>	1.68852e-05	24.1003	±	2.28268
276	SR-01000265808-1		287.313	C16 H17 N O4	67.79	2.677		42.63		33.099	6.394		19.578	1.914		>	1.68852e-05	45.7727	±	4.23562			>	1.68852e-05	22.8973	±	1.11415
277	SR-01000310306-1		327.35	C18 H13 N7	94.63	3.5		40.13		29.634	8.028		9.298	1.421		>	1.68852e-05	43.9165	±	1.30306			>	1.68852e-05	26.0198	±	1.88432
279	SR-01000274881-1		368.839	C16 H17 Cl N2 O4 S	95.09	2.492		25.81		29.835	0.586		15.118	3.32		>	1.68852e-05	43.3844	±	10.1846			>	1.68852e-05	31.3633	±	0.960921
281	SR-01000392158-1		252.319	C15 H16 N4	57.94	2.686		148.7		32.741	4.375		13.445	0.355		>	1.56344e-05	42.6734	±	3.81498			>	1.56344e-05	32.0036	±	6.03238
282	SR-01000033215-1		400.155	C15 H11 Br F N O6	116.09	2.549		61.03		57.869	10.759		20.182	0.152		>	1.68786e-05	41.7403	±	3.49601			>	1.68786e-05	26.4349	±	2.73824
283	SR-01000214876-1		341.377	C19 H15 N7	94.64	3.987		220.2		60.389	13.597		21.78	1.63		>	1.68852e-05	41.6513	±	12.0115			>	1.68852e-05	32.4402	±	5.56956
284	SR-01000036733-1		362.764	C18 H15 Cl O6	78.9	3.468		85.03		35.891	4.409		12.319	2.176		>	1.86184e-05	40.4141	±	4.31298			>	1.86184e-05	24.7313	±	3.71874
286	SR-01000147933-1		314.368	C15 H14 N4 O2 S	119.4	2.51		30.66		47.427	6.532		13.882	9.711		>	1.68852e-05	39.6589	±	7.33789			=	1.41189e-05	59.0954	±	1.42286	1.98221
287	SR-01000090135-1		379.414	C21 H21 N3 O4	111.02	2.435		26.6		30.057	8.647		16.219	2.864		>	1.68852e-05	38.9809	±	3.23048			=	6.12973e-06	54.9019	±	3.35543	30.2328
288	SR-01000323121-1		294.333	C16 H10 N2 O2 S	105.38	3.661		101.1		51.166	8.141		19.743	0.496		>	1.68852e-05	38.0527	±	2.23368			>	1.68852e-05	27.4636	±	2.67498
289	SR-01000204093-1		273.247	C13 H11 N3 O4	110.67	2.859		89.36		43.34	6.748		10.302	1.323		>	1.68852e-05	38.024	±	11.3034			>	1.68852e-05	43.4426	±	3.47712
290	SR-01000265428-1		277.282	C16 H11 N3 O2	92.93	3.093		33.37		34.287	1.33		12.616	0.201		>	1.68852e-05	37.648	±	11.72			>	1.68852e-05	25.6306	±	1.57353
291	SR-01000215035-1		279.298	C16 H13 N3 O2	77.74	3.151		150.1		40.819	12.48		25.96	1.31		>	1.68852e-05	36.6177	±	4.86723			=	9.41267e-06	53.581	±	5.66551	3.15809
293	SR-01000084698-1		356.351	C19 H17 F N2 O4	78.87	2.822		30.94		32.79	5.382		33.648	2.069		>	1.68852e-05	36.3094	±	4.13623			=	1.18898e-05	56.7948	±	0.680084	1.2448
294	SR-01000043132-1		370.384	C18 H14 N2 O5 S	136.99	2.781		49.26		39.26	5.926		18.572	3.851		>	1.82353e-05	36.1138	±	4.41821			=	1.67855e-05	53.3865	±	3.60812	1.79408
295	SR-01000365205-1		275.31	C17 H13 N3 O	72.7	3.821		169.2		30.349	2.953		13.786	1.644		>	1.68852e-05	35.3362	±	5.63957			>	1.68852e-05	21.3309	±	3.41095
296	SR-01000245379-1		275.283	C13 H9 N O4 S	107.89	1.527		92		25.218	4.095		7.817	0.276		>	1.68852e-05	35.2432	±	6.86163			>	1.68852e-05	20.5783	±	1.00253
297	SR-01000393911-1		235.289	C15 H13 N3	54.7	2.991		88.46		36.699	5.242		13.746	0.351		>	1.53406e-05	34.4426	±	4.69081			>	1.53406e-05	23.8458	±	1.68482
299	SR-01000925065-1		372.45	C21 H16 N4 O S	96.01	3.17		31.14		30.534	7.849		19.035	0.609		>	1.68852e-05	34.1874	±	3.57782			>	1.68852e-05	43.3756	±	9.40017
301	SR-01000358418-1		411.821	C16 H14 Cl N3 O6 S	158.55	2.581		35.12		37.608	7.794		12.136	0.455		>	1.68852e-05	32.85	±	4.54785			>	1.68852e-05	29.587	±	2.93824
302	SR-01000471684-1		254.24	C15 H10 O4	66.76	2.652		59.07		42.192	12.469		20.65	1.543		>	1.71336e-05	32.7453	±	5.03325			>	1.71336e-05	43.9359	±	0.947471
303	SR-01000204229-1		325.15	C14 H10 Cl2 N2 O3	81.92	3.528		83.46		25.821	6.087		10.633	0.638		>	1.68852e-05	32.5991	±	7.95054			>	1.68852e-05	46.9725	±	2.66942
304	SR-01000398733-1		368.386	C24 H16 O4	74.6	5.062		44.53		39.347	7.919		15.783	2.791		>	1.24816e-05	32.5317	±	3.6656			>	1.24816e-05	34.9321	±	1.13117
306	SR-01000254037-1		263.295	C17 H13 N O2	49.33	3.281		93.38		28.317	11.255		6.411	0.682		>	1.68852e-05	31.3778	±	2.4728			>	1.68852e-05	16.232	±	1.50547
307	SR-01000121979-1		312.299	C17 H13 F N2 O3	75.36	3.756		108.2		31.937	8.443		15.939	0.374		>	1.68852e-05	30.9802	±	7.91986			>	1.68852e-05	18.7632	±	3.20694
309	SR-01000028791-1		283.35	C16 H13 N O2 S	70.59	3.899		51.74		29.388	4.969		8.778	1.307		>	1.90692e-05	30.9245	±	6.50908			>	1.90692e-05	33.9478	±	1.93221
310	SR-01000215002-1		279.298	C16 H13 N3 O2	77.74	3.151		78.4		33.076	4.801		17.264	2.344		>	1.68852e-05	30.7123	±	5.09842			>	1.68852e-05	34.9877	±	3.22371
313	SR-01000003849-1		309.348	C16 H11 N3 O2 S	98.89	3.439		44.92		33.943	2.603		15.263	1.708		>	1.68852e-05	30.1117	±	2.15724			>	1.68852e-05	32.4036	±	1.30033
315	SR-01000218423-1		307.351	C18 H17 N3 O2	76.36	2.841		56.4		33.251	5.041		22.238	0.631		>	1.68852e-05	29.9355	±	4.73563			>	1.68852e-05	31.0359	±	2.42978
316	SR-01000463522-1		337.445	C19 H19 N3 O S	96.24	4.046		50.5		35.642	5.306		12.556	4.662		>	1.64947e-05	29.7856	±	4.83385			>	1.64947e-05	15.7197	±	1.23391
317	SR-01000390485-1		258.711	C13 H11 Cl N4	80.72	2.441		70.28		32.498	3.733		15.992	1.032		>	1.47268e-05	29.608	±	7.4692			>	1.47268e-05	17.5764	±	0.387991
318	SR-01000321989-1		277.282	C16 H11 N3 O2	92.93	3.093		110.8		29.652	1.075		10.35	0.376		>	1.68852e-05	28.9674	±	5.1502			>	1.68852e-05	20.6753	±	5.24378
320	SR-01000363030-1		267.328	C11 H9 N O3 S2	118.16	2.563		43.08		25.154	1.44		13.855	1.835		>	1.68852e-05	27.9597	±	15.2201			>	1.68852e-05	40.5454	±	3.57931
322	SR-01000324704-1		225.25	C13 H11 N3 O	67.84	2.387		50.38		40.949	9.482		17.797	0.143		>	1.68852e-05	27.4064	±	2.52915			>	1.68852e-05	32.2785	±	1.3084
324	SR-01000124888-1		293.325	C17 H15 N3 O2	54.88	2.116		28.15		29.01	3.457		4.19	0.133		>	1.68852e-05	26.9726	±	2.79949			>	1.68852e-05	14.1403	±	2.13852
325	SR-01000418795-1		337.329	C19 H15 N O5	81.69	2.642		33.76		29.671	5.95		12.136	1.754		>	1.50798e-05	25.7893	±	1.6391			>	1.50798e-05	14.581	±	0.941938
326	SR-01000122064-1		324.334	C18 H16 N2 O4	84.59	3.534		52.22		29.147	4.021		7.782	1.33		>	1.68852e-05	25.7482	±	7.90114			>	1.68852e-05	17.9909	±	2.50291
327	SR-01000035791-1		257.248	C13 H11 N3 O3	94.81	1.477		72.3		37.916	9.139		27.028	0.752		>	1.83786e-05	25.7431	±	1.94792			>	1.83786e-05	20.3038	±	1.12126
329	SR-01000114908-1		377.394	C22 H19 N O5	74.72	3.95		27.01		39.725	5.493		6.252	0.814		>	1.68852e-05	25.6877	±	5.55755			>	1.68852e-05	15.0168	±	2.11713
331	SR-01000032800-1		262.315	C16 H14 N4	53.07	3.228		112.1		27.229	3.77		5.213	0.205		>	1.80236e-05	25.5107	±	3.73469			>	1.80236e-05	22.2218	±	2.03139
335	SR-01000442592-1		388.428	C25 H16 N4 O	77.81	5.252		39.67		31.099	12.931		9.516	1.383		>	1.5853e-05	24.807	±	8.71019			>	1.5853e-05	17.9245	±	1.35364
337	SR-01000319188-1		263.683	C12 H10 Cl N3 O2	77.74	3.226		97.77		31.027	7.114		10.866	0.955		>	1.68852e-05	24.3644	±	4.82057			>	1.68852e-05	33.5906	±	1.78699
339	SR-01000394884-1		270.714	C16 H11 Cl O2	26.3	4.287		31		25.513	3.759		8.378	3.77		>	1.69849e-05	24.3019	±	3.57742			>	1.69849e-05	21.7117	±	1.12798
341	SR-01000366599-1		291.309	C17 H13 N3 O2	92.93	3.579		66.77		38.881	2.717		16.492	0.472		>	1.68852e-05	23.4319	±	2.93548			>	1.68852e-05	19.6983	±	5.8642
345	SR-01000391069-1		293.156	C13 H10 Cl2 N4	80.72	3.106		68.66		35.574	10.099		13.189	1.22		>	1.29965e-05	22.7399	±	10.2127			>	1.29965e-05	13.0611	±	1.14828
348	SR-01000589255-1		300.312	C16 H16 N2 O4	98.66	1.209		75.99		29.717	1.067		19.027	0.935		>	1.60549e-05	22.2978	±	2.87991			>	1.60549e-05	28.486	±	3.59522
349	SR-01000320503-1		310.207	C13 H9 Cl2 N3 S	93.16	3.674		78.92		30.836	2.391		10.16	0.093		>	1.68852e-05	22.0286	±	6.09479			>	1.68852e-05	14.8561	±	1.81967
350	SR-01000370442-1		336.413	C19 H16 N2 O2 S	100.42	3.238		82.09		31.974	1.647		9.06	0.863		>	1.68852e-05	21.908	±	5.75298			>	1.68852e-05	23.1083	±	6.43384
353	SR-01000376997-1		341.373	C20 H15 N5 O	78.23	2.87		26.65		35.674	5.62		39.185	1.525		>	1.68852e-05	21.4198	±	3.76511			>	1.68852e-05	37.8459	±	9.47315
354	SR-01000036028-1		332.339	C14 H12 N4 O4 S	154.79	3.496		41.6		33.203	4.328		8.611	0.809		>	1.82906e-05	21.3396	±	3.44241			>	1.82906e-05	28.2255	±	2.55182
358	SR-01000320030-1		239.277	C14 H13 N3 O	63.92	2.507		98.84		32.8	4.806		9.904	1.306		>	1.68852e-05	20.7507	±	3.09753			>	1.68852e-05	14.6833	±	3.35685
365	SR-01000204052-1		330.382	C17 H15 F N2 O2 S	71.62	3.859		68.63		25.208	4.307		1.639	0.876		>	1.68852e-05	19.7142	±	3.47816			>	1.68852e-05	3.6799	±	1.62286
367	SR-01000108990-1		328.801	C17 H17 Cl N4 O	70.14	3.668		75.26		33.28	7.316		6.872	1.47		>	1.68852e-05	19.6632	±	5.10918			>	1.68852e-05	3.50969	±	3.70798
370	SR-01000005652-1		286.329	C15 H11 F N2 O S	81.13	3.412		36.53		25.864	3.929		1.995	0.563		>	1.6512e-05	19.4619	±	3.08428			>	1.6512e-05	2.21681	±	1.60863
374	SR-01000014687-1		241.288	C15 H15 N O2	42.24	3.42		56.07		29.062	3.985		4.879	0.833		>	1.6795e-05	19.3072	±	2.34113			>	1.6795e-05	4.397	±	8.74947
377	SR-01000319905-1		266.342	C17 H18 N2 O	41.46	3.877		90.91		27.405	3.065		6.814	0.329		>	1.68852e-05	19.2802	±	9.05826			>	1.68852e-05	17.6824	±	5.65899
379	SR-01000076707-1		346.226	C16 H16 Br N3 O	44.7	3.594		25.55		26.523	2.741		1.925	3.247		>	1.68852e-05	19.1701	±	4.83629			>	1.68852e-05	2.3366	±	1.98991
380	SR-01000550557-1		330.289	C17 H12 F2 N2 O3	73.91	3.093		39.5		25.299	4.582		4.219	1.027		>	1.4654e-05	19.076	±	2.22073			>	1.4654e-05	1.95297	±	1.46682
384	SR-01000522661-1		284.342	C14 H12 N4 O S	106.91	1.79		43.48		40.202	22.336		2.981	3.463		>	1.7873e-05	18.9338	±	4.85199			>	1.7873e-05	4.67152	±	1.1249
387	SR-01000347279-1		317.392	C14 H11 N3 O2 S2	120.58	2.95		68.9		26.27	4.98		0.956	0.851		>	1.68852e-05	18.8343	±	1.54138			>	1.68852e-05	1.90054	±	0.903645
389	SR-01000315180-1		214.223	C12 H10 N2 O2	55.13	1.866		41.98		27.67	4.837		0.777	0.521		>	1.68852e-05	18.6842	±	4.85214			>	1.68852e-05	1.82934	±	1.38794
394	SR-01000364840-1		326.375	C17 H14 N2 O3 S	99.59	3.431		94.85		28.736	6.791		2.57	0.572		>	1.68852e-05	18.2931	±	3.19879			>	1.68852e-05	1.78512	±	3.72662
396	SR-01000528465-1		354.428	C19 H18 N2 O3 S	85.22	4.232		26.1		26.84	1.307		6.333	0.421		>	1.29732e-05	18.245	±	3.22569			>	1.29732e-05	3.26553	±	1.62698
410	SR-01000004696-1		282.366	C16 H14 N2 O S	81.13	3.693		61.34		27.429	2.721		4.616	0.971		>	1.67437e-05	17.6114	±	4.96244			>	1.67437e-05	2.38637	±	0.612319
413	SR-01000346303-1		366.867	C17 H19 Cl N2 O3 S	79.9	2.975		38.1		25.253	4.333		2.738	0.894		>	1.68852e-05	17.5102	±	3.39686			>	1.68852e-05	10.2968	±	0.798882
414	SR-01000256971-1		228.25	C13 H12 N2 O2	55.13	2.352		102.4		27.876	7.083		5.219	0.942		>	1.68852e-05	17.4741	±	3.39061			>	1.68852e-05	7.43092	±	1.35853
420	SR-01000399441-1		361.262	C16 H13 Br N2 O S	81.13	4.411		47.94		27.264	5.2		1.919	0.758		>	1.27396e-05	17.2524	±	2.15624			>	1.27396e-05	1.8687	±	3.36811
423	SR-01000204109-1		373.252	C17 H17 Br N4 O	70.14	3.752		70.15		34.981	4.092		7.862	1.602		>	1.68852e-05	17.2189	±	4.69591			>	1.68852e-05	9.48801	±	5.69902
427	SR-01000161854-1		352.416	C18 H16 N4 O2 S	86.83	3.687		95.17		30.672	4.33		10.427	1.322		>	1.68852e-05	16.9614	±	5.2246			>	1.68852e-05	16.0219	±	2.39179
430	SR-01000322760-1		210.239	C12 H10 N4	67.59	1.801		90.69		26.765	9.349		18.654	1.13		>	1.68852e-05	16.7968	±	4.5995			>	1.68852e-05	21.9763	±	0.374611
439	SR-01000353705-1		332.742	C16 H13 Cl N2 O4	76.66	2.331		58.06		26.959	5.582		-0.329	3.669		>	1.68852e-05	16.538	±	0.521143			>	1.68852e-05	2.67949	±	2.7594
447	SR-01000404921-1		316.379	C16 H16 N2 O3 S	109.66	2.165		49.38		27.141	3.161		-0.209	0.992		>	1.31615e-05	16.1994	±	1.43029			>	1.31615e-05	2.54888	±	0.698035
456	SR-01000653679-1		417.506	C25 H27 N3 O3	63.69	3.063		44.19		48.73	4.153		1.788	0.38		>	1.69862e-05	15.8593	±	4.58914			>	1.69862e-05	2.04134	±	0.93376
458	SR-01000028650-1		392.437	C20 H16 N4 O3 S	136.33	3.861		40.68		25.99	0.286		9.035	0.835		>	1.72106e-05	15.8417	±	4.87465			>	1.72106e-05	4.36997	±	1.0405
472	SR-01000321265-1		298.344	C20 H14 N2 O	59.04	3.77		71.03		27.28	3.287		14.244	1.077		>	1.68852e-05	15.5248	±	0.402937			>	1.68852e-05	7.33676	±	1.54664
493	SR-01000447519-1		330.295	C16 H14 N2 O6	102.61	2.609		72.56		30.11	1.805		-0.432	2.377		>	1.86432e-05	14.7344	±	3.03693			>	1.86432e-05	0.523869	±	1.22346
494	SR-01000109864-1		286.717	C15 H11 Cl N2 O2	66.03	3.126		48.44		26.182	10.478		0.278	1.389		>	1.68852e-05	14.6933	±	3.08959			>	1.68852e-05	3.53877	±	1.86946
503	SR-01000328010-1		386.497	C20 H30 N6 O2	80.29	2.801		27.84		29.46	1.038		10.622	2.176		>	1.68852e-05	14.2741	±	1.49095			>	1.68852e-05	8.89052	±	0.658885
508	SR-01000658049-1		335.429	C19 H17 N3 O S	86.02	4.213		50.09		33.426	9.735		-0.994	0.651		>	1.73622e-05	13.881	±	6.06003			>	1.73622e-05	2.48699	±	1.21497
511	SR-01000394764-1		385.529	C21 H27 N3 O2 S	99.32	4.949		39.39		26.529	4.136		6.08	0.697		>	1.02323e-05	13.8657	±	2.37594			>	1.02323e-05	5.72668	±	2.65931
568	SR-01000009819-1		253.26	C14 H11 N3 O2	70.65	2.636		49.58		26.618	4.43		19.072	1.918		>	1.73345e-05	12.3723	±	3.87595			>	1.73345e-05	19.815	±	1.27873
578	SR-01000652436-1		268.362	C16 H20 N4	41.05	2.52		58.73		25.685	10.615		-1.353	0.171		>	1.76716e-05	12.014	±	7.52024			>	1.76716e-05	1.67879	±	0.281829
580	SR-01000327211-1		295.322	C11 H13 N5 O3 S	130.44	0.621		54.71		34.474	5.707		13.903	1.184		>	1.68852e-05	11.943	±	3.08733			>	1.68852e-05	1.34086	±	2.58976
609	SR-01000431391-1		302.357	C14 H14 N4 O2 S	97.27	2.651		32.92		29.981	22.732		-1.225	1.98		>	1.4407e-05	10.9357	±	2.35657			>	1.4407e-05	4.53301	±	2.80398
632	SR-01000229018-1		409.392	C22 H19 N O7	99.21	2.193		48.03		44.991	8.039		8.789	1.983		>	1.68852e-05	9.49769	±	2.67741			>	1.68852e-05	3.43985	±	3.29984
635	SR-01000340666-1		311.407	C17 H17 N3 O S	96.25	3.419		83.23		30.21	5.338		-0.518	1.429		>	1.68852e-05	8.68289	±	1.95797			>	1.68852e-05	2.31988	±	1.2138
637	SR-01000108209-1		403.436	C23 H21 N3 O4	100.02	3.695		30.89		36.353	11.449		86.311	12.171		>	1.68852e-05	6.49662	±	1.69349			>	1.68852e-05	1.00918	±	1.21564
638	SR-01000212069-1		313.38	C16 H15 N3 O2 S	102.32	3.518		28.47		138.739	11.269		58.591	3.257		>	1.68852e-05	6.38475	±	2.80243			>	1.68852e-05	2.04799	±	0.906133
639	SR-01000238702-1		278.331	C13 H14 N2 O3 S	93.89	2.126		28.72		26.2	29.007		-2.093	0.536		>	1.68852e-05	6.20658	±	2.01006			>	1.68852e-05	0.0882174	±	1.70948
640	SR-01000204311-1		309.151	C14 H10 Cl2 N2 O2	61.69	3.77		32.7		25.278	1.383		6.355	0.632		>	1.68852e-05	6.18587	±	0.613602			>	1.68852e-05	2.03816	±	0.649977
641	SR-01000028334-1		392.413	C21 H20 N4 O4	104.97	2.774		41.56		31.315	11.221		24.6	1.401		>	1.72116e-05	5.3912	±	2.28043			>	1.72116e-05	3.3268	±	0.884059
642	SR-01000134440-1		375.409	C20 H18 F N7	62.45	3.082		31.63		34.316	3.509		38.283	2.567		>	1.68852e-05	5.10441	±	4.14458			>	1.68852e-05	7.69543	±	2.62273
643	SR-00000005213-1		464.392	C22 H17 F5 N4 O2	83.12	4.149		34.77		54.647	8.961		91.256	2.13		>	1.68852e-05	3.28357	±	7.20332			>	1.68852e-05	2.40226	±	1.10294
644	SR-01000093811-1		246.265	C13 H14 N2 O3	75.36	2.214		27.23		25.827	3.031		18.486	1.613		>	1.68852e-05	1.46088	±	1.01102			>	1.68852e-05	0.79781	±	0.581418
