# Supplementary material for: Small molecule proteostasis regulators that reprogram the ER to reduce extracellular protein aggregation
Source: eLife. 2016 Jul 20;5:e15550. doi: 10.7554/eLife.15550 (PMC4954754; doi:10.7554/eLife.15550)
Supplement: Figure 2—source data 2. — DOI: http://dx.doi.org/10.7554/eLife.15550.007 [file elife-15550-fig2-data2.xlsx]

## Sheet: Sheet1
Treatment	CRELD1 Ave	HSP90B1 Ave	HSPA5 Ave	SEL1L Ave	HERPUD1 Ave	PDIA4 Ave	SEC24D Ave	DNAJB9 Ave	SEC61A1 Ave	WFS1 Ave	SRPRB Ave	DDIT3 Ave	GADD45A Ave	PPP1R15A Ave	ATF3 Ave	TRIB3 Ave	FN1 Ave	GCLM Ave	TXNRD1 Ave	SQSTM1 Ave	NFKBIA Ave	NFKB1 Ave	SCPEP1 Ave	CTSB Ave	TP53 Ave	BTG2 Ave	DNAJB1 Ave	HSPA1A Ave	RPL13A Ave	TBP Ave
AA 232	1.78791	2.3801	3.91916	2.39775	3.93437	3.00992	2.57104	2.72774	0.974627	0.383746	0.838281	3.61516	1.54881	1.41682	1.78459	2.91836	-0.075908	-0.194256	-0.331775	-0.493504	0.131112	0.528757	-0.303819	-0.519319	-0.525845	0.370531	-0.127505	-1.60928	0	-0.277394
AA 137	0.430899	0.822006	1.5205	0.521692	1.77523	0.97364	-0.0531579	1.05314	0.20638	-0.071712	0.329381	0.803956	0.196189	0.0950169	0.375564	-0.00214148	-0.1633	0.153779	0.0011291	-0.213016	0.0138955	-0.20567	-0.0355328	0.0397426	-0.00442265	0.0933781	-0.108727	0.121676	0	-0.000734431
AA 366	-0.175491	0.645348	0.302257	0.183243	-0.257897	-0.151547	0.693436	0.714258	0.456812	-0.565031	0.666531	0.948103	1.45636	1.58739	1.54444	0.158045	0.412177	0.73452	0.603511	0.693191	-0.301373	1.05907	-0.117602	1.36563	-0.708896	3.03695	1.11219	0.162845	0	0.271223
AA 164	0.337244	0.57803	1.08278	0.364029	1.16431	0.666418	0.0850558	0.710012	0.181935	0.0221994	0.239835	0.500624	0.162178	0.0601051	0.428893	-0.024597	-0.251252	0.478164	0.334526	-0.109958	-0.0157354	-0.0116507	0.0097236	0.131718	0.0511717	0.125739	-0.0430509	-0.202417	0	0.153716
AA 141	-0.21091	0.0323098	-0.0136482	0.0818894	0.106353	0.0800731	-0.212666	0.0568525	0.00687961	-0.299392	0.0869769	-0.124793	-0.191192	-0.305017	-0.117055	-0.359936	-0.14422	0.311769	0.109258	-0.202085	0.0177501	0.108789	-0.0756476	-0.0198678	-0.147045	-0.175745	-0.0504579	-0.392841	0	0.086662
AA 158	0.201005	0.484098	1.01469	0.259173	1.05143	0.565546	-0.0953361	0.585729	0.175352	-0.209143	0.235261	0.463739	0.109088	-0.199579	0.221951	-0.136329	-0.256942	0.353648	0.219262	-0.175915	-0.048194	-0.0997659	-0.0132241	0.0869983	-0.106951	0.145461	-0.0491472	-0.163628	0	-0.0257363
AA 233	-0.68241	0.0679416	0.23996	-0.183571	-0.104298	0.0577904	-0.332034	-0.127557	-0.0629227	-0.388962	-0.0571375	0.029816	-0.279396	-0.497642	-0.363681	-0.293441	-0.474856	0.0530538	-0.132223	-0.254273	-0.148786	-0.187572	-0.207967	-0.286121	-0.343049	-0.234312	-0.0452218	-0.229595	0	-0.293062
DMSO	-0.464846	0.0167275	0.106622	0.10578	0.0594189	0.0797463	-0.0362363	-0.0337176	0.108754	-0.347469	0.101245	0.0338463	-0.0515223	-0.229163	0.0436947	-0.385055	-0.206002	0.233287	0.176084	-0.121267	0.0619386	0.0346684	0.0531482	0.0354526	-0.152807	-0.0231162	0.0157558	0.0596966	0	-0.0408497
AA 201	0.285696	0.326834	0.606578	0.0896512	0.62691	0.402127	0.272175	0.573131	0.203229	0.20254	0.260493	0.494611	0.268322	0.0767734	0.497584	0.490964	0.0105408	0.261182	0.191542	-0.00758788	0.157948	0.269385	0.0227225	0.265571	0.174219	0.167214	0.185207	0.42047	0	0.2033
AA 236	0.850987	1.21896	2.03406	1.03242	2.89789	1.5358	0.353489	1.65382	0.187419	0.00560319	0.238671	1.68477	0.20173	0.0887434	0.459065	0.0877986	-0.318074	0.517485	0.10393	0.0238432	0.0829839	-0.18811	-0.23848	-0.00672742	-0.055455	0.0251351	-0.0929307	-0.34869	0	-0.0206551
AA 256	0.500027	0.947953	1.82498	0.755137	1.98455	1.17652	0.109471	1.05231	0.141947	-0.113132	0.225413	1.06592	0.238493	-0.0502801	0.502347	0.0664772	-0.240381	0.322237	0.0689399	0.00496309	0.117621	-0.136938	-0.174538	-0.0509494	-0.179973	0.15319	-0.1224	-0.144959	0	-0.0376377
AA 225	1.30952	1.60684	2.56932	1.47254	3.26338	2.06559	1.07971	1.90236	0.472955	0.130871	0.262377	1.718	0.16575	-0.154678	0.184517	0.339571	-0.28507	0.00404961	0.112502	-0.179673	-0.0128697	-0.100395	-0.0592479	-0.1178	-0.210142	-0.180627	-0.337507	-0.435074	0	-0.136901
AA 91	-0.183672	0.213856	0.131957	0.0973357	0.0574149	0.11665	-0.132063	0.0292522	0.028065	-0.222413	0.0046438	0.00341215	-0.0446004	-0.196467	-0.124323	-0.201608	-0.195863	0.157279	0.089937	-0.00254166	-0.0904362	0.110039	-0.03366	-0.0167746	-0.104238	0.0507166	0.069279	-0.343326	0	0.134099
AA 307	-0.534623	0.163031	0.126826	-0.0219405	-0.0617043	0.135489	-0.345941	-0.0134435	0.0528081	-0.275112	-0.02615	0.0901258	-0.137913	-0.159916	-0.317181	-0.266374	-0.372873	0.0371145	0.0325316	-0.208661	-0.202909	-0.0290135	-0.0748482	-0.139894	-0.181768	-0.0788057	-0.179559	-0.137851	0	-0.0648164
AA 23	-0.255326	0.119778	0.0676866	0.0638846	-0.114501	0.19549	-0.0571795	-0.00407381	0.0147326	-0.129286	-0.0177048	0.00976607	-0.0627389	-0.166402	-0.0505778	-0.125046	-0.162294	0.0801041	0.174799	-0.129231	-0.173137	0.104828	0.0845145	0.0630759	-0.0957214	0.063518	-0.187848	-0.196944	0	-0.0130091
AA 199	0.112008	0.828851	1.52608	0.627772	1.7658	0.990598	0.194143	1.06048	0.264413	-0.115691	0.285848	1.16672	0.382816	0.0487449	0.871171	0.279031	-0.319926	0.57025	0.323867	0.113908	0.0928242	0.102203	-0.0288253	-0.142602	-0.0299696	0.112658	-0.165983	-0.126828	0	-0.0265182
AA 216	-0.183672	0.193565	0.379149	0.0787504	0.323264	0.223783	-0.0306427	0.195723	0.0660533	-0.0896392	0.0566698	0.218773	0.0844859	-0.188382	0.145275	0.209482	-0.0188966	0.288367	0.287754	0.0920115	0.0505865	0.0769134	-0.049622	0.147796	-1.44721e-06	0.126235	0.0285257	-0.0424119	0	0.0514587
AA 227	1.22319	1.66363	2.95597	1.74275	3.62139	2.32524	1.60355	2.45985	0.599901	0.4289	0.528733	2.3768	0.313947	0.278223	0.825651	1.77668	-0.150669	0.306411	0.327798	-0.106647	-0.174757	-0.159137	-0.131555	-0.117471	-0.090216	-0.389851	-0.533099	-0.787197	0	0.0337327
AA 20	-0.279281	0.134619	-0.11181	0.00124502	0.0114464	0.0376363	-0.19822	0.0287591	-0.00273626	-0.23772	-0.0276124	-0.0336711	-0.131505	-0.262171	-0.166574	0.0202894	-0.218399	0.206811	0.119057	-0.0292787	-0.0696612	-0.0387224	-0.0991829	0.0583447	-0.137082	-0.211892	-0.02605	-0.53869	0	0.0934698
AA 72	-0.308369	0.163023	-0.0799649	0.179251	0.0362493	0.0518642	-0.0650361	0.0139648	0.000435176	-0.155654	-0.039422	0.0578604	0.0363577	-0.0669511	-0.0516513	0.0191324	-0.214232	0.237902	0.0576279	0.000546467	-0.106307	0.0962129	0.0148806	0.00876591	-0.115696	-0.109044	-0.0572714	-0.436246	0	0.0363358
AA 250	0.530281	0.997547	1.89972	0.676851	2.18363	1.21169	0.174745	1.11081	0.163433	-0.153054	0.171106	1.10166	0.101997	0.0323489	0.309287	-0.0180851	-0.319891	0.303067	0.0834802	-0.129727	-0.179675	-0.126596	-0.022724	-0.00786254	-0.21393	-0.057453	-0.162697	-0.335889	0	0.016995
AA 269	-0.280511	0.188357	0.275567	0.0298399	0.242089	0.218012	-0.161153	0.159177	0.0200489	-0.120411	0.0546537	0.249866	0.0544807	-0.126057	0.0584156	-0.119149	-0.222764	0.181296	0.0801351	-0.0129712	-0.0911124	0.0261431	-0.0360914	-0.0528884	-0.0822264	0.0704574	-0.0916787	-0.235928	0	0.0143718
AA 260	-0.211589	0.33715	0.672814	0.0687143	0.483586	0.299419	-0.185164	0.316488	-0.000745449	-0.115961	0.0187744	0.357405	-0.0682051	-0.179168	-0.103828	0.00307733	-0.307625	0.105091	0.126858	-0.15879	-0.199418	-0.132947	-0.0730279	-0.0683355	-0.0922424	-0.109533	-0.123265	-0.236352	0	-0.0840786
AA 184	-0.498943	0.0381103	-0.00836713	-0.00682344	-0.0988637	0.0305731	-0.133788	-0.123742	0.00387206	-0.363587	0.0395886	0.0078584	-0.018346	-0.258292	-0.043386	-0.227635	-0.260481	0.125378	0.118996	-0.178004	-0.0815495	0.0453906	-0.15516	-0.0536761	-0.266832	-0.154009	-0.0778536	-0.283586	0	0.00137978
AA 115	-0.334508	0.0660837	0.010949	-0.0382139	-0.00537257	0.0963736	-0.0724638	0.0616964	0.0185547	0.0699505	0.0360888	0.0785333	-0.0475676	-0.271076	0.0243364	0.0205649	-0.0823757	0.117061	0.102395	-0.0399006	0.0603903	0.00536679	-0.0849101	0.164426	0.00597975	0.0149553	-0.0485508	-0.191476	0	-0.0461859
AA 258	0.585948	1.02973	1.80799	0.744247	2.01004	1.21963	0.150784	1.05118	0.0689733	-0.180537	0.170582	1.00508	0.149738	-0.170329	0.0655957	0.212219	-0.285779	0.181835	-0.00169584	-0.0370114	-0.0445738	-0.260176	-0.086179	0.0572432	-0.119497	0.0238615	-9.16335e-05	-0.213247	0	0.00960162
AA 37	-0.282578	-0.0265588	-0.163349	-0.0372497	0.0169538	-0.033267	-0.186709	-0.0383092	-0.0297593	-0.305846	-0.0400433	-0.270097	0.00244198	-0.286375	0.141319	-0.364449	-0.318441	0.203228	0.131277	0.0945906	-0.0871691	-0.0359542	-0.187815	0.0667849	-0.195383	-0.197654	-0.095268	-0.728468	0	0.0158008
AA 160	0.0207669	0.482154	0.882892	0.131149	0.98993	0.44836	0.00518606	0.58616	0.113197	-0.0599476	0.214179	0.752535	0.245756	-0.100913	0.231179	0.238639	-0.120603	0.0738858	0.10361	0.0105874	-0.0502733	-0.000804181	0.0383091	0.0785597	-0.102795	0.0684383	-0.0652851	-0.109621	0	0.0140894
AA 33	-0.19685	-0.142093	-0.136741	-0.626963	-0.454975	-0.111223	-0.336761	-0.57578	-0.697882	-0.751992	-0.636884	-0.352426	-0.0769538	-0.922385	-0.190203	-0.390392	0.118387	-0.571889	-0.0752712	-0.704681	-0.465165	-0.797593	-0.121015	-0.15825	-0.626084	-0.351697	-0.978931	-1.28433	0	-0.623576
AA 326	-0.430838	0.141457	0.0653349	-0.0469825	0.00351145	0.111546	-0.0932747	0.0131957	-0.0206399	-0.227904	-0.0562271	0.164787	-0.0395091	-0.253809	-0.0413248	-0.109077	-0.27833	0.0678978	0.0205454	-0.0652405	-0.154249	-0.0859235	-0.0675074	0.00255465	-0.164299	0.0511099	-0.157451	-0.363799	0	-0.0165622
AA 121	-0.498263	0.0104364	-0.208761	-0.0330174	-0.138345	-0.0041218	-0.210529	-0.0363628	-0.0218165	-0.431002	-0.124768	-0.194142	-0.15886	-0.178966	-0.161247	-0.267978	-0.356593	0.162978	0.000341788	-0.0902659	-0.21673	-0.0114046	-0.134884	-0.0933195	-0.220995	-0.266754	-0.14915	-0.761589	0	-0.0315328
AA 261	-0.284596	0.736535	1.28705	0.40858	0.285884	1.00588	0.865265	0.330562	0.38048	-0.0637255	0.184242	0.234891	0.0272722	-0.11396	0.0828664	-0.0760005	-0.34597	0.165812	0.13378	-0.0569284	-0.162789	0.0523433	-0.13125	-0.11872	-0.285607	-0.207289	-0.169557	-0.37727	0	-0.0562597
AA 586	-0.254896	0.0522405	0.0260094	-0.0043121	-0.0521435	0.00116171	-0.147387	0.0183627	-0.0471161	-0.143672	-0.00515597	0.128912	-0.0281798	-0.358394	-0.0274456	-0.0351124	-0.106771	0.0767577	-0.0140306	-0.0173288	-0.106407	0.0205183	-0.0134576	0.0316919	-0.0589005	-0.0330808	-0.0749842	-0.156003	0	0.119518
AA 195	-0.11508	0.22872	0.250643	0.0311009	0.322759	0.152082	0.137699	0.234554	0.0297291	-0.0557185	0.0891271	0.314536	0.147094	-0.102959	0.255365	-0.124322	-0.124646	0.0930373	0.160303	0.0171885	-0.121696	-0.073765	0.0537349	0.124177	-0.0105056	0.0657802	-0.0603123	0.0465333	0	0.00961388
AA 139	0.351787	0.770511	1.47761	0.493608	1.78623	0.8268	-0.0377869	0.755848	0.0938527	-0.0340035	0.178891	0.957025	0.054859	-0.110194	0.230692	-0.00125115	-0.17856	0.137371	0.115577	-0.00872644	-0.206079	-0.139079	-0.109629	0.0215913	-0.149955	-0.0288863	-0.248443	-0.359172	0	-0.0824242
AA 138	0.229439	0.83898	1.40584	0.53844	1.8439	0.895804	0.379239	1.018	0.319639	0.0608735	0.155657	0.686454	0.0985191	0.161567	0.147895	-0.0923149	-0.168229	0.130919	0.208893	0.0077658	-0.0328305	0.0605886	0.0238767	0.0382586	-0.0649067	-0.00719664	-0.107208	-0.375776	0	0.183158
AA 249	0.408616	0.936122	1.75878	0.631451	2.0286	1.12269	0.130187	0.97704	0.137031	-0.212253	0.258172	1.10092	0.156434	-0.0368297	0.368536	0.107782	-0.348633	0.252876	0.17644	0.0461279	-0.116851	-0.12679	-0.0186077	-0.145027	-0.0903344	0.0184167	-0.0847354	-0.415099	0	-0.0428507
AA 96	-0.00173845	0.22378	0.337465	0.182053	0.415161	0.326469	0.579305	0.327695	0.067119	0.367799	0.043866	0.265401	-0.150009	-0.32862	-0.187085	0.417421	0.306175	0.108914	0.141339	-0.134685	-0.37521	-0.349518	0.322921	0.253805	-0.111831	0.287813	-0.0405059	-0.461545	0	0.0953473
AA 36	0.0897739	0.187464	0.186103	-0.0197599	0.375822	0.246571	0.146922	0.0477232	-0.202255	0.115705	-0.0669279	-0.0147123	-0.197624	-0.599306	-0.068933	0.211363	0.247461	0.00246557	-0.0264791	-0.278924	-0.137128	-0.0768889	0.298103	0.0670215	-0.284437	-0.0113821	-0.409271	-0.760576	0	-0.292604
AA 191	-0.851608	0.0253861	-0.191036	-0.163022	-0.312792	-0.239647	0.0624958	-0.0776555	0.0167209	-0.626548	0.0137434	-0.591588	0.755776	0.337742	1.69705	-0.468928	-0.455279	0.538319	0.60034	-0.0319137	-0.311198	0.0660454	-0.158721	0.0157715	-0.374742	0.156217	-0.201214	-1.07425	0	0.0249898
AA 78	-0.238607	0.0328133	0.0379488	0.0302244	0.214534	0.0166198	-0.0382405	0.135269	-0.0861734	0.0847644	0.0204635	0.476168	0.212001	0.017559	0.65867	-0.0693688	0.0464795	0.0552963	0.139453	0.122627	-0.00795654	0.0566817	-0.0210128	0.0471666	-0.0289565	-0.00832032	-0.0638519	-0.633497	0	0.0819976
Tg	3.98497	-0.339502	-0.413849	1.43397	2.70193	-0.295987	3.13786	2.48773	-1.0984	3.47539	-1.15634	1.42537	2.44514	3.12821	2.04876	4.68973	4.46524	0.769478	-0.0657882	0.959911	1.40719	1.97185	1.08624	2.63635	2.32153	1.66523	-0.963366	-1.43422	0	2.08497
AA 265	0.182014	0.662966	1.07661	0.380611	1.39542	0.671301	0.201114	0.825	0.20947	0.000955264	0.16758	0.703164	0.203679	-0.08183	0.364136	0.175358	-0.156791	0.579081	0.389572	0.132076	-0.176763	-0.0325426	-0.0453764	-0.085444	-0.0597173	0.121271	0.0758231	0.133239	0	0.206777
AA 123	-0.180136	0.0970275	-0.0423088	0.0804308	0.184274	0.0260386	-0.16741	0.0518513	0.0461541	-0.143745	0.0298698	0.155892	0.0563105	-0.138233	-0.0340528	0.182602	-0.0919525	0.130348	0.139768	0.0923046	-0.104782	0.0187724	-0.0272567	0.0305188	-0.0185766	-0.155849	-0.0549469	-0.495825	0	0.190982
AA 76	-0.437767	0.12228	-0.0638344	0.0417795	-0.160973	0.0536242	-0.132682	-0.150615	-0.0626516	-0.266499	0.0207063	-0.00719687	-0.00717558	0.0396965	-0.0350107	-0.160152	-0.293925	0.0408212	0.172908	-0.0384375	-0.108573	0.0281187	-0.0759986	-0.175102	-0.0999478	-0.275814	-0.137087	-0.588239	0	0.0747477
AA 144	-0.262471	0.25453	0.399364	0.0720143	0.278012	0.22847	-0.114267	0.227034	0.0610454	-0.241059	0.0443706	0.373097	0.0697478	-0.25867	0.0267819	0.0160401	-0.220719	0.112424	0.10177	-0.0423129	-0.188302	-0.00839502	-0.152669	-0.0571681	-0.136089	0.0159681	-0.126154	-0.272	0	0.00136064
AA 126	-0.155471	0.228965	0.241107	0.056659	0.182047	0.282433	0.200731	0.190371	-0.0483916	-0.00539076	0.0558259	0.108127	-0.200707	-0.356549	-0.254324	0.200818	0.12584	-0.0879871	0.0124745	-0.291347	-0.164023	-0.0649978	0.190326	0.0191965	-0.200866	0.151864	-0.22204	-0.535231	0	0.0395417
AA 210	-0.0250917	0.507155	0.958026	0.193149	1.08671	0.521952	0.169485	0.567789	0.0900777	-0.250486	0.0848521	0.592754	0.0585997	0.0774515	0.0986639	-0.0962628	-0.350391	0.3902	0.0352948	-0.0181853	-0.132528	0.0187207	-0.0141505	-0.0689977	-0.180527	-0.348849	0.019014	-0.15118	0	0.0700672
AA 127	-0.410661	-0.00680036	-0.172439	-0.000116265	-0.0567023	-0.0245024	-0.0520803	0.0944878	-0.0732241	-0.222475	-0.0414685	-0.168177	-0.023651	-0.0659584	0.101394	-0.226994	-0.070671	0.185721	0.0894459	0.110177	-0.0973861	0.0348643	-0.0592411	0.141689	-0.0434612	-0.135878	-0.114259	-0.760211	0	0.0737386
AA 27	1.29077	1.44646	2.34724	1.33473	3.29864	1.92955	1.00013	2.0128	0.366263	0.0966621	0.150107	2.30773	0.282031	0.107736	0.530638	0.661944	-0.0989174	-0.105979	-0.101026	-0.0816756	-0.0790463	-0.195877	-0.11355	-0.0836802	-0.219965	-0.205843	-0.453382	-0.858782	0	-0.0759189
AA 40	-0.445903	0.179678	-0.201944	-0.0414125	-0.0690688	-0.091679	-0.0128807	0.06498	0.0425845	-0.358491	0.0284263	-0.27068	0.47644	0.240805	1.16974	-0.308431	-0.141574	0.343409	0.389152	0.0601703	-0.209803	0.0887048	-0.0754664	-0.13223	-0.200676	-0.0455863	-0.0422047	-0.676233	0	0.0998117
AA 167	-0.190786	0.24831	0.28012	0.187765	0.182434	0.147151	0.035046	0.162408	0.032655	-0.103285	0.049729	0.323943	0.0930072	-0.152588	0.167311	0.0701254	-0.0563422	0.13164	0.151822	0.0890552	-0.178327	0.113665	-0.00939006	0.129147	-0.035108	-0.0253631	-0.0604423	-0.393608	0	0.153334
AA 347	-0.319641	0.0895271	-0.0404381	-0.00433231	-0.00313276	0.0412237	-0.112633	0.0144245	0.0279512	-0.116599	-0.0279449	0.100164	0.0686826	-0.035118	0.00534159	0.302625	-0.241771	0.0519868	0.128529	-0.0163831	-0.163596	-0.00312703	-0.167666	-0.00558084	-0.0969023	-0.0660976	-0.214115	-0.450897	0	-0.0377003
AA 32	0.0826261	0.277963	0.252958	-0.113736	0.430879	0.250356	0.0722351	0.0107008	-0.342618	0.0757291	-0.125509	-0.0356896	-0.477302	-0.572784	-0.0277967	0.199116	0.196862	-0.253579	-0.210532	-0.430811	-0.32766	-0.407568	0.0646826	-0.157708	-0.409941	0.0121884	-0.614729	-1.07652	0	-0.311189
AA 29	0.115009	0.212213	0.381587	-0.063775	0.554757	0.317772	0.113761	0.149542	-0.212736	-0.0502154	-0.132053	-0.045386	-0.255514	-0.405093	-0.0208917	-0.102685	0.230756	-0.160232	-0.0223622	-0.303956	-0.0792065	-0.17824	0.221204	0.11263	-0.280737	-0.0447612	-0.476505	-0.752991	0	-0.370099
AA 219	0.00642873	0.64235	1.19859	0.416683	1.65153	0.762831	0.192469	1.13197	0.294213	-0.144604	0.321942	0.998709	0.185966	-0.0453852	0.414746	0.0541155	-0.149753	0.635285	0.371184	0.131191	0.0537584	-0.108851	-0.0217134	0.164217	-0.00538099	0.0687048	-0.124386	-0.250563	0	0.0306369
AA 181	-0.350198	0.0725606	-0.059747	0.0367187	0.115791	-0.0571788	0.0188382	0.0987982	-0.036018	-0.129815	0.010607	-0.118814	0.152748	-0.00999061	0.882801	-0.146538	-0.0172012	0.251208	0.252129	0.247418	-0.0956037	0.113888	-0.145087	0.12525	-0.0354549	-0.0617848	0.0289491	-0.691253	0	0.100815
AA 54	-0.276819	0.0470213	-0.18741	0.0414339	-0.137503	0.0262772	-0.147583	0.0958069	-0.0499689	-0.293894	-0.135679	0.0105798	-0.139158	-0.274695	-0.24299	-0.286086	-0.112961	0.196894	0.124623	0.0579648	-0.0847029	0.00467005	-0.163241	-0.102381	0.017422	-0.236858	-0.133282	-0.627556	0	0.0301926
AA 21	-0.178594	0.0425139	-0.129212	-0.0462369	0.0628179	-0.041255	-0.0351977	-0.116793	-0.0621096	-0.214612	-0.0668881	0.165098	-0.0861918	-0.234789	-0.146184	0.13386	-0.193384	0.189236	0.100314	0.112116	-0.118784	0.0466713	-0.13404	0.0195862	-0.154749	-0.238519	-0.118457	-0.563912	0	0.161558
AA 187	-0.450598	0.123846	-0.140961	0.098515	-0.11809	0.0308861	-0.219105	0.0383742	-0.0597516	-0.133526	0.0467947	0.0600923	-0.0441908	-0.267555	-0.263541	0.0210657	-0.0699007	0.195846	0.214654	0.0215962	-0.113038	0.00298934	-0.0361982	0.0493877	-0.139651	-0.268099	-0.0969213	-0.57203	0	0.0983665
AA 14	-0.0160262	0.0916573	0.136347	-0.133631	0.250857	0.203166	0.104797	0.0817535	-0.176098	0.0498607	-0.119616	0.0994792	-0.187681	-0.264551	0.000939797	0.238365	0.239043	-0.0588321	0.0031984	-0.145079	-0.183732	-0.156821	0.0874932	0.0664416	-0.196961	-0.0107141	-0.42308	-0.66095	0	-0.132771
AA 407	-0.437394	0.113257	-0.115745	-0.0870297	-0.205766	0.00213555	-0.152667	-0.0444615	0.0340641	-0.190949	0.0142717	0.169982	0.00456173	-0.155118	-0.088593	0.00558989	-0.267004	0.0971156	0.00913714	0.00551791	-0.154415	-0.00823555	0.0102556	-0.0032761	-0.110599	-0.0366412	-0.163726	-0.31401	0	-0.035476
AA 10	-0.0235587	0.14253	0.0887987	-0.237329	0.118782	0.142316	-0.203881	-0.00650632	-0.201073	-0.251432	-0.148694	-0.126411	-0.224488	-0.613919	-0.31898	-0.00974248	-0.0839625	-0.14075	-0.0452737	-0.300406	-0.205947	-0.174436	0.0465073	-0.182788	-0.441938	-0.0664815	-0.397565	-0.533396	0	-0.29987
AA 70	-0.463264	0.101654	-0.0072904	0.052885	-0.0342209	0.0370412	-0.207206	-0.128466	0.00678232	-0.140424	0.0342634	0.125168	-0.0505186	-0.193941	-0.150407	-0.198574	-0.142525	0.145577	0.199193	0.0240628	-0.0678403	0.0813412	-0.0349152	0.0774375	-0.126556	-0.228326	0.013404	-0.53777	0	0.120126
AA 251	-0.126288	0.113306	0.162837	0.0369644	0.482178	0.181095	0.0044717	0.119221	-0.00145546	0.0405438	-0.0101953	0.317122	0.122098	-0.17062	0.42951	-0.00999847	0.0853636	0.11969	0.0485812	0.229922	0.034684	0.122578	-0.100991	0.0748791	0.0247323	0.0940864	0.0764084	-0.0836538	0	0.179726
AA 161	0.146249	0.504411	0.78016	0.242747	1.25441	0.411772	0.104674	0.695812	0.054304	-0.0734241	-0.00369303	0.597765	0.233548	-0.041557	0.253627	0.176875	-0.138536	0.285309	0.214801	0.166628	-0.0671968	-0.102962	-0.0435092	-0.135369	0.00348672	0.0679544	0.0825801	0.00555021	0	0.0290352
AA 133	0.757581	1.10733	1.94925	0.902034	2.59563	1.27394	0.443133	1.39507	0.168103	0.0234123	0.199565	1.53163	0.302745	0.138782	0.58158	0.417622	-0.090001	0.60856	0.393643	0.338056	-0.130766	-0.106117	-0.0851215	0.0555956	0.0749144	0.0854585	0.454192	1.16726	0	0.0302741
AA 147	-0.194712	0.457892	0.717354	0.16016	0.666921	0.267543	-0.0483575	0.386012	0.0952269	-0.126468	0.0644558	0.189393	0.0515595	-0.127145	-0.106343	0.0597213	-0.193935	0.335697	0.335429	0.155974	-0.187335	-0.0368533	-0.00874222	-0.14403	-0.0792055	-0.0140239	0.098736	0.305444	0	-0.057056
AA 166	0.170257	0.206492	0.223736	-0.0147251	0.543231	0.303779	0.141646	0.119855	-0.159726	-0.0116079	-0.0689918	0.00934935	-0.202502	-0.250619	0.098675	0.255994	0.298144	-0.0526165	0.103979	-0.109475	-0.108579	-0.00997059	0.199045	0.0910172	-0.170079	0.00642203	-0.382388	-0.570736	0	-0.120644
AA 148	0.103551	0.795972	1.27641	0.455624	1.45382	0.794042	0.159116	0.837309	0.107982	0.0767506	0.123711	0.670565	0.141883	0.333129	0.157845	0.0111271	-0.119941	0.483437	0.518115	0.130741	-0.0836556	0.0894372	-0.0199241	-0.010791	-0.0924691	0.0805432	0.103476	0.363941	0	0.0788837
AA 175	-0.381069	0.0988264	-0.0778405	-0.0920887	-0.0874767	0.0175584	-0.24752	-0.12013	-0.0556285	-0.288183	-0.0436873	0.0783295	0.0492848	-0.160732	-0.00589774	0.0924526	-0.125823	0.105129	0.148836	-0.0469495	-0.104662	0.111579	-0.0650787	-0.0555733	-0.143853	-0.017395	-0.231434	-0.482562	0	-0.05718
AA 177	-0.456333	-0.0650084	-0.270872	-0.202696	-0.359817	-0.136099	-0.352357	-0.190243	-0.273583	-0.586017	-0.0806262	-0.0708531	-0.326789	-0.46366	-0.335287	-0.325551	-0.468169	0.163984	-0.0211378	-0.137908	-0.0766132	-0.0536688	-0.27077	-0.278527	-0.396373	-0.670136	-0.22017	-0.942968	0	-0.279483
AA 239	0.513231	0.875407	1.68463	0.628631	2.0683	1.12975	0.201638	1.24451	0.13204	0.175127	0.249684	1.16921	0.158978	0.0917016	0.364266	0.0794422	-0.101507	0.565064	0.211838	0.30467	0.0552783	-0.13409	-0.106485	-0.0430953	-0.00742358	0.0120192	0.0349089	0.10548	0	-0.0193162
AA 176	0.149873	0.782887	1.22471	0.39853	1.60521	0.674084	-0.088029	1.05833	0.160052	0.0184035	-0.0449758	1.50993	0.743327	0.647172	2.4527	0.457258	0.174857	-0.159481	0.0291733	0.394479	-0.0877569	-0.125929	-0.0693744	0.0238878	0.243962	0.668534	-0.0756062	-0.952165	0	-0.131813
AA 245	0.158128	0.545589	1.05037	0.211985	1.36807	0.539024	0.0902715	0.726389	0.0972592	-0.101781	0.0726881	0.664023	0.0842486	-0.0323938	0.162986	0.0499342	-0.0821777	0.281068	0.0325713	0.172245	-0.14802	-0.0898133	-0.109239	0.0524269	-0.0839722	-0.177519	-0.0899628	-0.157825	0	0.0226893
AA 212	0.228628	0.637371	1.20731	0.390412	1.85812	0.740817	0.588086	1.52322	0.376698	0.0435973	0.293559	1.01174	0.285406	0.0695623	0.542068	0.200029	-0.0867452	0.822004	0.576079	0.291384	-0.198908	0.0785847	-0.0649996	0.0185382	-0.00128245	-0.104032	0.177333	0.602407	0	0.126763
AA 491	-0.339663	0.0465956	-0.0567177	-0.069079	-0.00130967	-0.024021	-0.245929	0.025661	-0.0656698	-0.145727	0.00260539	0.151721	-0.00428971	-0.211902	0.0491814	-0.0736736	-0.167857	0.103998	0.0959258	0.0716286	-0.133995	-0.0553634	-0.0615781	-0.0113535	-0.000978894	-0.00867644	-0.152542	-0.294512	0	0.00740086
AA 150	0.0321368	0.363194	0.539653	0.0796373	0.439559	0.29348	-0.0380112	0.341236	-0.000421436	-0.133199	0.0830137	0.247995	0.0979287	-0.055273	-0.0880865	-0.0774124	-0.170624	0.159823	0.193163	0.0460373	-0.162302	-0.0131593	-0.0643706	-0.00946522	-0.0871747	-0.137943	-0.0140093	0.063224	0	0.0761075
AA 153	-0.365812	0.159259	0.0464659	-0.019383	-0.00225597	0.0875504	-0.10577	-0.0271878	0.0222068	-0.306335	0.0124743	-0.0700494	0.0695636	-0.251572	-0.130103	0.136117	-0.0915219	-0.0879849	0.0793858	-0.113086	-0.063156	0.125493	-0.073869	-0.0951355	-0.0677717	-0.085327	-0.226371	-0.330719	0	0.0644175
AA 79	-0.348747	-0.185592	-0.0660739	-0.236945	-0.169425	-0.0156036	-0.408517	0.00881251	0.077686	-0.20646	-0.0172751	0.016829	0.0392529	-0.467356	-0.265711	-0.156311	-0.331644	0.171475	0.00278755	-0.225196	-0.0311556	-0.0452182	-0.125546	0.131253	-0.131248	-0.229232	-0.104799	-0.305127	0	-0.115412
AA 16	-0.0538423	0.101469	-0.0223563	-0.0556713	0.227781	-0.017096	0.0607153	0.0948185	-0.0170501	-0.00678864	-0.0329751	-0.0914176	0.00252847	-0.140142	-0.126943	0.0191406	0.164164	0.24848	0.0884418	0.231646	-0.0332535	0.0767337	-0.0477315	0.149373	0.0869864	-0.106951	0.048311	-0.294753	0	0.225272
AA 39	-0.136983	0.10785	0.0143093	0.068878	0.0496157	0.0185679	-0.0495531	0.0138725	0.0460759	-0.0544608	-0.00625572	-0.0648212	0.0108307	-0.0805774	0.0410333	0.00753407	0.0213921	0.209994	0.143029	0.157353	-0.0214248	0.0528773	-0.087494	0.12023	0.0975286	-0.142992	0.0222687	-0.441374	0	0.159468
AA 241	-0.084065	0.0611445	0.11021	-0.0346345	0.185947	-0.0100439	-0.0435136	0.157405	0.0769318	-0.0181024	0.0956464	0.160882	0.208371	0.0132722	0.159145	-0.0338874	0.0344191	0.0839164	0.130107	0.18404	-0.101117	0.00952514	-0.0962838	0.125368	-0.00299827	0.0593974	-0.0707429	-0.0397516	0	0.179986
AA 263	0.701289	0.87581	1.56698	0.658265	1.86009	1.07715	0.209489	1.02595	0.172924	0.0799062	0.158983	0.875786	0.24939	-0.00659957	0.278983	0.117139	-0.0982456	0.685338	0.446586	0.200874	-0.0616038	0.0211559	-0.122456	0.139377	0.00169935	0.0892546	0.142497	0.341135	0	0.164584
AA 171	-0.0245633	0.170671	0.130209	-0.0708326	0.179871	0.0731669	-0.0183324	0.103972	0.0398505	0.129749	0.0257563	0.175149	0.153381	0.00964736	-0.0447457	0.0867029	-0.0302533	0.113686	0.098035	0.0485971	-0.0687812	-0.0397399	-0.0883032	0.0433673	0.0627311	-0.0275407	-0.0615756	-0.192218	0	0.0754414
AA 240	0.0930355	0.262143	0.449409	0.034466	0.369655	0.253863	-0.0159286	0.173421	0.0353963	0.026563	0.0900028	0.206252	0.133089	-0.114227	0.0608449	0.130231	-0.021974	0.221372	0.174807	0.105019	-0.0559784	-0.0149679	0.0252236	0.0381965	0.0830141	0.0300212	-0.0511816	-0.152496	0	0.178538
AA 18	-0.143926	0.178109	0.0402888	-0.0382477	-0.297376	0.140541	-0.159312	-0.189625	0.0638937	-0.0697433	-0.0219588	-0.0144801	0.0270907	-0.112544	-0.179024	0.0241315	-0.0582639	0.133925	0.223083	-0.0382629	-0.0354558	0.0837912	-0.125016	-0.115068	4.06344e-05	-0.0715519	-0.22441	-0.259077	0	0.0745141
AA 56	-0.211226	0.120636	0.00257537	-0.0832981	-0.0365431	0.0775757	-0.218717	-0.0390669	0.0047185	0.0349165	-0.219159	-0.239032	-0.195487	-0.188606	-0.171901	-0.283095	-0.252299	0.192197	0.00590608	-0.145134	-0.0951935	0.0781134	0.0242349	-0.0214014	-0.177699	-0.193166	-0.112726	-0.456049	0	-0.0469098
Tg	1.96826	2.24862	3.86417	2.38573	3.75721	2.83988	2.48819	2.48306	0.931722	0.703591	0.860487	2.89975	0.977879	0.988918	1.16229	2.87144	0.293564	0.0606538	0.143667	-0.14543	0.17023	0.331931	-0.313822	-0.107253	0.13576	-0.453061	-0.696317	-1.2888	0	0.0122742
Tg	1.96586	2.27556	3.78412	2.37819	3.83387	2.81902	2.5969	2.45207	0.983075	0.709617	0.846531	3.0113	1.03437	0.957352	1.15965	2.92318	0.191162	0.078747	0.116501	-0.162579	0.0598602	0.305794	-0.387795	-0.0848937	0.162341	-0.425681	-0.702904	-1.34905	0	0.0741213
DMSO	0.0211813	0.0989829	0.0360661	0.0475332	0.0976298	0.0256022	0.0208165	0.0478652	0.0190066	0.13359	0.0852394	0.00745085	0.0193299	0.0843765	0.122535	-0.154013	0.112924	0.0605925	0.137741	0.181783	0.000235417	0.0158366	-0.0277764	0.0982584	0.150212	-0.02329	-0.00325983	0.0885781	0	0.226559
DMSO	0.0780811	0.0139827	0.0311542	-0.0254643	0.0303783	0.0520254	0.0643997	-0.0121048	0.0143924	0.00187391	0.00912433	-0.0173566	0.0574749	-0.191635	0.0950997	-0.0421645	0.0441076	0.147562	0.140223	0.0947717	-0.0473644	0.0480238	-0.0751228	0.103272	0.109973	0.00694522	-0.0188953	-0.0365142	0	0.127168
DMSO	-0.0255665	-0.011244	-0.0342334	0.0334191	0.0541337	0.0119257	-0.114345	-0.018879	0.0068753	0.0372144	0.028988	-0.0864901	0.108601	-0.04022	-0.0737404	-0.118758	0.0321327	0.0163953	-0.0267986	0.0865054	-0.0269474	0.0324725	-0.094865	0.0474533	0.0907668	-0.0598165	-0.0864945	-0.0550682	0	0.0472541
DMSO	0.0322478	0.0587288	0.0795671	-0.0219067	0.059556	0.0333733	0.0527507	0.0487538	0.0686086	0.237705	-0.0171259	0.0323868	0.102656	0.00931042	0.0485209	0.0397734	0.011078	0.107499	0.145361	0.063231	-0.080644	0.0711224	-0.017632	0.151999	0.129674	0.0393724	-0.0231644	-0.0712891	0	0.111845
DMSO	-0.0160648	0.000883147	-0.0225393	-0.00637314	-0.0187253	-0.024569	-0.23492	0.10819	0.0352265	0.196024	-0.0234014	0.0440613	0.0354203	0.0323325	-0.0725135	-0.356733	0.00797817	0.0976153	0.150805	0.0197569	0.080467	0.0865341	0.0372037	-0.0427673	0.0946278	0.0609659	0.0762301	0.0458335	0	0.0657386
DMSO	0.276298	-0.195642	-0.220273	-0.14566	-0.323417	-0.194746	0.206451	-0.154448	-0.285923	-0.38659	-0.204753	-0.0181228	-0.314437	0.274271	-0.189172	0.708799	-0.0220623	-0.957052	-1.08884	-0.399631	0.00543767	-0.32974	0.113628	-0.48379	-0.54627	-0.00452763	0.0344243	-0.0397726	0	-0.724508
AA 26	1.67371	2.1681	3.63494	2.18655	3.70539	2.80836	2.16656	2.41671	0.626682	0.751777	0.542378	3.20668	0.499353	0.986365	1.23559	2.81938	0.432282	-0.523835	-0.282847	-0.367372	0.419878	0.41685	-0.26696	-0.135565	-0.0695488	-0.44828	-1.24584	-2.77305	0	0.156827
AA 197	0.297377	0.0825792	0.298168	0.039527	0.242277	0.16883	-0.0901098	0.11203	-0.0490524	0.262962	0.0140574	0.472624	0.0894493	0.266834	0.0341612	0.443501	0.411268	-0.097427	-0.105402	-0.0355196	0.317413	0.0471366	-0.0524246	0.109547	0.11841	0.208307	-0.21988	-0.250688	0	-0.143441
AA 215	0.607763	1.32589	2.31099	1.16574	2.16781	1.72795	1.72006	1.14468	0.420699	0.00623429	0.260861	1.10829	-0.0863155	0.0240988	0.403661	0.434764	0.00964738	-0.241123	-0.257651	-0.357662	-0.080313	-0.213336	-0.370229	-0.111081	-0.232293	-0.300255	-0.6661	-1.26046	0	-0.386725
AA 205	0.0209654	0.1445	0.41305	-0.022352	0.0649666	0.159764	0.115815	-0.0853658	-0.0902198	-0.17842	-0.034724	-0.0582043	-0.0943059	0.0239597	-0.0572089	-0.0662332	-0.055628	0.536908	0.201035	-0.0787205	-0.0549165	-0.15439	-0.0438538	0.049619	-0.144209	-0.184815	-0.0114699	0.0731547	0	-0.180484
AA 12	0.265671	0.798159	1.11024	1.0585	0.563461	0.437523	0.742825	0.3229	0.139539	0.589856	-0.466946	0.610692	0.174523	0.19279	0.128536	-0.487685	0.821358	-0.0498499	0.65136	-0.37519	-0.498372	-1.6747	0.973859	0.0241843	-0.456183	0.623958	1.00945	1.13118	0	0.360809
AA 66	-0.259553	0.00278078	-0.00590268	0.0605511	-0.147967	0.0225625	-0.0178278	0.0081764	-0.116052	-0.299755	-0.116091	-0.238604	-0.31851	-0.220959	-0.102779	-0.00376236	-0.0349674	-0.0465036	-0.027438	-0.160526	0.0297493	-0.0914066	-0.113678	-0.00164946	-0.257343	-0.101167	-0.0275445	-0.354532	0	-0.0302602
AA 235	1.64677	2.47148	4.16218	2.57481	3.73915	3.1828	2.57421	2.45214	0.994417	0.38154	0.896377	2.89571	0.886282	0.717948	1.14485	2.79796	0.0362144	0.0500307	-0.0732396	-0.617795	0.303583	0.236781	-0.143586	-0.378796	-0.183103	-0.441478	-0.77732	-1.52567	0	-0.204378
DMSO	-0.470657	0.0494984	0.142785	0.11773	-0.132662	0.172245	-0.172778	0.0559893	0.0285108	-0.407223	-0.0124611	-0.169494	-0.234154	-0.415048	-0.10969	-0.218915	-0.0182819	0.0447199	-0.0242579	-0.499503	-0.0180705	-0.0257784	0.0689376	-0.0911291	-0.346901	-0.0371386	-0.0657452	0.00100605	0	-0.243256
AA 190	0.104281	0.13592	0.131774	0.0482765	0.121583	0.107379	-0.132259	-0.0432636	-0.0919275	-0.0246995	-0.0117197	0.0625024	-0.11507	-0.0266616	-0.252324	0.237405	0.165636	-0.013486	-0.0299452	-0.0305432	0.18297	-0.00417572	-0.0409273	0.0597467	-0.0765251	-0.160253	-0.0824793	-0.359569	0	0.0265939
AA 255	0.846533	1.03717	1.88277	0.881497	2.02558	1.36932	0.61939	0.954418	0.079949	0.144955	-0.0161749	0.953745	0.0212539	0.110981	0.25313	0.582585	0.220447	-0.0915909	-0.110367	-0.167075	0.00858456	-0.0291084	-0.146155	-0.116539	-0.136164	0.0022318	-0.253364	-0.516772	0	-0.0757749
AA 64	0.0033501	0.160482	0.198526	0.1135	0.0529228	0.136117	0.00563582	0.0881895	-0.0496226	0.0268392	-0.00742718	0.113303	-0.116997	-0.0689699	0.00568352	0.0483436	0.165413	0.0444896	0.0098607	-0.114151	0.085146	0.0860652	-0.0598236	0.043216	-0.0695989	0.0258181	-0.0760402	-0.418662	0	-0.0265514
AA 231	0.484613	0.954994	1.68971	0.693571	1.70427	1.09436	0.56195	1.04078	0.187895	-0.0101724	0.150197	0.673711	0.119349	0.168728	0.0275624	0.486798	0.0126819	0.000811135	0.073979	-0.133124	-0.0228179	-0.0127263	0.00234533	-0.00256454	-0.187011	0.0188134	-0.0216676	-0.0880816	0	-0.141075
AA 41	-0.265584	0.0812993	0.058588	-0.0451583	-0.0720582	0.0425648	-0.181298	0.0830762	-0.00491179	-0.189482	-0.000254581	-0.0540609	-0.149283	-0.158371	-0.101289	0.0302751	0.133593	-0.0531711	0.088031	-0.123689	-0.0677051	0.00628719	-0.103947	-0.0732229	-0.244524	0.0135737	-0.0821516	-0.547443	0	-0.0736646
AA 481	-0.409336	0.0811448	0.0995525	0.0984564	-0.100184	0.0871536	-0.230963	-0.11506	5.69695e-05	-0.311252	-0.0155833	0.0831797	-0.0787759	-0.208093	0.0300494	0.135322	0.206027	-0.151956	-0.0618128	-0.192619	-0.0626674	-0.0320975	0.0154306	-0.11676	-0.268806	0.00871195	-0.180009	-0.0685936	0	-0.198915
AA 230	0.582263	1.17996	2.13853	0.978167	2.16762	1.53054	0.431462	1.34209	0.193767	-0.226752	0.18505	0.825444	-0.0455024	-0.375886	0.11962	-0.0257179	-0.232409	0.347915	0.207624	-0.348389	-0.080274	-0.0753913	-0.00589849	-0.093927	-0.357008	0.0821714	-0.0676952	0.0708496	0	-0.217827
AA 242	-0.259403	0.478588	0.865817	0.318755	0.641226	0.479699	0.0641309	0.337749	0.102356	-0.316445	0.0730971	0.232866	-0.134333	-0.293536	0.0204464	-0.189705	-0.319503	0.315052	0.0693366	-0.46871	-0.00690019	-0.0272853	0.0285605	-0.0726518	-0.439159	-0.00129866	0.0466826	0.114035	0	-0.286716
AA 246	0.38805	0.821916	1.75028	0.691024	1.79459	1.05968	0.451328	1.1544	0.114293	0.0381598	0.268904	1.05116	0.143718	0.0944058	0.478027	0.398	-0.065409	0.395173	0.137046	-0.0372049	-0.0608428	-0.174404	-0.105181	-0.0883426	-0.125381	-0.0981884	-0.0185271	0.134997	0	-0.204477
AA 111	-0.00475941	0.0593192	-0.026034	-0.0302431	-0.00531365	-0.0554089	0.157534	0.0933304	-0.0156416	-0.24332	-0.0402475	-0.334049	0.43906	0.438139	1.42272	0.0112363	0.154045	0.180631	0.31823	-0.0769056	-0.042239	0.00924052	-0.194184	0.142343	-0.192105	0.142371	-0.0661112	-0.967076	0	-0.232478
AA 17	-0.155464	0.0587299	0.0112708	0.0435929	0.04739	0.0685278	-0.150493	-0.0662004	-0.0439673	-0.259581	-0.0518614	-0.103042	-0.114846	-0.239515	-0.177452	-0.0111506	0.0437459	-0.0490427	-0.10791	-0.12788	-0.12618	-0.0268002	-0.219701	-0.0116896	-0.320298	-0.0961813	-0.0695486	-0.617369	0	-0.197529
AA 186	0.158728	0.323277	0.646502	0.0961808	0.923223	0.26388	-0.356983	0.304853	-0.293668	-0.474589	-0.166593	1.40474	0.195781	0.105674	0.819632	0.457633	0.178744	-0.107594	-0.126893	-0.200148	-0.223489	-0.279447	-0.237371	-0.0889188	-0.280113	-0.168174	-0.909673	-1.36045	0	-0.101527
AA 254	0.511351	1.02887	1.79906	0.745345	2.09123	1.07978	0.0401455	1.10391	0.102369	-0.221764	0.181997	1.03614	0.0230666	-0.107408	0.130868	0.159764	0.164055	-0.0134838	-0.0311243	-0.175386	-0.0988446	-0.227015	-0.113605	0.0237925	-0.337269	0.0908561	-0.207514	-0.348836	0	-0.431396
AA 401	-0.453622	0.0910235	0.0925713	0.0254357	-0.174114	0.061966	0.0144595	0.0201457	0.00373336	-0.213821	0.0106741	0.0614759	-0.0879721	-0.215271	-0.0577854	0.0807548	0.142713	0.0136812	0.113946	-0.141975	-0.0682345	-0.0897012	0.0767268	0.0508126	-0.241974	0.148469	-0.0957206	-0.285045	0	-0.0969434
AA 154	-0.31941	0.164535	0.190969	-0.0379646	0.0205583	0.161763	0.0785215	-0.0955781	-0.0531518	-0.368347	-0.0485284	0.0511732	-0.205028	-0.451395	-0.0243539	-0.0242825	-0.0984248	-0.0167353	-0.0169293	-0.384719	-0.210173	-0.0780711	-0.144366	-0.129413	-0.277508	0.104202	-0.179278	-0.181642	0	-0.234735
AA 237	0.133776	0.553775	1.14204	0.303846	1.28528	0.642682	-0.275536	0.560109	-0.0832717	-0.376456	-0.0701877	0.443833	-0.265219	-0.577207	-0.038435	-0.228759	-0.309995	-0.0104373	-0.225169	-0.567808	0.0204712	-0.238296	-0.16506	-0.308508	-0.39164	-0.066561	-0.21058	-0.420295	0	-0.391161
AA 180	-0.270084	0.0894862	0.48406	0.0173104	1.01088	-0.015472	-0.113708	0.341961	-0.227751	-0.249601	-0.217961	0.936005	0.376672	0.76331	1.2195	0.289925	0.136557	-0.119894	-0.0824037	0.0937114	0.392384	-0.0464361	-0.269982	-0.0709433	-0.298926	0.144093	-0.091498	-0.179103	0	-0.150265
AA 24	-0.216522	0.0377064	-0.0572142	-0.0109933	0.0791496	0.0159499	-0.0673637	-0.0726915	-0.128823	-0.125788	-0.0765865	0.107782	-0.0425347	-0.020221	-0.200555	0.274597	0.133625	-0.0766254	0.116566	-0.00594313	-0.0663786	-0.147217	-0.0343052	0.00768074	-0.199998	-0.106359	-0.245719	-0.525234	0	-0.19413
AA 122	-0.0619663	0.0336366	-0.0390394	-0.0308936	-0.0610235	-0.0075033	0.00768623	0.0419498	-0.00764989	-0.170631	-0.0445943	0.214508	-0.0361886	-0.222121	-0.0474458	0.187202	0.0159305	0.0354903	0.0437197	-0.0455909	-0.175993	-0.0270147	0.0402007	0.129367	-0.183384	-0.0346758	-0.132285	-0.615778	0	-0.0347411
AA 228	1.01284	1.11671	2.03659	1.15712	2.70243	1.32572	0.831758	1.75389	0.161823	-0.120142	0.00831699	2.01081	0.0662925	0.456427	0.249677	0.794381	-0.234361	-0.315605	-0.218848	-0.354143	-0.11862	-0.374993	-0.170457	-0.338661	-0.385449	-0.411667	-0.415042	-1.47972	0	-0.354979
AA 211	-0.109175	0.420596	0.927721	0.20149	1.01249	0.484421	0.0656888	0.538085	-0.16388	-0.200498	-0.051945	0.480427	-0.0473078	-0.088158	-0.00671696	0.223243	-0.0615726	0.189855	0.0669715	-0.139762	-0.237122	-0.193658	-0.0538604	-0.0639262	-0.382814	-0.383441	-0.191202	-0.425712	0	-0.182872
AA 362	-0.335315	-0.0250202	0.0311376	0.0563304	-0.199039	0.0385603	-0.132859	-0.0183	-0.0875201	-0.234069	-0.121972	0.100045	-0.126494	-0.348136	-0.060295	0.328483	0.0787723	-0.0732851	-0.0119684	-0.231209	-0.113863	-0.111215	-0.0217663	0.0374218	-0.2537	0.0547232	-0.195592	-0.378434	0	-0.151827
Tg	5.04911	0.414268	-0.253341	2.39889	3.86993	0.35052	4.03166	3.65641	-0.027835	5.03699	-0.188142	2.47217	3.75906	4.39588	2.55111	5.58135	5.0995	1.12188	0.0322929	1.55452	1.77336	2.91738	2.03395	3.77192	3.9258	2.47533	-0.0567	-1.83153	0	3.22112
AA 45	-0.535038	0.0936633	0.0050186	0.132033	-0.195553	0.0289437	-0.0332998	-0.257821	0.00509218	-0.287932	-0.00979527	-0.0190184	-0.325235	-0.499656	-0.176877	-0.0595522	-0.260203	0.109607	-0.048997	-0.307243	-0.0242696	0.115605	-0.00909521	0.0335141	-0.347841	-0.134486	-0.0349319	-0.398601	0	-0.126864
AA 31	0.215683	0.261409	0.497418	0.00519425	0.586624	0.334643	0.12379	0.126477	-0.390213	0.157939	-0.245554	-0.0968977	-0.418272	-0.491721	-0.0081766	0.283328	0.550157	-0.355889	-0.0816412	-0.349111	-0.0594319	-0.317031	0.301294	0.148467	-0.295605	0.027456	-0.451339	-0.80771	0	-0.44764
AA 75	0.02896	0.122887	-0.0651967	0.0547468	-0.0811867	0.00404717	0.0791492	-0.0143415	-0.0621896	-0.0697188	-0.0454813	0.102568	-0.0474999	-0.139694	-0.106404	0.310473	0.314069	0.014899	0.119199	0.0147837	-0.04792	0.0640591	-0.00586621	0.0435704	-0.242569	-0.0961814	-0.120062	-0.622337	0	-0.0312974
AA 178	-0.0868694	0.0947631	-0.188844	-0.027204	-0.138332	-0.0830041	-0.0635788	-0.0179804	-0.0661891	-0.149701	-0.0556416	-0.115116	-0.100206	-0.0158902	0.271627	0.163134	0.105968	0.0777411	0.142339	-0.0652902	-0.0851305	-0.0411595	-0.114353	0.0152942	-0.266081	-0.188722	-0.076293	-0.720694	0	-0.0535709
AA 135	0.543739	1.06233	1.8201	0.790393	2.20147	1.06416	0.603121	1.22433	0.120824	-0.109912	0.0622956	0.889462	0.102191	0.237407	0.154279	0.223223	0.0107201	0.0296193	0.23431	-0.160315	-0.220104	0.0146993	-0.084513	-0.0262075	-0.384917	-0.13832	-0.216756	-0.461561	0	-0.150013
AA 252	0.179003	0.867958	1.44423	0.427116	1.53599	0.786325	0.0854371	0.732145	0.026682	-0.0916621	0.117935	0.801253	0.0605312	0.0261157	0.229141	0.422915	0.0875471	-0.0312472	0.157941	-0.244147	-0.0675622	-0.0889924	-0.0766497	-0.140597	-0.281019	0.106983	-0.184348	-0.299518	0	-0.140268
AA 13	-0.215409	0.04735	0.0488862	-0.0497866	-0.0780186	0.0856294	0.25928	-0.0623469	-0.101018	-0.254774	-0.0752692	0.0402008	-0.211125	-0.24077	0.0572063	0.331088	0.239129	-0.130928	0.054969	-0.154636	-0.0591132	-0.0669158	0.119726	0.142773	-0.316533	0.0997094	-0.330132	-0.570278	0	-0.279721
AA 6	0.266805	0.156711	0.355837	-0.0113456	0.469925	0.315855	0.247622	-0.0193122	-0.278279	-0.0081955	-0.129042	-0.0491199	-0.26511	-0.466049	-0.0174188	0.163073	0.293964	-0.310583	-0.022629	-0.548893	-0.0573735	-0.32257	0.233863	0.110116	-0.360451	0.148965	-0.556536	-0.758947	0	-0.631334
AA 259	-0.214309	0.418457	0.735894	0.150546	0.460645	0.356807	0.0296602	0.316057	0.0638916	-0.315701	0.104635	0.257148	-0.183752	-0.272569	0.0448854	-0.03262	-0.131607	0.211684	0.130093	-0.326963	-0.124345	-0.00530486	0.0727731	-0.00143154	-0.290323	-0.026309	-0.0803993	-0.135603	0	-0.155612
AA 53	-0.110657	0.0522519	-0.102881	0.130273	0.0123228	-0.0737738	0.0361637	-0.0675231	-0.166463	0.0440075	-0.0785271	0.00703982	-0.233172	-0.200609	-0.010639	0.0103984	0.0769853	0.0718212	0.16291	0.106189	0.017085	0.143016	-0.119454	-0.0925462	-0.216186	-0.172362	-0.08881	-0.733421	0	0.0421624
AA 132	0.317716	0.968194	1.79698	0.670828	2.06527	1.02721	0.345607	1.19249	0.0895465	-0.0973319	0.0587613	1.35821	0.0493194	0.00952484	0.279894	0.436854	0.0782349	0.433509	0.152682	-0.000815486	-0.226566	-0.204676	-0.0507171	-0.0291518	-0.157326	0.12946	0.223289	0.982985	0	-0.0866607
AA 140	0.150069	0.646691	1.23993	0.385085	1.44947	0.59637	0.116126	0.771163	-0.0600472	-0.164425	0.0724157	0.786242	0.0597779	0.0789432	0.156153	0.249845	-0.0755625	-0.119443	-0.1668	-0.0333116	-0.344679	-0.361842	-0.181469	-0.142378	-0.275312	-0.101231	-0.313695	-0.315442	0	-0.00890952
AA 194	0.124825	0.314702	0.642956	0.176794	0.904176	0.25019	-0.0416803	0.487682	-0.0245945	-0.309893	0.0381014	0.705311	0.127663	-0.0508572	0.486174	0.212624	0.235825	0.441734	0.187963	0.082189	-0.176497	-0.208892	0.0228509	0.00948112	-0.367575	0.075193	0.0300581	0.0969315	0	-0.280518
AA 19	-0.256755	0.0761427	0.033166	-0.185651	-0.0604436	0.125223	0.0556225	0.0582253	-0.23897	-0.0138041	-0.116215	-0.000759901	-0.142642	-0.109925	-0.16493	0.2315	0.247647	-0.15674	-0.105822	-0.33748	-0.140321	-0.294825	0.180084	0.0100992	-0.386892	-0.00935505	-0.414334	-0.653339	0	-0.305089
AA 168	0.0967376	0.139407	0.210831	-0.0492241	0.180317	0.26838	0.266522	0.0660091	-0.172756	-0.0426644	-0.158179	0.0696648	-0.167395	-0.336774	0.00340988	0.434739	0.461685	-0.24322	0.0364746	-0.260455	-0.0694341	-0.0550355	0.194529	0.174872	-0.231768	0.166343	-0.442453	-0.684245	0	-0.441447
AA 142	-0.126763	0.243542	0.546391	0.0234658	0.288942	0.246905	-0.0971017	0.255686	-0.0590991	-0.398773	-0.0637345	0.310409	-0.14207	-0.0966771	-0.0210165	0.0987905	-0.10853	0.0852626	0.189523	-0.177258	-0.147081	-0.219097	-0.0678645	-0.0532771	-0.302056	0.020342	-0.0881646	-0.0832912	0	-0.119465
AA 49	-0.497162	0.0794023	-0.0542078	-0.000139275	-0.0499171	0.00364011	-0.0681992	-0.0551703	-0.0830583	-0.191851	-0.014314	-0.0644262	-0.191691	-0.310405	-0.1788	-0.198367	-0.160494	0.0205423	0.0597896	-0.242011	-0.113956	0.0357863	-0.067252	-0.00859511	-0.243761	-0.183243	-0.195481	-0.628465	0	-0.0481455
AA 114	-0.183462	0.0309811	-0.143193	-0.0137639	0.0107266	-0.0958513	-0.153848	0.100833	-0.0367883	-0.2138	-0.0764013	-0.0340175	-0.180857	-0.150421	-0.0944792	0.0511357	0.160526	0.176167	0.140762	0.0876064	-0.108912	0.0342015	-0.0169733	-0.0541298	-0.176987	-0.199838	-0.0393983	-0.748466	0	-0.0025047
AA 229	0.905033	1.61558	2.67599	1.49933	2.94271	2.04908	1.34492	1.68755	0.429979	0.200565	0.202864	2.00231	0.178997	0.0783778	0.561341	1.36019	0.0953119	-0.0761546	0.0261299	-0.0578699	-0.132914	-0.114524	-0.0584204	-0.00773683	-0.153904	-0.143953	-0.528292	-0.996405	0	-0.142839
AA 44	-0.413347	0.020052	-0.154704	-0.0108208	-0.114116	-0.0702291	-0.253967	-0.0676352	-0.143185	-0.280756	-0.0793994	0.143323	-0.0910769	-0.134286	-0.270285	0.243524	0.167204	0.0661648	0.052728	0.0513202	-0.152923	-0.100856	-0.157696	0.0546032	-0.142899	-0.112659	-0.125369	-0.688262	0	-0.178774
AA 35	-0.0732348	0.0792752	0.0951294	0.0157711	0.101838	-0.0098701	-0.053065	0.102551	-0.176448	-0.306499	-0.142575	0.343237	0.0759253	0.0688136	0.151412	0.505519	0.224887	0.0332115	0.326532	0.172388	-0.118733	-0.101502	-0.0561475	-0.0713846	-0.243417	-0.0529758	-0.309255	-0.755479	0	-0.102887
AA 557	-0.407925	-0.0434285	-0.10476	-0.149422	-0.25713	-0.0741042	-0.180721	-0.168291	-0.139416	-0.115061	-0.110113	0.224576	-0.133299	-0.309127	0.0284871	0.0938391	0.133272	-0.168182	0.0843376	-0.0366764	-0.203046	-0.046907	-0.160465	-0.147984	-0.214237	-0.0158623	-0.29243	-0.4998	0	-0.203409
AA 391	-0.382344	0.0488487	-0.0458751	-0.0270352	-0.202234	-0.0677264	-0.143673	-0.151879	-0.0990845	-0.186544	-0.124876	0.106714	-0.135765	-0.294795	-0.113469	0.245103	0.142698	-0.0992414	-0.00656947	-0.16801	-0.13432	-0.225089	-0.0158402	-0.0405957	-0.278596	-0.0876187	-0.278324	-0.50231	0	-0.0581358
AA 149	-0.396541	0.134392	0.140932	-0.0657544	-0.135607	-0.0333517	-0.246887	-0.135618	-0.132085	-0.29013	-0.134173	0.225756	-0.211922	-0.32007	-0.125489	0.0296265	0.00711178	-0.125218	-0.0660559	-0.180624	-0.323801	-0.12367	-0.110552	-0.265117	-0.332074	-0.0471485	-0.202491	-0.33542	0	-0.0911204
AA 34	-0.119921	0.332004	0.585712	0.213134	0.392891	0.300404	0.24137	0.219199	0.0991556	-0.238706	0.0658879	0.268658	-0.0827265	-0.0639051	0.302426	0.0381072	-0.0353247	0.166127	0.201164	-0.205957	0.0552879	-0.0460132	-0.03799	0.089855	-0.151648	-0.0932332	0.0798991	-0.0210866	0	0.0187787
AA 234	-0.168309	-0.0697907	-0.21576	-0.0400684	-0.175572	-0.0979637	-0.0192896	-0.0694317	-0.153662	-0.199727	-0.165224	0.0649513	-0.171569	-0.142925	0.0769032	-0.0970093	-0.00948028	-0.149981	-0.0728572	0.0535731	-0.180158	-0.186725	-0.119809	0.0192213	-0.133095	0.0455713	-0.189995	-0.514629	0	-0.019786
AA 162	0.0608377	0.465176	0.724366	0.215732	0.810181	0.259296	0.0855156	0.426898	-0.0556804	-0.106269	-0.0184755	0.543676	0.0441519	0.125522	0.124673	0.242418	-0.0558646	0.68363	0.555489	0.227416	-0.161779	-0.275368	0.0393172	-0.176315	-0.0750158	0.110358	0.19448	0.461634	0	-0.0439809
AA 71	-0.146351	0.0050861	-0.175489	-0.0707065	-0.068925	-0.0796908	-0.232595	-0.0239993	-0.183037	-0.163609	-0.0969872	0.0913494	-0.128841	-0.143892	-0.0746239	0.177449	0.0996269	-0.0183586	0.0122535	0.0431744	-0.181712	-0.218345	-0.107094	-0.0465219	-0.247402	-0.106058	-0.182961	-0.812669	0	-0.141204
AA 169	-0.197335	0.0551948	0.0548534	-0.0673634	-0.108128	-0.0281855	-0.121732	-0.00589589	-0.0359271	-0.319084	-0.0562259	0.101444	-0.0131781	-0.0933371	-0.0983581	0.142667	0.111708	-0.17649	0.05184	-0.0215987	-0.164214	-0.0834677	-0.0413568	-0.102427	-0.286016	-0.0275047	-0.120002	-0.317589	0	-0.0790616
AA 196	-0.12731	0.153283	0.0254273	-0.0319717	0.0923052	0.0689151	-0.12615	0.0822048	-0.01756	0.00154022	-0.032769	0.21086	-0.0170034	-0.148988	0.108252	0.120799	0.128389	-0.0935058	0.0365354	-0.0464114	-0.218088	-0.0221976	-0.0075623	-0.0688682	-0.0747222	0.058831	-0.145417	-0.454123	0	-0.174082
AA 28	0.0847153	0.275014	0.38955	-0.0438219	0.508096	0.226561	0.00688791	0.17175	-0.373945	0.0656429	-0.205114	0.0185221	-0.406301	-0.410228	-0.0618351	0.162546	0.556558	-0.355485	-0.204914	-0.362429	-0.170313	-0.277256	0.243892	0.168959	-0.348702	0.125455	-0.521657	-0.935755	0	-0.441435
AA 151	-0.0963074	0.302952	0.36493	-0.117041	0.0655049	0.0314609	-0.177852	0.024625	-0.179005	-0.254157	-0.00559264	0.0685261	-0.121897	-0.23421	-0.111204	0.0880082	-0.0179573	0.0498555	0.133325	-0.170177	-0.236763	-0.355729	-0.121619	-0.0432037	-0.161781	-0.102524	-0.0746374	-0.12836	0	-0.278583
AA 193	-0.476925	0.09519	0.0731191	-0.0686359	-0.0454344	-0.0817971	-0.122865	-0.275239	-0.0588782	-0.468602	-0.112196	0.037531	-0.146922	-0.412598	-0.213291	-0.0133234	-0.128398	-0.101523	-0.014419	-0.320954	-0.0969088	-0.137646	-0.0926752	-0.163805	-0.312606	-0.150405	-0.199622	-0.395904	0	-0.302924
AA 202	0.0795483	0.127582	0.143496	0.00252368	0.137406	-0.013156	-0.0906132	0.0668623	-0.175462	-0.0445022	-0.141296	0.236863	-0.0417793	-0.155463	-0.0537656	0.0501066	0.146387	-0.0417393	0.0704465	0.080064	-0.157772	-0.0711371	0.00268393	0.107292	-0.0163992	0.181356	-0.0133142	-0.138731	0	-0.0397612
AA 59	-0.0517595	0.0485439	-0.168616	-0.047267	-0.118665	-0.0671102	0.144682	-0.11504	-0.106303	-0.104674	-0.0377698	0.00286987	0.01924	0.181896	0.146339	-0.0871043	0.070891	0.0656319	0.147079	0.184193	-0.151816	0.0642271	-0.0452214	0.050024	-0.0997763	-0.128575	-0.0173796	-0.73905	0	0.0680432
AA 238	0.405671	0.767601	1.36797	0.413407	1.71103	0.745089	0.22973	0.910848	0.0545956	-0.00127757	0.0574847	0.896757	0.0983665	0.00899449	0.133924	0.30506	0.174194	0.224162	0.164634	0.214627	-0.204031	-0.170043	-0.0193469	0.0889509	-0.140205	-0.0242234	-0.109036	-0.279139	0	-0.0808553
AA 46	-0.255147	0.108826	-0.0240824	-0.0584907	0.102028	-0.120872	-0.218207	0.166783	-0.0682958	-0.34118	-0.0555046	0.163354	-0.0694325	-0.0891061	-0.128031	0.0302925	0.201418	0.12924	0.145069	0.147808	-0.0484846	-0.153698	-0.0645993	-0.111875	-0.139671	-0.212033	-0.181471	-0.610269	0	-0.0668883
AA 192	-0.349664	-0.0370032	-0.119725	-0.15822	0.0564063	-0.121051	-0.0974744	-0.130856	-0.186993	-0.121533	-0.149399	0.0589576	-0.117368	-0.345861	-0.0445805	0.118478	0.163515	-0.147652	-0.0332233	-0.0362023	-0.333913	-0.127442	-0.075386	-0.082206	-0.240599	-0.041567	-0.219928	-0.492665	0	-0.257286
AA 183	-0.419796	0.0788283	-0.284684	-0.0313481	-0.143951	-0.0934069	-0.123084	-0.262508	-0.136841	-0.276827	-0.107294	0.0896549	-0.128066	-0.234771	-0.0158466	0.219494	0.264888	-0.173479	0.0626095	0.0530638	-0.150991	-0.176787	-0.209741	-0.0884146	-0.336222	-0.244974	-0.255082	-0.880896	0	-0.0633661
AA 145	-0.0218866	0.301762	0.545629	0.106931	0.358222	0.162598	-0.12634	0.177947	-0.0451008	-0.191015	-0.0406953	0.363509	-0.0124991	-0.221358	0.074034	0.175236	0.0206314	0.121156	0.127794	-0.0406208	-0.195589	-0.063831	0.0874958	0.0228328	-0.106133	0.109458	0.00822981	-0.0465535	0	-0.0404474
AA 42	-0.578247	-0.00201468	-0.183325	-0.148908	-0.256583	-0.167474	-0.0544288	-0.140801	-0.130643	-0.308309	-0.196574	-0.259168	-0.355245	-0.289197	-0.301544	-0.359177	-0.0656976	-0.0301252	0.0454906	-0.244558	-0.0635402	-0.0622137	-0.207766	-0.127851	-0.336358	-0.23328	-0.0795752	-0.837602	0	-0.141539
AA 248	0.46083	0.858422	1.66315	0.546335	1.95838	0.975067	0.221001	1.12016	0.0687891	0.0802333	0.271122	1.08277	0.146278	-0.00452995	0.390154	0.390681	-0.116568	0.432078	0.285418	0.29801	-0.119521	-0.212611	-0.0857259	0.0281999	-0.000638841	0.1136	0.0115116	0.0679345	0	-0.0894069
AA 50	-0.036066	0.0397692	-0.0851058	-0.122896	-0.0683517	-0.0977958	-0.121899	-0.227125	-0.116005	-0.112207	-0.0976678	0.0400627	-0.0695374	-0.0669577	-0.13596	0.12282	-0.0671906	-0.0384956	0.0612928	0.0594888	-0.175398	-0.119636	-0.104217	-0.0532464	-0.111245	-0.149407	-0.181543	-0.560278	0	-0.0299934
AA 156	0.148733	0.36181	0.540965	0.0717109	0.551672	0.241153	0.109601	0.338067	-0.0341121	0.088257	0.0137534	0.336442	0.0882374	-0.00723933	0.0831023	0.346018	0.0629845	0.210818	0.2243	0.305696	-0.175738	0.0596855	-0.0501688	0.101683	-0.00792896	0.0997288	0.185415	0.101611	0	0.0459686
AA 81	-0.0628555	0.0959387	-0.15214	-0.0263614	-0.0472905	-0.137619	0.0144239	-0.0477265	-0.10863	-0.0320908	-0.131193	0.038548	-0.0257564	0.000268371	-0.0331183	0.25272	-0.0312953	0.237722	0.260456	0.279911	-0.206808	-0.114664	-0.118259	0.0206891	-0.134225	-0.17769	-0.0518912	-0.570815	0	-0.0598684
AA 342	0.0502983	0.0806808	0.0253447	-0.024672	0.0170818	0.0651386	0.112353	-0.018419	-0.0169332	-0.007629	-0.0540845	0.1381	-0.000928606	-0.290156	0.0558716	0.0690953	0.0507662	-0.0463056	-0.0256736	0.0465521	-0.199934	-0.00964492	-0.0208436	0.150774	-0.1049	0.0621501	-0.241941	-0.374257	0	-0.130145
AA 131	-0.0837902	0.141426	-0.0775693	-0.0746096	-0.17312	-0.0451081	-0.0261582	0.0322442	-0.122686	-0.0713447	-0.0336448	0.0250209	-0.215693	-0.0909031	-0.226433	-0.0422465	0.00828222	-0.0326453	0.16432	0.0850704	-0.105389	-0.141789	0.00793128	-0.0567815	-0.043935	-0.278217	-0.153506	-0.592879	0	0.0387801
AA 264	0.10455	0.19287	0.23864	0.0697275	0.0276456	0.102381	-0.0744057	0.167401	0.0260017	0.017683	0.0269653	0.14017	0.0544131	-0.100016	0.00335998	0.118404	-0.0702047	-0.135686	0.226862	0.0224432	-0.0869468	0.0574365	0.000257625	-0.051821	-0.130924	0.0496209	0.0491635	-0.0835333	0	0.0179967
AA 155	0.245016	0.796314	1.38537	0.335405	1.55766	0.742019	-0.213788	0.68738	0.037733	-0.250793	0.044184	0.715448	0.0178241	-0.175971	0.0438866	0.145159	-0.306268	-0.1053	-0.0890863	-0.292292	0.0180711	-0.295693	-0.184478	-0.264212	-0.211238	-0.0805229	0.043138	-0.312203	0	-0.198935
AA 272	0.325093	0.292648	0.489925	0.0201716	0.419442	0.170545	0.161121	0.179488	-0.0106345	0.181161	-0.0653017	0.222325	0.0427644	-0.035702	0.0118019	0.138114	-0.00656583	-0.0329745	0.11891	0.197881	-0.124413	0.0514288	-0.0107388	0.161914	0.105601	0.012739	0.0270101	-0.0570715	0	0.022416
AA 163	0.546218	0.708149	1.32023	0.360027	1.3895	0.666074	0.0570383	0.58382	0.0495217	0.218063	0.163564	0.824975	0.24586	0.0668893	0.269442	0.232231	-0.0274774	0.0971054	0.122355	0.211893	-0.0142753	-0.0902733	0.00283864	0.110263	0.147221	0.170631	-0.0156683	-0.115711	0	0.0297297
AA 134	0.652655	0.910958	1.67271	0.59672	1.85543	0.887528	0.455137	0.994732	0.0882883	0.300088	0.139362	1.26411	0.303344	0.230073	0.474607	0.402184	0.0761232	0.514858	0.360489	0.387223	-0.11349	-0.102883	0.0505787	0.129406	0.0827912	0.245401	0.435077	1.0333	0	0.0443946
AA 110	-0.0152554	0.0316823	-0.134123	-0.0986679	0.00412055	-0.144979	-0.101769	-0.0491476	-0.100869	-0.0128589	-0.0940006	-0.0659143	0.037233	0.00446959	0.298315	0.114444	-0.0301894	0.0185366	0.124694	0.13701	-0.120315	-0.0470053	-0.0924478	-0.0501945	-0.0615517	-0.131109	-0.135665	-0.686556	0	0.0176363
AA 8	0.221262	0.144572	0.104077	-0.0452815	0.159678	0.187613	0.206519	0.0162801	-0.18235	0.0453131	-0.0928677	0.041109	-0.10672	-0.105439	-0.0537436	0.374175	0.141425	-0.204602	0.00729439	-0.0775993	-0.153448	-0.122778	0.143433	0.0549577	-0.101324	0.0383767	-0.246287	-0.420267	0	-0.148675
AA 51	0.0960719	0.0954927	0.109467	-0.0793867	0.0487554	-0.00297895	-0.0764607	-0.0330257	-0.0146157	-0.0183544	-0.0286518	0.112889	0.0575952	-0.0636979	0.102078	-0.000826343	0.0309132	-0.0360805	0.0827948	0.0921047	-0.0318838	-0.155346	0.0388048	0.0906984	-0.05188	0.00933093	-0.0399948	-0.158606	0	0.0681751
AA 257	0.481723	0.924641	1.62876	0.55349	1.54696	1.01419	0.202221	0.876139	0.0681335	0.0893065	0.206348	0.674151	0.00877738	-0.0497752	0.159445	0.080772	0.0395852	0.0096092	0.0301965	-0.0227874	0.00816854	-0.06775	-0.032219	0.00773821	0.025046	0.0227787	-0.00306902	-0.0367642	0	-0.0524144
AA 304	0.488709	1.04065	1.87926	0.569731	0.544719	1.24939	0.407977	0.26903	0.0789803	0.0286644	0.0996046	0.348663	0.0249	-0.0875121	-0.0132254	0.124787	-0.0852672	0.0565094	0.0179473	-0.0888507	0.102482	0.0702578	0.00274141	0.0319078	-0.0270848	0.100306	0.440351	1.25351	0	-0.015766
Tg	1.8333	2.30425	3.86465	2.36253	3.59433	2.79999	2.44468	2.36297	0.876799	0.578772	0.743402	2.79212	0.956075	0.943078	1.04004	2.61897	0.234894	-0.118048	0.0619416	-0.108353	0.0245327	0.314553	-0.270295	-0.110575	0.0882556	-0.398312	-0.643037	-1.30989	0	-0.0446097
Tg	1.87665	2.29723	3.78667	2.37204	3.68713	2.77176	2.55931	2.35556	0.862928	0.683534	0.782083	2.88421	0.95316	0.901531	1.16191	2.8632	0.204143	-0.0419256	0.0249853	-0.136059	0.0843727	0.311412	-0.283367	-0.0133858	0.129908	-0.29009	-0.653974	-1.42738	0	0.153789
AA 253	1.53203	1.79799	3.14744	1.64336	3.10618	2.20925	1.74515	1.81687	0.431933	0.328359	0.380429	2.15814	0.801839	0.572332	1.02757	1.39242	0.0821557	-0.157328	-0.0661316	0.00500425	0.0438453	0.136346	-0.05829	-0.0506044	0.0552845	-0.146893	-0.340491	-0.262619	0	0.0333049
DMSO	0.297673	0.0126955	-0.0164474	-0.00166637	0.0531733	-0.0546835	0.0974322	-0.0232411	-0.0128115	0.141807	-0.049334	0.0778127	0.166315	0.0561841	0.175079	0.00968219	0.0544602	-0.00410692	0.0941591	0.124838	-0.142042	-0.0524756	0.00150431	0.067873	0.0943865	-0.0157792	-0.0415747	-0.149277	0	-0.00189188
DMSO	0.208694	0.00965985	-0.0621809	-0.037499	0.045548	-0.0465322	0.0164595	-0.051642	-0.0448097	0.191519	-0.032689	0.00425758	-0.00137245	0.010973	-0.0279812	0.172705	0.0529758	-0.0509124	0.0113064	0.0971949	-0.0712675	-0.0925232	-0.0376997	-0.0322632	0.0866184	0.0437216	-0.0162912	-0.0893216	0	0.0501868
DMSO	0.225998	0.0429715	-0.0119988	-0.0329488	0.0960664	-0.000103748	0.0641713	0.0252276	-0.0341475	0.108927	-0.00253285	0.0225611	0.0546587	0.175226	0.146001	0.0927114	0.106494	0.00865641	0.0245372	0.161851	0.0371511	0.032273	0.00962011	0.200705	0.128139	0.0723074	0.0462567	-0.0477774	0	0.132605
DMSO	0.0260757	0.0748963	0.0983768	0.0420154	0.10075	0.0385409	-0.00969746	0.0169216	0.0191764	0.0770543	0.0795609	0.0338056	0.0675254	0.154218	0.0168447	0.143452	-0.0153153	0.0630619	0.0713574	0.0287474	0.0801413	0.0318247	0.0506883	0.0392126	0.0957416	0.0972863	0.0763293	0.0805668	0	0.147734
DMSO	-0.502797	-0.207529	-0.172668	-0.0972488	-0.189273	-0.127966	-0.0105118	-0.0260102	0.0419089	-0.205252	0.0138968	0.0186389	-0.0861268	-0.0578439	-0.242717	-0.258481	-0.199802	-0.0659209	-0.195113	-0.00908095	0.099232	0.0984491	-0.0995001	-0.220372	-0.116001	-0.177284	-0.0039457	0.179863	0	-0.125044
AA 48	-0.227626	-0.160601	0.0423217	-0.219129	0.00476624	0.0133034	-0.0584539	-0.076403	-0.0272827	-0.252595	-0.209327	-0.132721	-0.375634	-0.19511	-0.611012	0.310951	-0.458905	-0.283062	-0.344849	-0.366843	0.213315	0.0291871	-0.194293	-0.491158	-0.405703	-0.386968	0.0696183	-0.348278	0	-0.314706
AA 170	0.119003	0.405576	0.846036	0.179594	0.608421	0.410238	-0.241547	0.249111	0.0636849	-0.206125	0.053483	0.336036	-0.0288241	-0.0759796	-0.303989	-0.0912329	-0.308607	0.262408	0.0121982	-0.183005	0.0189407	-0.23143	-0.139583	0.0228543	-0.12312	-0.0590494	-0.170392	-0.228585	0	-0.298405
AA 43	-0.569671	-0.044914	-0.2026	0.0162438	-0.180953	-0.129597	-0.242649	-0.025893	-0.0298116	-0.37512	-0.123038	-0.373039	-0.174771	-0.0621038	0.0702522	-0.303887	-0.230445	0.135144	0.0551417	-0.116277	0.0378559	-0.170461	-0.241784	-0.014254	-0.315978	-0.188163	-0.118379	-0.809789	0	-0.130786
AA 222	1.14431	1.48667	2.87931	1.5404	3.51212	1.94403	1.60311	2.14238	0.562497	-0.106188	0.307403	3.2348	0.869767	1.57451	1.85171	2.78149	-0.185933	-0.126889	-0.0867889	-0.134257	0.225396	-0.180271	-0.551512	-0.304271	-0.148522	-0.562466	2.24686	0.30341	0	0.0309704
AA 224	1.28621	1.95385	3.42439	2.11255	3.69728	2.65946	2.04343	2.26345	0.927908	-0.128311	0.506554	3.13397	0.563145	1.00944	1.38812	3.06633	-0.42455	-0.0877418	0.115026	-0.360288	-0.178338	-0.0651767	-0.597619	-0.58265	-0.427704	-0.686178	-1.3295	-2.7284	0	-0.181412
AA 644	0.898691	1.52132	2.67557	1.55722	2.00521	2.04022	1.01583	1.09468	0.563958	0.0384821	0.357155	0.858886	0.436621	0.0458808	0.300923	0.154873	-0.228734	0.332022	0.0653435	-0.142067	-0.0146227	0.0717917	0.00807132	-0.0310804	-0.220946	0.0855324	0.0489594	0.387455	0	-0.025936
AA 226	1.12682	2.00087	3.16051	1.87446	3.355	2.45751	1.89265	2.17925	0.987543	0.02721	0.709492	2.56881	1.07608	0.882999	1.64588	2.61574	-0.263848	0.141673	0.11215	-0.252159	0.0253895	0.21258	-0.328945	-0.257173	-0.271908	-0.351457	-0.459295	-0.708037	0	0.177737
DMSO	-0.532416	-0.0380177	-0.0593494	-0.00946186	-0.203734	0.072007	-0.134507	-0.12936	0.0518638	-0.367378	-0.0234875	-0.118815	-0.202429	-0.344185	-0.0151585	-0.398465	-0.302344	0.0827442	0.0190796	-0.251131	-0.108601	-0.0658045	-0.0349097	-0.0253536	-0.330766	-0.128716	-0.0348401	0.0202254	0	-0.116526
AA 98	0.11561	0.129963	0.225726	0.0558079	0.010878	0.194489	0.0132138	-0.0540177	-0.0283898	-0.119579	-0.0663127	0.0159525	0.00409186	0.0223844	0.116822	0.284794	-0.0890739	0.0848161	0.253268	-0.397755	0.0160636	-0.00238854	-0.0448691	0.0657602	-0.191639	-0.0617371	-0.222954	-0.480438	0	0.0398856
AA 94	-0.365847	0.0259256	-0.113874	0.115709	-0.126227	0.0429935	-0.139541	-0.00178743	0.00999477	-0.163469	-0.0826156	-0.182999	-0.135157	-0.0375227	0.0149154	0.0628559	-0.303409	0.15781	0.142247	-0.288252	-0.00328554	-0.135461	-0.10487	-0.103655	-0.137122	-0.307083	-0.0533772	-0.633677	0	-0.0724776
AA 69	-0.270273	0.104914	0.00721843	-0.0268937	-0.0384678	0.122626	-0.158641	-0.163452	0.0292066	-0.233332	-0.0739358	-0.0227665	-0.0320028	-0.259067	-0.000727552	0.028803	-0.214944	0.176348	0.10132	-0.159247	-0.0673715	-0.0479661	-0.129752	-0.00840755	-0.1221	-0.123045	0.00497729	-0.617214	0	-0.0944024
AA 221	1.01336	1.68978	2.86599	1.7405	3.15957	2.22522	1.4556	2.12417	0.554153	0.148945	0.501555	2.21712	0.154812	0.232817	0.652109	1.74031	-0.385885	0.234162	0.226205	-0.427865	-0.292016	-0.27175	-0.197555	-0.171156	-0.26511	-0.481061	-0.597054	-0.90259	0	-0.178835
AA 198	-0.323078	0.219797	0.353559	0.0429155	0.231409	0.258502	-0.14983	0.0566796	0.126566	-0.221196	-0.00175003	0.363996	0.120605	-0.206973	0.0293759	0.176058	-0.208289	0.0771857	0.168869	-0.11846	-0.0955078	-0.0558007	-0.018778	-0.0500938	-0.135883	0.0223509	-0.0964065	-0.278038	0	-0.0888911
AA 125	-0.542149	0.0224513	-0.112729	-0.102793	-0.367348	-0.0195401	-0.407136	-0.153341	0.0236896	-0.302743	-0.0514322	-0.0834145	-0.211873	-0.467129	-0.324556	-0.146306	-0.302839	0.0316077	0.0821003	-0.291673	-0.183968	-0.355472	-0.124091	-0.142435	-0.403914	-0.0780703	-0.166064	-0.279076	0	-0.151348
AA 63	-0.575811	0.0867071	-0.0915095	-0.0492083	-0.258791	0.00488378	-0.183981	-0.263203	0.0703483	-0.510632	-0.114319	-0.0579601	-0.306034	-0.338828	-0.221675	-0.310205	-0.344227	0.111093	0.0677211	-0.166693	-0.130901	-0.14966	-0.154569	-0.0221544	-0.380913	-0.237694	-0.10711	-0.479469	0	0.0413242
AA 74	-0.479613	0.159155	0.327398	0.066379	0.0261395	0.132266	-0.0471856	-0.0359269	0.14074	-0.316463	0.0201503	-0.0218458	-0.145543	-0.290326	-0.0548251	-0.205429	-0.287661	0.151514	0.0345461	-0.196641	-0.15954	-0.0853116	0.00205926	-0.0101526	-0.22661	-0.0494421	0.0350789	0.0104069	0	-0.0253653
AA 30	0.162579	0.0870747	0.244726	-0.246696	0.192495	0.241057	-0.215541	-0.318774	-0.290825	-0.621336	-0.454396	-0.16753	-0.100744	-0.753837	0.00806607	-0.0542971	0.210474	-0.172853	0.127358	-0.588629	-0.213449	-0.540144	0.0928159	0.174314	-0.312813	-0.00192494	-0.51819	-0.811483	0	-0.479864
AA 61	-0.405237	0.00191257	-0.145152	0.0869742	-0.100245	-0.0580643	-0.169288	-0.131986	-0.0428247	-0.271631	-0.12409	-0.0591207	-0.18682	-0.193775	0.00385601	0.0678713	-0.256539	0.130831	0.195546	-0.163965	-0.0826843	-0.207218	-0.169444	-0.0233292	-0.244539	-0.248715	-0.13362	-0.785797	0	-0.0348429
AA 128	-0.283284	0.0714044	-0.152765	0.0406841	-0.169916	0.00246619	-0.101639	-0.173549	0.0616764	-0.391486	-0.115661	0.0494799	-0.155019	-0.16826	-0.0934318	0.0134468	-0.223057	0.130615	0.189032	-0.174328	-0.079998	-0.181909	-0.134107	0.138993	-0.212077	-0.213119	-0.0949763	-0.647712	0	-0.15822
AA 11	-0.447308	0.0535788	-0.0995481	0.0865028	-0.207479	-0.0324512	-0.108453	-0.242911	0.0194561	-0.263193	-0.0710774	-0.0684435	-0.0777612	-0.165922	-0.12055	-0.215618	-0.38375	0.191697	0.138505	-0.129599	-0.156266	-0.101234	-0.0325839	-0.0651659	-0.285563	-0.291562	-0.0119649	-0.651338	0	0.019487
AA 174	-0.517552	-0.0124723	-0.0359094	-0.16656	-0.102828	0.0206712	-0.151866	-0.100112	-0.147035	-0.541849	-0.269878	-0.112343	-0.16257	-0.105947	-0.042119	0.016845	-0.26765	-0.098757	0.110916	-0.498852	-0.235867	-0.201545	-0.0811053	-0.0293278	-0.339907	-0.177063	-0.404273	-0.793462	0	-0.262455
AA 185	-0.489209	0.0418171	-0.152138	0.0982958	-0.203202	0.0131835	-0.104163	-0.101696	0.124809	-0.291764	-0.0382178	-0.0862995	-0.18549	-0.306324	-0.0806643	-0.200074	-0.208186	0.0862007	0.0932591	-0.137616	-0.131205	-0.158314	-0.079999	0.0458972	-0.21709	-0.142641	-0.0349346	-0.642147	0	-0.0553204
AA 104	-0.674471	0.0441922	-0.0824649	-0.0772024	-0.127031	-0.0448365	-0.302879	-0.287476	-0.0288876	-0.479035	-0.164427	-0.0940245	-0.289164	-0.456393	-0.335085	-0.416715	-0.475997	0.00529793	0.105602	-0.254433	-0.197286	-0.121844	-0.156996	0.127745	-0.312187	-0.236824	-0.154888	-0.601868	0	-0.185387
AA 172	-0.229645	0.580532	0.866052	0.276057	0.831645	0.462704	0.00538877	0.393276	0.146209	-0.369912	0.12768	0.863158	0.39093	0.191242	1.3385	0.135493	-0.264037	0.0479388	-0.00330126	-0.0677996	-0.249797	-0.199304	-0.0413189	-0.107478	-0.270585	0.306191	-0.0152432	-0.639148	0	-0.0997611
AA 209	-0.194617	0.416905	0.902605	0.26384	0.705738	0.558882	0.555761	0.475876	0.111562	-0.532236	-0.0389468	1.28192	0.302482	0.817374	0.811644	0.656199	-0.381718	-0.153901	0.108634	-0.246283	-0.0306654	-0.2058	-0.413633	-0.303404	-0.197142	-0.367439	-0.499495	-1.05938	0	-0.191801
AA 223	1.16688	1.8507	3.10337	1.87422	3.12237	2.50164	1.59648	1.66618	0.707585	0.149783	0.382286	2.15579	0.120972	-0.0815861	0.47957	1.72609	-0.304145	0.0212857	-0.0752004	-0.402267	-0.345178	-0.210731	-0.180436	-0.252616	-0.282277	-0.241464	-0.639518	-1.15999	0	-0.149985
AA 89	-0.440092	0.106942	-0.218184	0.0518975	-0.251206	-0.000862671	-0.203929	-0.097446	0.0159006	-0.313764	-0.0778785	0.0976561	-0.097534	-0.186737	-0.0792527	0.0536497	-0.302078	0.144856	0.150276	-0.134262	-0.113677	-0.049356	-0.142803	0.041239	-0.15061	-0.172021	-0.0624237	-0.648425	0	0.0392358
AA 106	-0.428301	0.0331742	-0.163498	-0.0590391	-0.133986	-0.0339582	-0.207039	-0.0374385	-0.0396737	-0.360805	-0.193885	-0.0741883	-0.172072	-0.320456	-0.166554	-0.0776841	-0.280662	0.0498993	0.0745674	-0.165209	-0.106918	-0.0993937	-0.164357	-0.208115	-0.306346	-0.136052	-0.15084	-0.685939	0	-0.126879
AA 15	-0.353505	0.0912758	-0.197708	-0.0397127	-0.197568	-0.17982	0.177693	-0.0690876	-0.0112916	-0.0175027	-0.177649	0.0137619	-0.108195	0.0432725	-0.0562055	-0.11095	-0.339501	-0.149584	0.0550469	-0.150539	-0.195182	-0.264395	-0.133606	-0.183605	-0.135716	0.0430178	-0.270834	-0.881818	0	-0.258981
AA 214	-0.38627	0.376686	0.673057	0.386783	0.916589	0.291555	-0.18022	0.593669	0.0563394	-0.28528	0.00441144	0.570312	0.11739	-0.0999816	0.414076	-0.278839	-0.416432	0.906706	0.480306	0.2693	-0.288254	-0.393457	-0.0817909	-0.100134	-0.216965	0.251081	0.467133	0.832252	0	-0.08577
AA 68	-0.452608	0.050872	-0.277288	0.0301827	-0.305311	-0.125568	-0.38644	-0.234386	-0.0395939	-0.420134	-0.144998	-0.247152	-0.223033	-0.187993	-0.021402	-0.209262	-0.342615	0.174224	0.197038	-0.147169	-0.250012	-0.121119	-0.15058	-0.152321	-0.210534	-0.148692	-0.0927006	-0.738302	0	-0.136495
AA 73	-0.671068	-0.0463628	-0.207374	0.00499158	-0.418594	-0.100754	-0.298425	-0.231931	0.0228107	-0.434851	-0.154676	-0.292156	-0.351013	-0.341667	-0.255942	-0.503215	-0.41307	0.122672	0.0372605	-0.0938016	-0.15024	-0.162582	-0.235208	-0.119032	-0.448808	-0.342267	-0.0568274	-0.635552	0	-0.167447
AA 47	-0.375798	-0.0202112	-0.216513	0.0374135	-0.136065	-0.0309572	-0.186245	-0.148953	0.0268366	-0.297086	-0.0921441	-0.267001	-0.151686	-0.138776	0.0214767	-0.114383	-0.272323	0.140801	0.162902	-0.2307	-0.073085	-0.105311	-0.111171	-0.0534579	-0.257582	-0.133006	-0.103456	-0.763374	0	0.0186834
AA 204	0.256938	0.916465	1.56535	0.745552	1.30957	1.34984	1.09588	1.07612	0.598367	0.00353273	0.165414	0.592198	-0.0878617	-0.0632311	0.050739	0.136367	-0.377844	-0.0413571	0.0678568	-0.30425	-0.306164	-0.326563	-0.291226	-0.0833269	-0.406768	-0.105731	-0.362741	-0.830166	0	-0.191506
AA 189	-0.215252	0.130551	0.109797	-0.084338	0.0391873	0.10868	-0.0461496	-0.197437	-0.108644	-0.312806	-0.155715	0.0207933	-0.13385	-0.272204	-0.0551176	0.411056	0.0122197	0.0328838	0.117759	-0.323888	-0.156898	-0.147785	0.00060488	-0.0762945	-0.225451	-0.0190187	-0.256213	-0.622492	0	-0.248159
AA 208	-0.624603	0.0214636	-0.188584	0.029259	-0.0654735	-0.0486262	-0.235203	-0.0940577	0.0585161	-0.118395	-0.0547243	0.0887479	-0.080115	-0.338969	-0.080561	0.244427	-0.363183	0.159679	0.120381	-0.272074	-0.209247	-0.187822	-0.113806	-0.216052	-0.268563	-0.133055	-0.122904	-0.355803	0	-0.183439
AA 220	0.826676	1.74101	2.92706	1.04871	3.93328	1.497	0.570871	2.27119	0.270829	-0.224104	-0.00482917	3.79281	2.65441	2.97076	4.93973	2.09717	-0.229468	-0.0104267	-0.0486549	1.47324	1.62068	0.265018	-0.469971	-0.413792	0.0303562	2.0686	2.99813	2.27169	0	0.602971
AA 80	-0.524173	0.079349	-0.20769	-0.00544044	-0.0815804	-0.0937208	-0.2613	-0.221806	-0.0280881	-0.288185	-0.110124	-0.0678442	-0.160138	-0.385153	-0.173912	-0.216014	-0.225526	0.153067	0.122946	-0.0544688	-0.16328	-0.107591	-0.157494	-0.0942095	-0.149541	-0.1448	-0.0209443	-0.565011	0	-0.0256945
AA 7	-0.225349	0.123709	0.152545	0.0239866	0.0174201	0.0845276	-0.130869	0.0493603	0.07447	-0.434945	-0.053891	0.00960994	-0.181975	-0.365543	-0.160819	-0.205597	-0.332039	0.0658441	0.115982	-0.175982	-0.313645	-0.17464	-0.122031	-0.0122505	-0.151902	-0.374256	-0.307754	-0.283436	0	-0.22295
AA 25	-0.506034	0.0829156	-0.107149	-0.0871628	-0.208636	0.0801609	-0.0519645	-0.213829	0.0437913	-0.307861	0.00471001	-0.158933	-0.224916	-0.326538	-0.0415651	-0.252208	-0.26128	0.175912	0.111462	-0.0502205	-0.139025	-0.0257967	-0.0892312	-0.122723	-0.280938	-0.227738	0.0178102	-0.522644	0	0.0603123
AA 55	-0.414721	0.0569598	-0.276145	0.140202	-0.100294	-0.0501207	-0.109856	-0.13524	0.061095	-0.486545	-0.070705	0.0940058	-0.0417826	0.0875544	0.236848	-0.098816	-0.260659	0.216165	0.180719	-0.183446	-0.110606	-0.0155658	-0.0681172	-0.121318	-0.124826	-0.179339	-0.16981	-0.867526	0	0.102322
AA 118	-0.532187	-0.0158396	-0.113326	0.000441356	-0.0644869	0.0310664	-0.430309	-0.212544	0.0183461	-0.26708	-0.0841068	0.0900422	-0.218017	-0.300365	-0.182291	0.127733	-0.271863	0.118105	0.105363	-0.238354	-0.0978056	-0.177873	-0.178144	-0.014048	-0.252567	-0.164018	-0.140461	-0.74342	0	-0.166916
AA 9	-0.118668	0.224084	0.317134	0.0835022	0.311063	0.125836	0.0237734	0.0522116	0.0767862	-0.061355	-0.0892935	0.154309	-0.028997	-0.0112436	-0.247563	0.231427	-0.248203	0.13378	0.226385	-0.20584	0.0165027	-0.0245983	-0.0629483	-0.0377203	-0.16052	-0.108067	-0.0798394	-0.952573	0	-0.0741934
AA 108	-0.702201	0.00569899	-0.250767	0.0270613	-0.163677	-0.109756	-0.275092	-0.214735	0.00157714	-0.41681	-0.136538	-0.145449	0.0285564	0.0421951	0.458881	0.00921728	-0.330562	0.200356	0.260617	-0.0361744	-0.149035	-0.11517	-0.141361	-0.0563152	-0.281174	-0.208047	-0.117486	-0.885538	0	-0.148347
AA 86	-0.567659	0.0332074	-0.189858	-0.0168727	-0.220448	-0.0570452	-0.327039	-0.195367	-0.0840953	-0.338894	-0.0374398	0.0597623	-0.224796	-0.318385	-0.412083	-0.0625425	-0.372737	-0.0123251	0.106909	-0.0403083	-0.0487529	-0.0970276	-0.250656	-0.333034	-0.31223	-0.26773	-0.298918	-0.704442	0	-0.155776
AA 247	-0.386688	0.254552	0.414332	-0.0827265	0.704969	0.10778	-0.434985	0.15398	-0.127967	-0.462372	-0.309587	0.263274	-0.223883	-0.401428	-0.262577	-0.201152	-0.462059	0.0734659	0.00536177	-0.482575	-0.340987	-0.391474	-0.277333	-0.321271	-0.503583	-0.0120801	-0.197434	-0.441346	0	-0.663621
AA 124	-0.456978	0.0548082	-0.0910789	0.0201278	-0.123898	-0.0111137	-0.240156	-0.284337	0.0463131	-0.342901	-0.107014	0.0022934	-0.179697	-0.189781	-0.252111	-0.108533	-0.235104	0.0766607	0.134467	-0.0485075	-0.0296774	-0.120511	-0.133322	-0.0751107	-0.171355	-0.27567	-0.0375494	-0.45328	0	-0.162998
AA 93	-0.848073	0.0701333	-0.099079	-0.123415	-0.0424758	-0.141932	0.000285896	-0.186324	0.200216	-0.644526	0.107731	-0.354128	0.650671	0.350927	1.81339	-0.460408	-0.347599	0.447393	0.434431	-0.0773697	-0.196651	0.0268274	-0.11035	-0.282705	-0.324787	0.0080184	0.095254	-0.706834	0	-0.0545131
AA 262	-0.215997	0.636673	1.10622	0.393379	0.831917	0.921115	0.720244	0.598762	0.416665	-0.184892	0.0118227	0.163997	-0.172625	-0.0878192	-0.0743558	-0.0166938	-0.391575	0.0533116	0.16887	-0.32685	-0.242447	-0.244809	-0.230532	-0.222025	-0.304981	-0.305917	-0.319547	-0.844646	0	-0.0956844
AA 62	-0.479766	0.0261417	-0.0767654	0.00207325	-0.12217	-0.0278698	-0.194456	-0.212723	0.0487716	-0.270322	-0.120275	0.198176	-0.190362	-0.27275	-0.229161	0.158381	-0.153057	0.0995783	0.11984	-0.140125	-0.137184	-0.178295	-0.192711	-0.115688	-0.181015	-0.153115	-0.158309	-0.745675	0	-0.0868357
AA 188	-0.541731	0.130727	0.263181	0.0167206	0.0846184	0.0130322	-0.36579	-0.0442222	0.0806552	-0.244888	-0.0956238	0.225306	-0.0965036	-0.178936	-0.135177	0.088518	-0.348624	0.039502	0.031161	-0.177633	-0.227484	-0.275096	-0.162475	-0.240865	-0.250893	-0.0548345	-0.183969	-0.424247	0	-0.13352
AA 22	-0.434874	0.0652146	-0.200355	-0.0424397	-0.195594	-0.0468715	-0.253115	-0.25351	0.0525303	-0.173583	-0.119214	0.0342105	-0.276638	-0.253801	-0.188797	-0.100944	-0.217961	0.0810123	0.150558	-0.0855686	-0.120806	-0.0808778	-0.113622	-0.019628	-0.14324	-0.160651	0.000940713	-0.75568	0	0.0614564
AA 213	0.00821865	0.641392	1.15735	0.356728	1.52316	0.668291	-0.0848991	0.807778	0.137311	-0.198515	0.126519	0.962115	0.0163628	0.0462981	0.202172	0.265519	-0.342963	0.451167	0.121858	-0.0575381	-0.234096	-0.28359	-0.197899	-0.17191	-0.336072	-0.294068	-0.00726283	-0.182987	0	-0.162646
AA 105	-0.599424	0.132247	-0.140886	0.0711308	-0.13153	0.00215619	-0.171609	-0.155302	-0.0203809	-0.332936	-0.00771047	0.265822	-0.207067	-0.245206	-0.212077	-0.094954	-0.173313	0.22772	0.160008	-0.0761714	-0.156424	-0.146101	-0.0422292	-0.199812	-0.132378	-0.171377	-0.119587	-0.684652	0	-0.0979394
AA 92	-0.796149	0.0683027	-0.219867	-0.121382	-0.212279	-0.172883	-0.0539562	-0.140826	0.0683844	-0.408864	-0.0583917	-0.392306	0.218601	0.118721	1.17838	-0.238311	-0.366591	0.262898	0.359465	-0.0588902	-0.233103	-0.160609	-0.205064	-0.189305	-0.333567	-0.125287	-0.142593	-1.01507	0	-0.0980966
AA 83	-0.318284	0.211098	-0.0300581	0.0177645	-0.103908	0.03464	-0.19294	-0.234112	0.0548973	-0.320319	-0.00649294	0.0554877	-0.180133	-0.311548	-0.0448389	-0.0267006	-0.193427	0.139381	0.174144	-0.0346605	-0.0763035	-0.141676	-0.0608773	-0.14473	-0.161586	-0.135196	-0.0101712	-0.447939	0	-0.00597358
AA 117	-0.379065	-0.00969096	-0.156269	0.0767843	-0.15664	-0.0660309	-0.0280611	-0.266449	-0.0427215	-0.217579	-0.134724	0.0211372	-0.224005	-0.248029	-0.0728933	0.0109997	-0.187517	0.0729095	0.184755	-0.211064	-0.0754121	-0.114448	-0.136509	-0.0719775	-0.188067	-0.205086	-0.158898	-0.640825	0	-0.0715249
AA 152	-0.326957	-0.0457932	-0.139443	-0.324682	-0.259456	-0.0459278	-0.288178	-0.427638	-0.327109	-0.594475	-0.49437	-0.234959	-0.198971	-0.563862	-0.154841	0.0541944	-0.0584489	-0.319217	0.0244643	-0.469798	-0.303594	-0.649286	-0.0287522	-0.239935	-0.33662	-0.149847	-0.619846	-0.886667	0	-0.475646
AA 136	-0.19845	-0.0530947	-0.114146	-0.526133	-0.142941	-0.0853764	-0.205962	-0.53953	-0.509108	-0.669609	-0.5547	-0.306372	-0.155768	-0.675343	0.0197407	-0.10291	0.00880707	-0.525295	0.0739072	-0.433561	-0.31049	-0.797483	0.000511223	-0.00936107	-0.464689	-0.183135	-0.77702	-1.03841	0	-0.673678
AA 102	-0.567229	0.11305	-0.252417	-0.116792	-0.225433	0.00966247	-0.394458	-0.158778	-0.0111068	-0.153914	-0.0370688	-0.00490294	-0.135089	-0.175025	-0.290311	-0.0924424	-0.233653	0.145489	0.10288	-0.0695056	-0.0794109	-0.0626997	0.000490671	-0.0385639	-0.165866	0.0153754	-0.141872	-0.611659	0	0.0583955
AA 146	-0.228055	0.132455	0.140271	-0.222022	-0.107776	0.195548	0.0471947	-0.174966	-0.150252	-0.506942	-0.195555	-0.0371434	-0.181345	-0.181656	0.0227623	0.15333	0.137885	-0.150792	0.171922	-0.231738	-0.172996	-0.340721	0.106674	0.0983734	-0.258474	-0.0679036	-0.453812	-0.728586	0	-0.260756
AA 107	-0.39963	0.159754	-0.210469	-0.0721683	-0.170611	-0.0464083	-0.122994	-0.240073	-0.0507969	-0.306192	-0.0844945	-0.102304	-0.151483	-0.199259	-0.321506	-0.115833	-0.232678	0.0861766	0.122074	-0.0707255	-0.129922	-0.101863	-0.07612	-0.161193	-0.248138	-0.185393	-0.0595042	-0.713067	0	-0.0946967
AA 165	-0.562547	-0.0650092	-0.133594	-0.395773	-0.574458	-0.168323	-0.356508	-0.420269	-0.386322	-0.932948	-0.427403	-0.239538	-0.240759	-0.741219	-0.157949	-0.169644	-0.147694	-0.379394	-0.0841632	-0.365638	-0.397672	-0.597221	-0.0114376	-0.33215	-0.41329	-0.375446	-0.477	-0.556886	0	-0.514927
AA 67	-0.566675	0.0875338	-0.200996	0.00505701	-0.148714	-0.0552153	-0.180747	-0.291675	0.0191322	-0.423016	-0.117379	-0.259163	-0.260036	-0.215153	0.0465091	-0.370579	-0.181469	0.154167	0.0881863	-0.0304525	-0.0935063	-0.158178	-0.162525	0.047847	-0.277202	-0.27596	-0.120773	-0.702702	0	-0.14219
AA 99	-0.29881	0.00377405	-0.214635	0.0132277	-0.187352	-0.0839849	-0.0655111	-0.096884	-0.0203076	-0.22766	-0.137096	-0.0646393	-0.21005	-0.21763	-0.15266	-0.077809	-0.351075	0.0174408	0.047817	-0.0488935	-0.0874556	-0.102283	-0.157432	-0.21332	-0.224668	-0.254772	-0.125446	-0.760502	0	0.0167249
AA 84	-0.41801	0.0537466	-0.100838	-0.0180477	-0.161886	-0.0124505	-0.275355	-0.306464	-0.0143813	-0.200046	-0.105014	-0.0673926	-0.158133	-0.232464	-0.227642	0.200258	-0.15452	0.102744	0.083616	-0.059441	-0.104515	-0.0315327	-0.193801	0.0177983	-0.130206	-0.176044	-0.154758	-0.631091	0	-0.134997
AA 157	-0.303326	-0.124628	-0.184221	-0.508129	-0.356117	-0.203968	-0.245539	-0.690296	-0.452667	-0.748032	-0.543179	-0.374351	-0.307178	-0.636955	-0.182766	0.0420938	0.0514886	-0.374258	-0.0618249	-0.463102	-0.42028	-0.70453	-0.155952	-0.076427	-0.47583	-0.206145	-0.708412	-0.924341	0	-0.548842
AA 5	-0.14029	0.243618	0.351056	-0.0545189	0.370138	0.14532	-0.0480957	-0.199831	-0.355206	-0.0476982	-0.475799	0.12833	-0.127977	-0.396008	-0.268117	-0.121279	0.332988	-0.463033	0.123771	-0.520519	-0.723725	-1.05728	0.307388	0.0312594	-0.313953	0.147163	-0.291058	-0.6319	0	-0.571875
AA 87	-0.483269	0.0915638	-0.174157	-0.0462481	-0.173966	-0.0872055	-0.171133	-0.109017	-0.0226253	-0.220223	-0.177601	0.00804486	-0.0368548	-0.217449	-0.061494	-0.0223698	-0.197226	0.105872	0.182559	-0.0343923	-0.0397176	-0.0553086	-0.0842699	0.0794776	-0.234949	-0.147692	-0.100277	-0.819816	0	0.0345603
AA 57	-0.344865	0.108946	-0.100906	-0.0597258	0.0363721	-0.0446806	-0.303511	-0.0670505	0.0664488	-0.335688	-0.0344343	0.0374759	-0.139514	-0.183279	-0.247961	0.0113999	-0.153214	0.113517	0.185776	0.0466559	0.0248315	-0.0294078	-0.119107	-0.164324	-0.26694	-0.160964	-0.0405494	-0.5705	0	0.0447053
AA 218	-0.152797	0.251416	0.488364	0.06905	0.466947	0.245045	-0.0928135	0.156993	0.113454	-0.120372	-0.0276008	0.446926	0.116554	-0.209041	0.150132	0.386632	-0.209203	0.340925	0.291849	0.0869114	-0.121006	-0.219471	-0.125441	0.00673664	-0.0990294	0.0792764	-0.124928	-0.253907	0	-0.0870274
AA 112	-0.360107	0.301368	0.0437714	0.0490054	-0.167659	0.101786	-0.292573	-0.103911	0.156673	-0.132164	0.0985201	-0.0969244	-0.0734671	-0.274965	-0.108741	-0.235664	-0.0248719	0.492603	0.248687	0.0438392	-0.0501079	-0.0320474	-0.111931	-0.192312	-0.131031	-0.160569	0.0775896	-0.179619	0	-0.124031
AA 109	-0.449364	0.0240106	-0.171403	0.0436591	-0.130708	-0.0286313	-0.155231	-0.215618	-0.0453276	-0.159977	-0.0835042	-0.0153102	-0.230306	-0.188175	-0.203438	0.0349088	-0.0616737	0.13029	0.155746	-0.0192774	-0.0705781	-0.0973104	-0.170548	-0.0610064	-0.108307	-0.275516	-0.0819191	-0.610952	0	0.0304218
AA 82	-0.0185751	0.0945304	-0.111154	0.368793	-0.0298363	0.188192	-0.153835	0.00692617	0.0141343	-0.139929	-0.0366	0.224132	0.0585885	-0.174498	-0.156389	0.190824	-0.0323581	0.128695	-0.0230443	0.068977	-0.0694161	0.0608444	-0.0784	-0.118993	-0.0397898	-0.0263846	-0.00509964	-0.528921	0	-0.000441499
AA 244	1.10331	1.61807	2.77868	1.55763	2.98304	1.93959	1.15202	1.68549	0.529332	0.0957245	0.301643	1.9409	0.682604	0.170868	0.807556	1.03425	-0.133242	0.186675	0.113422	-0.157504	-0.265129	-0.0365237	-0.102013	-0.200705	-0.190464	-0.146899	-0.146027	0.160051	0	0.060702
AA 182	-0.416195	0.103506	-0.185059	-0.0206123	-0.0884809	-0.0714331	-0.145139	0.0126966	0.0774496	-0.203148	-0.0381929	-0.0270109	0.142336	0.11598	0.475323	-0.0615496	-0.235347	0.31015	0.244932	0.0657026	0.0233255	-0.105064	-0.188999	-0.0504418	-0.0882773	-0.0405324	-0.010863	-0.858279	0	0.160679
AA 52	-0.335718	0.105536	-0.0400803	0.125605	0.00789318	0.0398196	-0.00558275	-0.0165452	0.0172031	-0.161293	0.0189676	-0.0372849	-0.0994866	-0.00830014	0.0107551	0.0267585	-0.161788	0.209862	0.166023	0.0304483	-0.20031	0.0718382	-0.103695	0.0290997	-0.050215	-0.231378	0.0484194	-0.593981	0	0.013451
AA 243	0.365206	0.823746	1.54544	0.726082	1.78722	1.00255	-0.054207	1.0337	0.0310046	-0.379964	0.119176	1.05884	0.0670857	0.00308748	0.331391	0.384956	-0.362173	0.224157	0.0411976	-0.186041	-0.254888	-0.444458	-0.182929	-0.271111	-0.164507	-0.0706646	-0.463159	-0.568291	0	-0.37564
AA 38	-0.0386377	0.456884	0.689649	0.154641	0.588917	0.371547	-0.189592	0.158429	0.140971	-0.108494	0.0701009	0.355645	0.0105018	-0.247657	-0.0651255	-0.0126047	-0.116638	0.103851	0.0189651	-0.160822	-0.200672	-0.205189	-0.120226	-0.01197	-0.161933	-0.0848207	-0.126446	-0.147702	0	-0.164312
AA 58	-0.560828	0.113935	0.197258	0.108218	-0.0909731	-0.0119557	-0.193119	-0.148937	0.0958704	-0.274871	-0.119102	-0.246409	-0.332972	-0.377534	-0.32563	-0.088453	-0.293495	0.147196	-0.0403117	0.0347149	-0.172776	-0.156942	-0.28844	-0.0423439	-0.259843	-0.297872	-0.180509	-0.405808	0	-0.00818791
AA 143	0.144584	0.324374	0.55272	0.12846	0.363368	0.276921	0.0997147	0.1655	-0.00365957	-0.221151	-0.00796951	0.219165	0.0627041	0.108993	0.222281	-0.0181272	-0.217938	0.135883	0.123996	-0.0747261	-0.0244975	-0.100416	-0.127878	0.116775	0.0167581	-0.266643	0.0472399	0.022737	0	0.0369829
AA 159	0.192569	0.310568	0.354937	0.0912691	0.206342	0.234582	0.0785454	-0.0230458	0.122294	0.0414045	0.0365057	0.216869	0.077428	-0.150737	0.0597153	0.179839	0.079419	0.270784	0.226391	0.156854	0.0683963	-0.145285	-0.0481798	0.167656	0.0919606	0.031443	0.116902	-0.0654096	0	0.0505529
Tg	3.75794	-1.37754	-1.18803	1.03558	2.79088	-0.952968	2.80119	2.28559	-1.70881	3.05948	-1.36159	0.921854	2.89859	2.82717	1.28624	3.95291	3.8766	0.0600578	-0.44754	0.42218	1.38417	1.75518	0.313044	1.23871	2.75267	1.2862	-1.33453	-1.70113	0	2.03173
AA 207	0.472137	1.20642	1.96461	0.830251	2.35756	1.23351	0.439994	1.03542	0.215039	0.00775314	-0.0398599	1.69035	0.180339	0.152033	0.706054	0.453469	-0.160929	0.215291	0.26314	-0.00758636	-0.0656948	-0.167268	-0.254452	-0.0875152	-0.134488	0.0317023	0.229393	0.374724	0	0.114808
AA 85	-0.168339	0.0668365	-0.205052	0.0366639	-0.121869	0.00149788	-0.22536	-0.0629621	0.00372565	-0.112256	-0.0220037	0.0286949	-0.0141718	-0.122982	-0.217272	0.0958246	0.0188688	0.0863498	0.180164	-0.00434949	-0.00157431	-0.140481	-0.117617	0.106884	0.0138444	-0.0811289	-0.0558197	-0.453641	0	0.156601
AA 113	-0.0822299	0.12033	-0.124078	0.0555374	-0.0786916	0.016828	-0.170079	-0.0504471	0.010851	-0.157777	-0.0196123	-0.0418405	-0.00742139	-0.150655	-0.0401864	0.0509795	-0.0422226	0.0842447	0.063521	0.0185493	0.0456048	-0.0300825	-0.18287	-0.0443072	0.0809846	-0.0241694	-0.088162	-0.478902	0	0.121199
AA 120	-0.0655968	0.238941	0.0617967	0.0629782	-0.10041	0.0859727	-0.228972	0.012708	0.0173617	-0.0183774	0.0132793	0.0761401	-0.0572813	-0.0283501	-0.013962	0.185017	-0.171635	-0.0362841	0.107253	-0.0793583	-0.111519	-0.00609777	0.0703856	-0.0139326	-0.0980527	-0.00303589	-0.122446	-0.0929072	0	0.0319432
AA 206	0.102608	0.973839	1.45416	0.74524	1.71642	1.0336	0.365738	0.501557	0.409009	-0.198835	0.0348849	0.832021	0.112783	-0.155898	0.308796	-0.155871	-0.292596	0.329115	-0.0387964	-0.177655	-0.144731	-0.0608549	-0.0140728	-0.0803419	-0.113182	-0.146553	0.187331	0.439512	0	0.105016
Tg	1.92005	2.30267	3.72764	2.37499	3.49558	2.83871	2.35813	2.17732	0.993108	0.618175	0.791109	2.86232	0.981391	0.912155	1.04801	2.89409	0.17418	-0.00376071	0.063494	-0.25708	0.180749	0.251039	-0.361548	-0.300089	0.094007	-0.460082	-0.735227	-1.43157	0	-0.0323992
Tg	1.86411	2.30332	3.68604	2.43241	3.62386	2.84566	2.45303	2.25795	0.96285	0.644905	0.827875	2.91793	0.962286	0.945899	1.18217	3.10079	0.153201	0.0943997	0.143893	-0.224395	0.112448	0.223155	-0.392357	-0.0764657	0.149952	-0.426363	-0.675912	-1.47297	0	0.0645392
DMSO	0.136665	0.0265387	-0.158105	-0.059018	-0.0794524	-0.0128782	-0.107015	-0.0492324	0.00744961	-0.0131034	0.0240731	-0.0125268	0.0236354	-0.0277625	0.0563119	0.0088074	-0.0458483	-0.00660864	0.0974051	0.0501009	-0.0672275	-0.161917	-0.0981625	0.0303297	0.0851139	-0.132051	-0.0766634	-0.150722	0	-0.0401101
DMSO	-0.0485085	0.0450139	-0.000159124	0.0045023	-0.00492846	0.00411671	-0.0873473	-0.0680688	0.0374621	-0.000798591	-0.0218947	0.01345	0.18307	-0.0517225	0.0988609	0.0522656	0.0615829	0.0644956	0.163899	0.101259	-0.0631224	-0.0163284	-0.0358687	0.0256437	0.0742998	-0.00680317	-0.00736722	-0.1073	0	0.133381
DMSO	0.124762	-0.0333321	-0.0178886	0.0116382	0.105461	0.00864199	-0.0599847	0.0231927	0.0545796	-0.0538432	-0.0177953	0.0688939	0.186789	0.0183467	-0.104646	0.134008	0.101805	0.125228	0.019784	0.040363	-0.0681277	-0.0593272	-0.0545117	0.0962129	0.147576	0.0287358	0.0150911	-0.0809068	0	0.147542
DMSO	0.109783	0.0622467	0.0382017	-0.0420928	-0.0452849	0.0457158	-0.0266259	-0.0520831	0.0199232	-0.0463751	0.0164747	-0.0175564	0.123271	0.0841689	-0.0173505	-0.117709	0.0510825	0.134458	0.223569	0.0721783	0.0660613	-0.0480609	-0.0800982	-0.164882	0.15891	-0.0587478	0.00588931	-0.0262724	0	0.187164
DMSO	-0.119485	0.0407259	0.0108275	-0.167126	-0.0327005	0.00354819	-0.0903032	-0.0908743	0.0233997	0.0448109	0.00838924	-0.0453019	-0.104369	-0.145685	-0.108422	-0.221461	-0.0671412	0.0474163	0.00546855	0.0367233	-0.00627466	-0.133423	-0.0303144	-0.0455929	0.00929741	-0.00596253	-0.0563044	-0.0225235	0	0.0252995
DMSO	0.204639	-0.111124	0.16629	0.23086	0.221776	-0.129441	0.421099	0.316953	-0.212402	0.346105	0.0133925	0.100886	-0.283741	0.367033	0.0759291	0.402324	0.15452	-0.560542	-0.710035	-0.0796927	0.219664	0.404241	0.294101	0.0681678	-0.216503	0.264759	0.14323	0.315951	0	-0.426127
