# Supplementary material for: Small molecule proteostasis regulators that reprogram the ER to reduce extracellular protein aggregation
Source: eLife. 2016 Jul 20;5:e15550. doi: 10.7554/eLife.15550 (PMC4954754; doi:10.7554/eLife.15550)
Supplement: Figure 3—source data 1. — This spreadsheet contains 7 tabs including a Table of Contents, Geneset mRNA ATF6, Geneset mRNA XBP1s, Geneset mRNA PERK, Geneset proteomics ATF6, Geneset proteomics XBP1s, and Geneset proteomics PERK. DOI: http://dx.doi.org/10.7554/eLife.15550.011 [file elife-15550-fig3-data1.xlsx]

## Sheet: Table of Content
Description	Worksheet	Figure
Geneset analysis of RNA-Seq data for ATF6 target genes	Geneset mRNA ATF6	3A,B-E
Geneset analysis of RNA-Seq data for XBP1s target genes	Geneset mRNA XBP1s	3A,B-E
Geneset analysis of RNA-Seq data for PERK target genes	Geneset mRNA PERK	3A,B-E
Geneset analysis of proteomics data for ATF6 targets	Geneset proteomics ATF6	3F-H
Geneset analysis of proteomics data for XBP1s targets	Geneset proteomics XBP1s	3F-H
Geneset analysis of proteomics data for PERK targets	Geneset proteomics PERK	3F-H

## Sheet: Geneset mRNA ATF6
Gene	Log 2 FC Tg	Log 2 FC 132	Log 2 FC 147	Log 2 FC 263	Log 2 FC DHFR-ATF6	Tg p BHadjust	132 p BHadjust	147 p BHadjust	263 p BHadjust	DHFR-ATF6 p BHadjust	Fraction Tg (Tg)	Fraction Tg (132)	Fraction Tg (147)	Fraction Tg (263)	Fraction Tg (ATF6)
HERPUD1	4.11831	3.44663	1.24771	1.72376	3.99237	0.00061	0.00143	0.0645	0.0259	0.000188	1	0.836904	0.302966	0.41856	0.969421
DDIT3	3.72393	3.40373	0.749799	1.00417	1.85879	0.0019	0.00415	0.346	0.145	0.0169	1	0.914016	0.201346	0.269653	0.499146
HSPA5	3.52945	3.17923	1.73478	2.51865	3.41036	0.000758	0.00422	0.0991	0.0247	0.00377	1	0.900773	0.491516	0.71361	0.966259
PDIA4	2.93014	2.17413	1.11432	2.06221	3.35351	0.000168	0.000595	0.00374	8.21e-05	0.000188	1	0.741988	0.380296	0.70379	1.14449
SEL1L	2.9238	2.28369	1.10665	1.44282	3.12144	0.00207	0.0054	0.273	0.067	0.00237	1	0.781067	0.378497	0.493473	1.0676
STC2	2.72453	2.56469	0.163638	0.654482	-0.0222984	9.2e-05	0.00025	0.514	0.044	1	1	0.941334	0.0600611	0.240219	-0.00818431
MANF	2.63096	2.20799	1.37683	1.86524	2.60038	0.000125	0.00131	0.00313	0.00198	0.000488	1	0.839232	0.523318	0.708958	0.988378
HYOU1	2.60731	1.83975	0.839621	1.45713	2.26292	0.000359	0.00094	0.00064	0.000101	0.000876	1	0.705614	0.322026	0.558863	0.867915
CRELD2	2.3825	1.51477	0.773248	1.31375	2.63841	0.00189	0.0122	0.155	0.0355	0.00377	1	0.63579	0.324553	0.551419	1.10741
CRELD1	2.02433	1.38848	0.779189	1.47308	2.4064	0.0015	0.00627	0.199	0.0169	0.00159	1	0.685898	0.384913	0.727691	1.18874
ZNF165	2.0067	2.55	0.92946	0.822106	2.26461	0.0019	0.0031	0.138	0.216	0.00451	1	1.27074	0.463179	0.409681	1.12852
DNAJB11	2.00656	1.52948	0.766465	1.24847	1.97353	0.000409	0.00172	0.0138	0.00391	0.000139	1	0.76224	0.381979	0.622193	0.983535
TRIM5	1.94759	1.11242	0.307495	0.92006	1.94278	0.00225	0.00833	0.545	0.013	0.0319	1	0.57118	0.157885	0.47241	0.997532
SELK	1.64631	1.04142	0.260738	0.656506	1.65603	0.00105	0.00664	0.266	0.0291	0.00744	1	0.632578	0.158377	0.398774	1.0059
UGDH	1.41702	1.06847	0.580455	0.727692	1.42443	0.00198	0.00838	0.0807	0.0356	0.0235	1	0.754022	0.40963	0.513536	1.00523
SLC39A14	1.35878	1.02568	0.374363	0.666842	1.93692	0.00131	0.00439	0.221	0.0332	0.00351	1	0.754849	0.275514	0.490764	1.42548
MIS12	1.33877	1.01105	0.385091	0.409566	1.82372	0.0036	0.00755	0.287	0.161	0.000188	1	0.75521	0.287646	0.305928	1.36224
CALR	1.15017	0.690377	0.513245	0.651985	1.63133	0.00787	0.026	0.209	0.067	0.0122	1	0.60024	0.446235	0.566861	1.41834
PDIA6	1.12637	0.904356	0.602676	0.94764	1.00701	0.0124	0.0093	0.274	0.045	0.0293	1	0.802892	0.53506	0.84132	0.894032
HSD17B7	1.11196	0.933357	0.31404	0.398293	1.12692	0.00524	0.00576	0.223	0.135	0.00451	1	0.839383	0.282421	0.358191	1.01345
PLEKHA6	1.10607	0.868502	0.0751251	0.219235	1.49531	0.0206	0.0613	1	0.607	0.0074	1	0.785214	0.0679207	0.19821	1.35191
STARD4	1.10037	0.26576	0.224377	0.304617	1.38661	0.0063	0.0605	0.503	0.232	0.0188	1	0.241518	0.20391	0.27683	1.26012
ERP44	1.09084	0.840718	0.38361	0.606432	0.602674	0.00106	0.00747	0.107	0.0765	0.0673	1	0.770709	0.351666	0.555933	0.552488
SGK3	1.06252	0.302994	0.534376	0.987919	0.903435	0.112	0.85	0.864	0.382	0.0128	1	0.285165	0.502932	0.929788	0.850274
GRM8	1.02641	-0.0290954	0.56323	0.403361	2.16905	0.0326	1	0.735	0.623	0.00342	1	-0.0283468	0.548739	0.392984	2.11324
MICAL2	0.986053	0.318227	0.268362	0.280515	2.14227	0.0391	0.284	0.795	0.642	0.0163	1	0.322728	0.272158	0.284483	2.17257
PJA2	0.980782	0.633401	0.182372	0.421053	1.14798	0.00275	0.00688	0.471	0.0372	0.00451	1	0.645812	0.185946	0.429303	1.17047
SLFN11	0.91575	0.970218	0.388308	0.682027	1.52451	0.000553	0.00172	0.00866	0.00329	0.000751	1	1.05948	0.424033	0.744775	1.66476
TMEM50B	0.909819	0.804475	0.650984	0.802495	2.91772	0.0019	0.00212	0.00947	0.0072	0.000188	1	0.884214	0.71551	0.882039	3.20693
P4HB	0.906343	0.642241	0.272986	0.517533	0.848695	0.0039	0.00228	0.083	0.045	0.0209	1	0.708607	0.301195	0.571012	0.936395
TMEM41B	0.90555	0.617427	0.335048	0.441354	1.36313	0.00315	0.0115	0.223	0.0914	0.00943	1	0.681825	0.369994	0.487387	1.50531
SETX	0.58688	0.555696	0.287572	0.370575	0.989816	0.0111	0.0041	0.188	0.000717	0.00866	1	0.946864	0.490002	0.631432	1.68657
										AVERAGE	1	0.719679	0.350044	0.52344	1.20302
		\

## Sheet: Geneset mRNA XBP1s
Gene	Log 2 FC Tg	Log 2 FC 132	Log 2 FC 147	Log 2 FC 263	Log 2 FC DHFR-ATF6	Tg p BHadjust	132 p BHadjust	147 p BHadjust	263 p BHadjust	DHFR-ATF6 p BHadjust	Fraction Tg (Tg)	Fraction Tg (132)	Fraction Tg (147)	Fraction Tg (263)	Fraction Tg (ATF6)
DNAJB9	2.81182	2.58279	0.786802	1.30424	1.38829	0.000317	0.000698	0.0225	0.00553	0.0154	1	0.918547	0.27982	0.463843	0.493734
SEC24D	2.73047	1.65014	0.509228	1.03839	0.19844	0.000758	0.00705	0.27	0.0182	0.446	1	0.604344	0.186498	0.380296	0.072676
SLC1A4	2.56344	2.22396	0.373394	1.23811	0.945613	0.00108	0.00189	0.396	0.038	0.00169	1	0.867568	0.145661	0.482989	0.368884
FICD	2.17103	1.90601	0.417994	0.949191	0.352263	0.0379	0.0599	0.96	0.505	0.44	1	0.877928	0.192532	0.437207	0.162256
HSPA13	2.07784	1.38875	0.288969	0.77281	0.0544522	0.000416	0.000453	0.0496	0.00524	0.842	1	0.668365	0.139072	0.37193	0.0262062
MBNL2	1.98218	1.00573	0.0363374	0.715419	0.19675	0.00434	0.0269	1	0.268	0.488	1	0.507384	0.0183321	0.360926	0.0992595
EIF2AK3	1.92126	1.52854	0.404979	0.767478	1.57737	0.000303	0.00123	0.133	0.0161	0.000386	1	0.795589	0.210788	0.399465	0.821005
XBP1	1.91496	1.81085	0.873702	1.30057	1.42767	0.000125	0.00119	0.00375	0.00442	0.00175	1	0.945634	0.45625	0.67916	0.745535
ERO1LB	1.87229	1.68743	0.663632	1.26643	1.15007	0.00131	0.0014	0.0745	0.0104	0.0087	1	0.901263	0.354449	0.676406	0.614256
SERP1	1.72744	1.08971	0.203281	0.641187	0.507977	0.000194	0.00475	0.65	0.00223	0.0127	1	0.630823	0.117678	0.371177	0.294063
CREB3L2	1.7138	0.986962	0.469195	0.653583	0.650932	0.00219	0.0592	0.503	0.381	0.526	1	0.575892	0.273775	0.381365	0.379818
NUCB2	1.70304	0.84318	0.411866	0.875807	0.923835	0.00972	0.0856	0.736	0.143	0.295	1	0.495103	0.241841	0.514261	0.542462
GFPT1	1.67702	1.0077	0.142287	0.419371	0.266922	0.000416	0.00277	0.76	0.0382	0.147	1	0.600883	0.0848447	0.250068	0.159164
TMEM39A	1.61645	1.42508	0.540692	0.993177	0.0749701	0.0177	0.0299	0.726	0.247	0.895	1	0.881611	0.334494	0.61442	0.0463796
TMED7	1.56512	1.06021	0.47297	0.903278	0.970912	0.000529	0.0015	0.011	0.00532	0.0127	1	0.677399	0.302194	0.57713	0.620344
FBXO16	1.5182	1.02843	0.418826	0.487226	0.871361	0.0381	0.0984	0.957	0.593	0.28	1	0.677398	0.27587	0.320923	0.573942
SLC33A1	1.4932	1.38949	0.577068	1.00655	0.60523	0.00131	0.00389	0.0907	0.0185	0.0169	1	0.930549	0.386465	0.674092	0.405326
LYSMD3	1.48172	1.40826	0.513322	0.815411	0.836772	0.00332	0.00683	0.258	0.0718	0.0159	1	0.950423	0.346438	0.550316	0.564732
SLC50A1	1.4373	0.449932	0.0755265	0.384922	-0.141151	0.00364	0.0725	1	0.175	0.692	1	0.313041	0.0525476	0.267809	-0.0982058
UFM1	1.42437	1.10186	0.30651	0.515018	-0.027054	0.00061	0.0031	0.0576	0.0137	0.973	1	0.773575	0.21519	0.361576	-0.0189937
ARFGAP3	1.41945	0.879288	0.219029	0.40608	-0.111124	0.00061	0.00429	0.238	0.158	0.444	1	0.619457	0.154306	0.286083	-0.0782865
SSR3	1.41848	0.888984	0.297277	0.663001	0.134834	0.000992	0.00277	0.121	0.0166	0.538	1	0.626714	0.209574	0.467402	0.0950553
N4BP2	1.40959	0.844142	0.155528	0.471787	0.25589	0.00198	0.011	0.663	0.0704	0.149	1	0.598855	0.110335	0.334697	0.181534
SSR1	1.37337	0.81763	0.269209	0.624725	-0.0360235	0.0015	0.0134	0.349	0.045	1	1	0.595348	0.196022	0.454886	-0.0262301
LARP1B	1.3714	0.734758	0.300808	0.407079	0.641468	0.00422	0.0255	0.547	0.26	0.00452	1	0.535772	0.219343	0.296835	0.467747
PPAPDC1B	1.32628	0.574543	-0.119933	0.44067	0.151474	0.00493	0.0452	0.96	0.158	1	1	0.433198	-0.0904282	0.33226	0.11421
TMED9	1.27471	0.936303	0.303581	0.635161	0.0667801	0.00395	0.0374	0.492	0.175	0.886	1	0.73452	0.238156	0.498277	0.0523883
SLC10A7	1.24063	0.505193	0.000849766	0.330889	0.727226	0.0195	0.173	1	0.741	0.18	1	0.407208	0.000684949	0.266711	0.586176
GALK2	1.23392	0.812989	0.118683	0.36149	0.44262	0.0127	0.0361	1	0.51	0.0261	1	0.658866	0.0961833	0.29296	0.358709
OSTC	1.23096	0.748217	0.303214	0.573892	0.483839	0.00583	0.00622	0.295	0.0159	0.21	1	0.607832	0.246323	0.466215	0.393058
DERL2	1.2104	0.86758	0.353769	0.634674	1.18301	0.000653	0.0036	0.144	0.0189	0.00219	1	0.716769	0.292274	0.524349	0.977371
EDEM2	1.19072	0.557729	0.0398015	0.406196	-0.0720895	0.00451	0.0159	1	0.188	0.929	1	0.468394	0.0334263	0.341134	-0.0605426
GOLGA5	1.17651	0.792147	0.158281	0.430561	0.14295	0.00342	0.00647	0.558	0.132	0.479	1	0.673303	0.134535	0.365965	0.121503
ARMCX3	1.17318	0.865065	0.30765	0.561699	0.0130099	0.00271	0.00645	0.355	0.154	1	1	0.737366	0.262235	0.478782	0.0110894
ALG2	1.16004	1.37813	0.576743	0.98478	-0.0741881	0.00225	0.00429	0.098	0.0155	0.818	1	1.188	0.497173	0.848917	-0.0639529
PGM3	1.14993	0.850101	0.253649	0.493733	0.0916741	0.00822	0.00878	0.359	0.233	0.852	1	0.739263	0.220577	0.429359	0.0797213
SEC61A1	1.14191	0.831753	0.293157	0.612881	-0.0968127	0.00197	0.00626	0.306	0.0335	0.572	1	0.728385	0.256724	0.536713	-0.084781
GLRX	1.13699	0.0165643	-0.102222	0.1388	0.106956	0.0193	1	1	1	0.805	1	0.0145686	-0.089906	0.122077	0.0940698
NFXL1	1.12749	0.958327	0.232399	0.422071	-0.0618059	0.00897	0.016	0.789	0.382	0.891	1	0.849965	0.206121	0.374346	-0.0548173
SRP19	1.09886	0.818272	0.241916	0.346688	0.277657	0.00197	0.00672	0.429	0.141	0.266	1	0.744656	0.220152	0.315498	0.252677
ARF4	1.09761	0.566911	0.169458	0.329146	0.0994669	0.0185	0.0867	0.96	0.612	0.806	1	0.516498	0.154389	0.299876	0.0906216
FNDC3B	1.09374	0.636362	0.100847	0.344164	0.179493	0.00353	0.0358	0.834	0.342	0.532	1	0.581822	0.0922037	0.314667	0.16411
SRPRB	1.08936	0.619592	0.230249	0.516578	0.025025	0.00367	0.0272	0.545	0.13	1	1	0.568767	0.211362	0.474202	0.0229722
SSR2	1.07843	0.627752	0.14496	0.448565	-0.0159693	0.0015	0.0147	0.514	0.0474	1	1	0.582096	0.134417	0.415941	-0.0148078
DNAJC10	1.07568	0.526369	0.141757	0.346882	0.0853952	0.00202	0.00435	0.304	0.0864	0.527	1	0.489336	0.131784	0.322477	0.0793872
FKBP14	1.07221	0.708288	0.288125	0.335436	0.0739856	0.00884	0.023	0.76	0.364	0.818	1	0.660586	0.268721	0.312845	0.0690028
SEC23B	1.06736	0.387277	0.0577098	0.175698	0.144889	0.000302	0.00601	0.766	0.313	0.566	1	0.362835	0.0540676	0.164609	0.135745
UBE2J1	1.06637	0.502886	0.108824	0.376311	0.445667	0.00213	0.0381	0.795	0.107	0.0302	1	0.471588	0.102051	0.35289	0.41793
ERLEC1	1.0617	0.503307	0.128029	0.394732	-0.057401	0.00496	0.0295	0.795	0.247	0.617	1	0.474056	0.120589	0.371792	-0.0540651
NANS	1.06008	0.726427	0.21932	0.36673	0.589261	0.0042	0.015	0.633	0.203	0.0293	1	0.685254	0.206889	0.345944	0.555862
DNAJC12	1.05696	0.394647	0.134885	0.241507	0.0693658	0.000511	0.0658	0.519	0.06	0.91	1	0.373379	0.127616	0.228492	0.0656277
GOLT1B	1.03034	0.869139	0.242276	0.376604	-0.0329176	0.0019	0.00645	0.339	0.152	1	1	0.843542	0.235141	0.365513	-0.0319482
BET1	1.00795	0.631437	0.139119	0.323674	-0.0473356	0.00219	0.00812	0.934	0.156	0.818	1	0.62646	0.138022	0.321123	-0.0469624
COG3	0.940217	1.09936	0.341517	0.277674	0.142941	0.00138	0.00293	0.545	0.19	0.818	1	1.16927	0.363232	0.29533	0.15203
SEC31A	0.93331	0.332173	0.0374634	0.161102	0.254512	0.00987	0.341	1	0.705	0.43	1	0.355909	0.0401403	0.172613	0.272699
USO1	0.932811	0.640841	0.214081	0.511492	0.416576	0.00325	0.00938	0.369	0.00797	0.0541	1	0.687	0.229501	0.548334	0.446581
PDIA5	0.927621	0.356218	-0.0801787	0.348339	0.0077493	0.0168	0.126	1	0.4	1	1	0.384012	-0.0864347	0.375519	0.00835395
TMED10	0.917612	0.472788	0.230843	0.47297	0.220959	0.00168	0.0148	0.25	0.053	0.219	1	0.515238	0.25157	0.515435	0.240798
ARRDC3	0.907393	1.02291	0.167221	0.461401	-0.0109558	0.0187	0.0206	0.913	0.325	1	1	1.12731	0.184287	0.50849	-0.0120739
THAP5	0.907343	0.762614	0.145614	0.372433	-0.0348366	0.0113	0.0787	0.804	0.282	1	1	0.840492	0.160483	0.410466	-0.0383941
SHCBP1	0.863803	0.546179	0.231745	0.364279	0.240308	0.000115	0.0014	0.558	0.199	0.379	1	0.632296	0.268284	0.421715	0.278197
EAF2	0.861936	0.128783	0.105079	0.0925527	0.470991	0.0388	0.718	1	0.979	0.396	1	0.149411	0.121911	0.107378	0.546434
TMED5	0.856367	0.762079	0.34339	0.339632	0.481256	0.00426	0.0142	0.155	0.186	0.159	1	0.889897	0.400985	0.396596	0.561975
KIAA1244	0.85129	0.349077	0.0200355	0.139487	-0.0710685	0.00707	0.0804	1	0.648	0.783	1	0.410057	0.0235354	0.163854	-0.0834834
MGAT2	0.846601	0.226436	0.0559985	0.237832	0.0490827	0.00121	0.048	0.864	0.118	0.544	1	0.267465	0.0661452	0.280926	0.0579762
MAN1A1	0.83389	0.397787	0.0671252	0.22236	0.15463	0.0014	0.016	0.707	0.0914	0.411	1	0.477025	0.0804965	0.266654	0.185432
SEC11C	0.827274	0.458322	0.197462	0.39185	0.21649	0.00505	0.0147	0.516	0.214	0.171	1	0.554014	0.23869	0.473665	0.26169
EDEM3	0.817651	0.51498	0.154477	0.271253	0.158068	0.00221	0.0097	0.558	0.113	0.409	1	0.629829	0.188928	0.331747	0.19332
EFCAB2	0.799901	-0.552922	-0.108322	0.114921	-0.157209	0.429	0.823	1	1	1	1	-0.691238	-0.135419	0.143669	-0.196535
C12orf23	0.796116	0.264771	0.0924812	0.271784	0.037463	0.00523	0.0901	0.907	0.317	0.818	1	0.332579	0.116165	0.341387	0.0470572
LMAN1	0.777136	0.492754	0.21264	0.386025	0.108315	0.00225	0.00368	0.0511	0.0391	0.603	1	0.634064	0.27362	0.496727	0.139377
SURF4	0.767464	0.561842	0.272931	0.52949	0.48207	0.00426	0.015	0.308	0.0665	0.0269	1	0.732075	0.355626	0.689921	0.628134
GOLGB1	0.762625	0.739148	0.165427	0.308441	0.0521862	0.00532	0.00759	0.723	0.0537	0.94	1	0.969215	0.216918	0.404446	0.0684297
STT3A	0.714537	0.421233	0.145952	0.319971	0.137517	0.00131	0.00605	0.343	0.0356	0.34	1	0.589519	0.20426	0.447801	0.192456
RPN1	0.711481	0.402528	0.207825	0.420587	0.289017	0.000814	0.0108	0.0745	0.0426	0.0891	1	0.565761	0.292102	0.591143	0.406219
FNDC3A	0.692661	0.561487	0.17509	0.349163	0.298958	0.0108	0.034	0.687	0.161	0.0859	1	0.810623	0.252779	0.504089	0.431607
SRPR	0.690908	0.240358	0.0983242	0.189554	-0.103548	0.0199	0.447	0.96	0.854	0.859	1	0.347887	0.142312	0.274355	-0.149872
SLC30A7	0.689695	0.684194	0.248549	0.397956	-0.0486188	0.0248	0.0377	0.782	0.406	0.839	1	0.992023	0.360375	0.577003	-0.0704931
TRAM1	0.67843	0.499613	0.174093	0.447077	0.197096	0.0019	0.0144	0.258	0.0314	0.31	1	0.736425	0.256611	0.658988	0.290517
DPAGT1	0.678012	0.0172191	0.00334378	0.0351018	-0.122491	0.00668	1	1	1	0.771	1	0.0253965	0.00493175	0.0517717	-0.180662
HOOK1	0.677246	0.276443	-0.136155	0.0924569	0.312496	0.0187	0.155	0.88	0.893	0.46	1	0.408187	-0.201042	0.136519	0.461422
SPCS2	0.674424	0.447035	0.226738	0.361273	0.0303164	0.0333	0.0979	0.887	0.59	1	1	0.66284	0.336195	0.535676	0.0449515
ENTPD7	0.670972	0.369706	0.066045	0.250129	0.255095	0.0206	0.077	1	0.461	0.37	1	0.551	0.0984318	0.372786	0.380187
DOM3Z	0.661438	0.30398	0.0245823	0.0580436	-0.125359	0.017	0.193	1	0.985	0.593	1	0.459574	0.037165	0.0877536	-0.189525
ARL1	0.616398	0.0132133	0.0413091	0.0962038	0.0373401	0.00356	1	0.966	0.716	0.818	1	0.0214363	0.067017	0.156074	0.060578
FKBP11	0.591667	0.317102	0.0764957	0.183226	0.0382402	0.0288	0.216	1	0.893	1	1	0.535946	0.129288	0.309677	0.0646313
SPCS3	0.581867	0.447667	0.266083	0.445943	0.50804	0.00704	0.0151	0.29	0.109	0.0556	1	0.769364	0.457292	0.766402	0.873122
										AVERAGE	1	0.609769	0.181634	0.393955	0.208232

## Sheet: Geneset mRNA PERK
Gene	Log 2 FC Tg	Log 2 FC 132	Log 2 FC 147	Log 2 FC 263	Log 2 FC DHFR-ATF6	Tg p BHadjust	132 p BHadjust	147 p BHadjust	263 p BHadjust	DHFR-ATF6 p BHadjust	Fraction Tg (Tg)	Fraction Tg (132)	Fraction Tg (147)	Fraction Tg (263)	Fraction Tg (ATF6)
ASNS	2.07191	1.43787	-0.012733	0.574991	-0.0332081	0.00197	0.00606	1	0.128	0.818	1	0.693982	-0.00614552	0.277518	-0.0160278
ATF3	1.78181	2.57424	0.272185	0.380488	0.0565895	0.00359	0.000595	0.568	0.0157	0.864	1	1.44473	0.152757	0.21354	0.0317595
ATF4	1.02919	0.86206	0.13097	0.422591	0.10869	0.00131	0.00597	0.539	0.0317	0.647	1	0.837608	0.127255	0.410605	0.105607
ATF5	0.62436	0.448114	0.100227	0.0669105	-0.177136	0.139	0.304	1	1	0.842	1	0.717717	0.160527	0.107167	-0.283708
ATF6	0.872829	0.670492	0.100688	0.242818	-0.170767	0.00796	0.0243	0.96	0.267	0.512	1	0.768182	0.115358	0.278197	-0.195647
CARS	1.36271	0.908326	-0.0113444	0.317277	-0.157487	0.00365	0.0194	1	0.522	0.458	1	0.666556	-0.00832488	0.232827	-0.115569
CEBPB	2.44094	2.13003	0.349043	0.590173	0.0216461	0.0016	0.00283	0.191	0.115	1	1	0.872625	0.142995	0.24178	0.0088679
CEBPG	1.64748	1.51008	0.196821	0.552769	0.050188	0.000302	0.000524	0.218	0.00696	0.727	1	0.916602	0.119468	0.335525	0.0304636
DDIT3	3.72393	3.40373	0.749799	1.00417	1.85879	0.0019	0.00415	0.346	0.145	0.0169	1	0.914016	0.201346	0.269653	0.499146
DDIT4	1.03566	0.848296	-0.202672	-0.058755	-0.159002	0.00689	0.0415	0.94	1	0.497	1	0.819089	-0.195694	-0.0567321	-0.153528
GADD45A	1.46555	1.5692	0.144844	0.353004	-0.032513	0.00132	0.00341	0.472	0.0766	1	1	1.07072	0.0988327	0.240868	-0.0221848
NUPR1	4.38223	3.33152	-0.109914	0.937311	-0.539466	0.233	0.347	1	1	0.825	1	0.760235	-0.0250818	0.213889	-0.123103
PPP1R15A	1.71364	2.4073	-0.000461036	0.375641	0.0883528	0.00218	0.000595	1	0.14	0.78	1	1.40479	-0.00026904	0.219207	0.0515587
RELB	2.09989	1.1814	0.859019	0.637093	-0.49363	0.165	0.349	0.96	0.893	0.588	1	0.5626	0.409079	0.303394	-0.235075
SARS	0.956379	0.76919	0.0826825	0.359448	0.0848103	0.00139	0.00161	0.826	0.067	0.53	1	0.804273	0.0864538	0.375843	0.0886785
SLC1A4	2.56344	2.22396	0.373394	1.23811	0.945613	0.00108	0.00189	0.396	0.038	0.00169	1	0.867568	0.145661	0.482989	0.368884
TRIB3	3.03267	2.53276	0.0406798	0.430745	0.0431796	0.000562	0.00161	1	0.175	1	1	0.835157	0.0134138	0.142035	0.0142381
WARS	1.46996	0.796283	0.0972527	0.417456	0.261023	0.00223	0.0124	0.935	0.178	0.128	1	0.541705	0.0661603	0.283992	0.177572
WFS1	0.711683	0.443231	0.166013	0.30537	-0.20619	0.0523	0.0959	0.892	0.593	0.298	1	0.622793	0.233268	0.429081	-0.289721
YARS	1.00039	0.625297	-0.0602958	0.210498	-0.0375099	0.000396	0.00235	0.719	0.203	0.818	1	0.625053	-0.0602722	0.210416	-0.0374952
										AVERAGE	1	0.8373	0.0888395	0.26059	-0.0047642

## Sheet: Geneset proteomics ATF6
	Fold Change			log2 FC
Protein	132	263	147	132	263	147
HERPUD1
DDIT3
HSPA5	1.47867	1.24324	1.13805	0.564303	0.314109	0.18656
PDIA4	1.3	1.21145	1.08039	0.378512	0.276739	0.111547
SEL1L	1.08787	1.08642	0.973294	0.121501	0.119582	-0.0390528
STC2
MANF	1.27273	1.11538	1.16346	0.347923	0.157541	0.218424
HYOU1	1.27232	1.18341	1.07029	0.347463	0.242945	0.0979984
CRELD2	1.16111	1.12931	1.20149	0.215506	0.175442	0.264828
CRELD1
ZNF165
DNAJB11	1.05983	1.12288	1.04863	0.0838316	0.167206	0.0685088
TRIM5
SELK
UGDH	1.18644	1.05785	1.07855	0.24664	0.0811368	0.109093
SLC39A14		1.09375			0.129283
MIS12
CALR	1.0812	1.02857	1.08563	0.112629	0.040642	0.118528
PDIA6	1.06276	1.03673	1.02077	0.0878179	0.0520467	0.02966
HSD17B7		0.968379	0.941935		-0.0463556	-0.0862998
PLEKHA6
STARD4
ERP44	1.00415	1.03659	0.9941	0.0059739	0.0518389	-0.00853668
SGK3
GRM8	1.07955		1.13636	0.110424		0.184425
MICAL2
PJA2
SLFN11	1.1125	1.04082	1	0.153805	0.0577155	0
TMEM50B
P4HB	1.02846	1.02846	0.994152	0.0404791	0.0404791	-0.00846158
TMEM41B
SETX

## Sheet: Geneset Proteomics XBP1s
	Fold Change			log2 FC
Protein	132	263	147	132	263	147
DNAJB9
SEC24D
SLC1A4	1.15862	1.12288	0.987552	0.212408	0.167206	-0.0180716
FICD
HSPA13		1.012	1.06081		0.0172093	0.0851674
MBNL2
EIF2AK3
XBP1
ERO1LB	1.06803	0.941748	0.972	0.0949484	-0.0865877	-0.0409718
SERP1
CREB3L2
NUCB2	1.12105	1.09623	1.01404	0.164854	0.132556	0.0201076
GFPT1	1.09312	1.06173	0.979532	0.128448	0.0864148	-0.0298352
TMEM39A
TMED7	1.06751	1.075	1.02417	0.0942503	0.104337	0.0344541
FBXO16
SLC33A1	1.125	1.10127	1.01688	0.169925	0.139163	0.0241461
LYSMD3
SLC50A1
UFM1		1.06316			0.0883559
ARFGAP3	1.02667	1.10549	0.967078	0.0379679	0.14468	-0.0482956
SSR3	1.3625	1.22422	1.20161	0.446256	0.291857	0.264972
N4BP2
SSR1	1.08225	1.0875	0.97546	0.114035	0.121015	-0.0358452
LARP1B		0.888889			-0.169925
PPAPDC1B
TMED9	1.12185	1.08333	1.01813	0.165878	0.115477	0.0259174
SLC10A7
GALK2
OSTC
DERL2	1.04124		1.13402	0.0582986		0.181447
EDEM2
GOLGA5	1	1.04082	1.04844	0	0.0577155	0.0682483
ARMCX3	1.06207	1.04167	1.05394	0.0868775	0.0588937	0.0757954
ALG2	1.0068	1.10084	0.954167	0.00978102	0.138605	-0.0676868
PGM3	1.08571	0.984	1.00583	0.118644	-0.0232698	0.00838779
SEC61A1	1	1.04082	0.977273	0	0.0577155	-0.0331669
GLRX		0.980198			-0.0288549
NFXL1	0.741071	0.876812	0.711864	-0.432315	-0.189661	-0.490326
SRP19	1.03673	0.980315	0.988439	0.0520467	-0.0286828	-0.0167757
ARF4	1.06452	0.996016	1.00576	0.0901978	-0.00575927	0.00829137
FNDC3B		0.993333			-0.00965017
SRPRB	1.08714	1.06612	1.03254	0.120534	0.092364	0.0462038
SSR2
DNAJC10	0.979866	1	1.00403	-0.029344	0	0.00580562
FKBP14
SEC23B	1.10163	1.02834	0.956772	0.139635	0.0403175	-0.0637524
UBE2J1	1.07469	1.03279	1.04118	0.103919	0.0465426	0.0582146
ERLEC1	0.978873	1.04082	0.992958	-0.030806	0.0577155	-0.0101958
NANS	1.18298	1.0121	1.05105	0.242424	0.0173472	0.0718327
DNAJC12
GOLT1B
BET1
COG3
SEC31A	1.06531	1	0.976812	0.0912681	0	-0.0338478
USO1	1.11765	1.04472	1.00893	0.160465	0.06311	0.012824
PDIA5		1.02846			0.0404791
TMED10	1.05833	1.075	1.03303	0.0817941	0.104337	0.0468864
ARRDC3
THAP5
SHCBP1
EAF2
TMED5	1.10204	1.08333	1	0.140178	0.115477	0
KIAA1244
MGAT2		1.0404			0.0571439
MAN1A1	0.96	1.07216	0.979695	-0.0588937	0.100527	-0.0295948
SEC11C
EDEM3
EFCAB2
C12orf23
LMAN1	1.04979	1.02834	1.00882	0.0701042	0.0403175	0.0126738
SURF4	1.06122	1.0449	0.972881	0.0857299	0.0633621	-0.0396642
GOLGB1	1.0125	1.03659	1.0178	0.0179219	0.0518389	0.02546
STT3A	1.06612	1.004	1.01749	0.092364	0.00575927	0.0250185
RPN1	1.02479	1.07884	1.00882	0.0353331	0.109478	0.0126738
FNDC3A	1.06993	1.02024	1.09053	0.0975165	0.0289127	0.125036
SRPR	1.0166	1.05285	1	0.0237486	0.0742938	-4.80514e-16
SLC30A7		1.08081			0.11211
TRAM1		1.06996			0.0975553
DPAGT1	1		1.05102	0		0.0717907
HOOK1	0.994949	1	1.00671	-0.0073048	0	0.00965017
SPCS2	0.784946	1	0.886544	-0.349334	0	-0.173737
ENTPD7
DOM3Z
ARL1	1.10811	1	1.03534	0.148099	3.20343e-16	0.0500986
FKBP11	1.14384	1.13248	1.04603	0.19388	0.179484	0.0649175
SPCS3	1.07732	1.07054	1.07612	0.107446	0.0983379	0.105845

## Sheet: Geneset Proteomics PERK
	Fold Change			log2 FC
Protein	132	263	147	132	263	147
ASNS	1.14694	0.996016	0.945087	0.197788	-0.00575927	-0.0814814
ATF3
ATF4
ATF5
ATF6
CARS	1.09278	1.016	0.989796	0.128008	0.0229004	-0.014797
CEBPB
CEBPG
DDIT3
DDIT4
GADD45A
NUPR1
PPP1R15A
RELB
SARS	1.07755	1.03252	0.985423	0.107756	0.0461702	-0.0211853
SLC1A4	1.15862	1.12288	0.987552	0.212408	0.167206	-0.0180716
TRIB3
WARS	1.15126	1.02024	1.00893	0.203214	0.0289127	0.012824
WFS1	1	0.954545	0.975	0	-0.0671142	-0.0365259
YARS	1.06048	0.980237	0.977208	0.0847227	-0.0287973	-0.0332625
