# Supplementary material for: Small molecule proteostasis regulators that reprogram the ER to reduce extracellular protein aggregation
Source: eLife. 2016 Jul 20;5:e15550. doi: 10.7554/eLife.15550 (PMC4954754; doi:10.7554/eLife.15550)
Supplement: Figure 3—figure supplement 1—source data 1. — This spreadsheet contains 4 tabs including a Table of Contents, RNA-seq FC Tg 132 147 263 ATF6, HSF1 genes, and oxidative stress genes. DOI: http://dx.doi.org/10.7554/eLife.15550.013 [file elife-15550-fig3-figsupp1-data1.xlsx]

## Sheet: Table of Content
Description	Worksheet	Figure
RNA-Seq Data for treatment of HEK293T-Rex cells and compound 132, 147, 263 and ATF6 activaiton in HEKDAX cells	RNA-Seq FC Tg 132 147 263 ATF6	Fig. 3 - figure supplement 1A-F
Comparison of transcript changes observed with HSF1 activation and small molecule ER proteastasis regulator treatment	HSF1 Genes	Fig. 3 - figure supplement 1G-J
Comparison transcript changes of oxidative stress genes	Oxidative Stress Genes	Fig. 3 - figure supplement 1K

## Sheet: RNA-Seq FC Tg 132 147 263 ATF6
Gene name	Log 2 FC Tg	Log 2 FC 132	Log 2 FC 147	Log 2 FC 263	Log 2 FC DHFR-ATF6	Tg p BHadjust	132 p BHadjust	147 p BHadjust	263 p BHadjust	DHFR-ATF6 p BHadjust	ER Proteostasis
ALG2	1.16004	1.37813	0.576743	0.98478	-0.0741881	0.00225	0.00429	0.098	0.0155	0.818	1
ATF6	0.872829	0.670492	0.100688	0.242818	-0.170767	0.00796	0.0243	0.96	0.267	0.512	1
CALR	1.15017	0.690377	0.513245	0.651985	1.63133	0.00787	0.026	0.209	0.067	0.0122	1
CANX	0.935393	0.710979	0.390423	0.666669	0.708038	0.000906	0.000595	0.00947	0.0072	0.0033	1
COPA	0.575864	0.238752	0.0279186	0.104005	-0.0588273	0.00364	0.0269	1	0.434	0.538	1
COPB1	0.582046	0.168501	0.0569884	0.113749	0.00117837	0.00508	0.125	0.96	0.593	1	1
COPB2	0.313028	0.0287013	0.0217959	0.0449657	0.0271078	0.0107	0.686	1	0.893	1	1
COPE	0.297075	0.0351749	-0.084152	0.0522963	0.0401506	0.135	0.995	0.776	0.893	1	1
COPG1	0.912099	0.430006	0.0796277	0.237303	-0.0909213	0.011	0.0288	0.96	0.303	0.61	1
COPG2	-0.0636447	-0.210741	-0.0985464	-0.0269911	-0.215338	0.203	0.285	0.795	1	0.487	1
COPZ1	0.0733324	-0.220823	0.0307176	0.0932968	-0.0413372	0.652	0.192	1	0.893	1	1
COPZ2	1.7898	0.703619	-0.112032	0.576274	1.22656	0.61	0.682	0.929	0.943	0.394	1
CRELD1	2.02433	1.38848	0.779189	1.47308	2.4064	0.0015	0.00627	0.199	0.0169	0.00159	1
CRELD2	2.3825	1.51477	0.773248	1.31375	2.63841	0.00189	0.0122	0.155	0.0355	0.00377	1
DDOST	0.394674	0.185913	0.0405774	0.180567	0.290053	0.00131	0.0878	0.96	0.071	0.107	1
DERL1	0.467036	0.192473	0.156033	0.112984	0.0411846	0.0218	0.104	0.661	0.567	0.897	1
DERL2	1.2104	0.86758	0.353769	0.634674	1.18301	0.000653	0.0036	0.144	0.0189	0.00219	1
DERL3	2.92669	2.43861	0.929353	1.48779	3.90823	0.00029	0.00277	0.259	0.0291	0.00586	1
DNAJB11	2.00656	1.52948	0.766465	1.24847	1.97353	0.000409	0.00172	0.0138	0.00391	0.000139	1
DNAJB9	2.81182	2.58279	0.786802	1.30424	1.38829	0.000317	0.000698	0.0225	0.00553	0.0154	1
DNAJC10	1.07568	0.526369	0.141757	0.346882	0.0853952	0.00202	0.00435	0.304	0.0864	0.527	1
DNAJC3	1.97365	1.88869	0.859785	1.52259	1.72241	0.000456	0.000595	0.00866	0.000556	0.000338	1
EDEM1	1.61792	0.984724	0.273716	0.719135	0.799939	0.000633	0.0177	0.322	0.0372	0.0586	1
EDEM2	1.19072	0.557729	0.0398015	0.406196	-0.0720895	0.00451	0.0159	1	0.188	0.929	1
EDEM3	0.817651	0.51498	0.154477	0.271253	0.158068	0.00221	0.0097	0.558	0.113	0.409	1
EIF2AK3	1.92126	1.52854	0.404979	0.767478	1.57737	0.000303	0.00123	0.133	0.0161	0.000386	1
ERLEC1	1.0617	0.503307	0.128029	0.394732	-0.057401	0.00496	0.0295	0.795	0.247	0.617	1
ERN1	1.10342	0.943885	-0.176605	0.103904	0.145017	0.0169	0.0401	0.96	0.92	0.566	1
ERO1L	0.105481	-0.163113	-0.00333707	0.0733182	0.286612	0.323	0.274	1	0.685	0.19	1
ERO1LB	1.87229	1.68743	0.663632	1.26643	1.15007	0.00131	0.0014	0.0745	0.0104	0.0087	1
HERPUD1	4.11831	3.44663	1.24771	1.72376	3.99237	0.00061	0.00143	0.0645	0.0259	0.000188	1
HERPUD2	0.502825	0.389536	0.224896	0.315837	-0.179411	0.0726	0.215	0.795	0.639	0.778	1
HSP90B1	2.08224	1.8124	0.864801	1.30419	2.5762	0.000471	0.000595	0.0146	0.00285	0.000902	1
HSPA13	2.07784	1.38875	0.288969	0.77281	0.0544522	0.000416	0.000453	0.0496	0.00524	0.842	1
HSPA5	3.52945	3.17923	1.73478	2.51865	3.41036	0.000758	0.00422	0.0991	0.0247	0.00377	1
HYOU1	2.60731	1.83975	0.839621	1.45713	2.26292	0.000359	0.00094	0.00064	0.000101	0.000876	1
KDELR1	-0.129322	-0.0690787	0.0111256	0.0420344	-0.084004	0.444	0.785	1	1	0.82	1
KDELR2	0.378998	0.249516	0.151701	0.236701	0.034077	0.0219	0.0571	0.766	0.261	0.673	1
KDELR3	0.159479	-0.163507	-0.154378	0.158058	-0.313272	0.787	0.308	0.702	0.648	0.566	1
MOGS	0.192717	0.195446	0.130329	0.256183	-0.016821	0.293	0.334	0.887	0.461	1	1
OS9	0.550717	0.331512	0.292758	0.185731	0.553839	0.0822	0.228	0.427	0.63	0.285	1
OST4	-0.137281	-0.499777	0.0681896	-0.0278967	-0.114813	0.291	0.0193	0.96	1	0.724	1
OSTC	1.23096	0.748217	0.303214	0.573892	0.483839	0.00583	0.00622	0.295	0.0159	0.21	1
OSTCP2	1.3664	0.640551	0.324741	0.599259	0.0829903	0.0116	0.122	0.795	0.43	1	1
OSTF1	-0.130566	-0.552537	-0.101014	-0.175293	0.12079	0.285	0.0559	0.96	0.135	0.365	1
OSTM1	-0.232579	-0.0689837	0.18046	0.100667	-0.00741877	0.00106	0.136	0.00374	0.053	1	1
OSTN	5.79724	0.891357	0.0701773	0.445707	-0.375845	0.00295	0.147	1	1	0.942	1
P4HB	0.906343	0.642241	0.272986	0.517533	0.848695	0.0039	0.00228	0.083	0.045	0.0209	1
PDIA2	0.00565155	0.437879	-0.0909418	-0.110511	0.149464	1	0.344	1	1	1	1
PDIA3	1.17657	0.826343	0.473045	0.627794	1.1113	0.00169	0.00351	0.066	0.013	0.0074	1
PDIA4	2.93014	2.17413	1.11432	2.06221	3.35351	0.000168	0.000595	0.00374	8.21e-05	0.000188	1
PDIA5	0.927621	0.356218	-0.0801787	0.348339	0.0077493	0.0168	0.126	1	0.4	1	1
PDIA6	1.12637	0.904356	0.602676	0.94764	1.00701	0.0124	0.0093	0.274	0.045	0.0293	1
PDIK1L	0.0341473	-0.181762	-0.121677	-0.0607337	-0.0585885	0.91	0.273	0.913	1	0.97	1
PPP1R15A	1.71364	2.4073	-0.000461036	0.375641	0.0883528	0.00218	0.000595	1	0.14	0.78	1
RPN1	0.711481	0.402528	0.207825	0.420587	0.289017	0.000814	0.0108	0.0745	0.0426	0.0891	1
RPN2	0.182536	0.103832	0.0794259	0.187622	0.10926	0.22	0.536	1	0.554	0.741	1
SEC11A	-0.0126604	-0.0175519	0.0219759	0.0434869	0.0249577	1	1	1	0.98	1	1
SEC11C	0.827274	0.458322	0.197462	0.39185	0.21649	0.00505	0.0147	0.516	0.214	0.171	1
SEC13	0.444157	0.047973	-0.0129948	0.0561206	-0.0843338	0.0457	0.848	1	1	0.818	1
SEC14L1	-0.10802	0.0756512	-0.0649238	-0.0293973	0.0109957	0.677	0.838	1	1	1	1
SEC14L2	-0.313823	-0.203466	-0.172128	-0.325033	0.270775	0.198	0.297	0.782	0.648	0.598	1
SEC16A	0.00859357	0.0182373	-0.128538	-0.0497187	-0.0683779	1	1	0.815	1	0.812	1
SEC22A	0.256001	0.0616505	0.180146	0.136069	0.0521607	0.0557	0.82	0.795	0.66	0.957	1
SEC22C	0.221838	0.0188735	0.0321834	0.100871	-0.0852104	0.0123	0.852	1	0.428	0.818	1
SEC23A	0.325248	-0.0653347	0.0339022	0.0596479	0.0598069	0.0152	0.361	0.933	0.699	0.817	1
SEC23B	1.06736	0.387277	0.0577098	0.175698	0.144889	0.000302	0.00601	0.766	0.313	0.566	1
SEC23IP	0.0269424	-0.238929	-0.00383402	-0.0655078	-0.0380567	0.676	0.0857	1	0.6	0.929	1
SEC24A	0.483493	0.466775	0.210612	0.121565	0.242369	0.00796	0.0841	0.457	0.446	0.499	1
SEC24B	-0.321346	-0.297462	-0.0883478	-0.0556582	-0.0986669	0.29	0.0986	0.96	0.988	0.866	1
SEC24C	0.387647	0.285872	0.207761	0.377732	0.109862	0.00835	0.0249	0.193	0.0442	0.603	1
SEC24D	2.73047	1.65014	0.509228	1.03839	0.19844	0.000758	0.00705	0.27	0.0182	0.446	1
SEC31A	0.93331	0.332173	0.0374634	0.161102	0.254512	0.00987	0.341	1	0.705	0.43	1
SEC31B	-0.513616	0.0793148	-0.0387864	-0.211757	-0.0172983	0.0617	0.785	1	0.657	1	1
SEC61A1	1.14191	0.831753	0.293157	0.612881	-0.0968127	0.00197	0.00626	0.306	0.0335	0.572	1
SEC61A2	0.0347457	-0.00296094	-0.0563362	-0.0410654	-0.103178	1	1	1	1	0.846	1
SEC61B	0.497849	0.288061	0.0363046	0.17684	-0.0655134	0.0514	0.139	1	0.654	0.884	1
SEC61G	0.397015	0.113361	-0.00754738	0.122788	-0.0351293	0.135	0.837	1	0.893	1	1
SEC62	0.196396	0.255926	0.133819	0.270658	-0.113337	0.0908	0.04	0.845	0.171	0.432	1
SEC63	1.02765	0.745057	0.0607677	0.394718	0.114496	0.00547	0.0251	0.96	0.029	0.902	1
SEL1L	2.9238	2.28369	1.10665	1.44282	3.12144	0.00207	0.0054	0.273	0.067	0.00237	1
SIL1	0.64093	0.204448	0.204929	0.379981	0.159442	0.0672	0.434	0.813	0.383	0.557	1
SPCS1	-0.0388936	-0.161477	0.0197446	-0.0261663	-0.163485	0.971	0.186	1	1	0.458	1
SPCS2	0.674424	0.447035	0.226738	0.361273	0.0303164	0.0333	0.0979	0.887	0.59	1	1
SPCS3	0.581867	0.447667	0.266083	0.445943	0.50804	0.00704	0.0151	0.29	0.109	0.0556	1
SRP14	-0.257017	-0.101994	0.0141889	-0.0250338	-0.04959	0.135	0.823	1	1	0.818	1
SRP19	1.09886	0.818272	0.241916	0.346688	0.277657	0.00197	0.00672	0.429	0.141	0.266	1
SRP54	0.396215	0.0324358	0.0211768	0.00382979	0.0661148	0.0177	0.892	1	1	0.818	1
SRP68	0.507159	0.343279	0.0723624	0.189277	-0.109587	0.045	0.108	0.96	0.667	0.818	1
SRP72	0.285144	-0.0379984	-0.0508068	-0.0247102	-0.126035	0.0262	0.861	1	1	0.566	1
SRP9	-0.196174	-0.33809	-0.0290363	-0.0809967	-0.0125652	0.0662	0.0158	0.96	0.529	1	1
SRPR	0.690908	0.240358	0.0983242	0.189554	-0.103548	0.0199	0.447	0.96	0.854	0.859	1
SRPRB	1.08936	0.619592	0.230249	0.516578	0.025025	0.00367	0.0272	0.545	0.13	1	1
SSR1	1.37337	0.81763	0.269209	0.624725	-0.0360235	0.0015	0.0134	0.349	0.045	1	1
SSR2	1.07843	0.627752	0.14496	0.448565	-0.0159693	0.0015	0.0147	0.514	0.0474	1	1
SSR3	1.41848	0.888984	0.297277	0.663001	0.134834	0.000992	0.00277	0.121	0.0166	0.538	1
SSR4	0.440287	0.140214	0.0140649	0.136365	0.00800986	0.0197	0.288	1	0.648	1	1
STT3A	0.714537	0.421233	0.145952	0.319971	0.137517	0.00131	0.00605	0.343	0.0356	0.34	1
STT3B	0.477841	0.320513	0.162013	0.377998	0.535536	0.0019	0.00848	0.402	0.0155	0.00774	1
UGGT1	0.733771	0.386167	0.177571	0.325082	0.618803	0.00359	0.0191	0.453	0.0728	0.0233	1
UGGT2	0.218231	0.318553	-0.0625646	0.00911517	0.0228964	0.16	0.208	1	1	1	1
VCP	0.312851	0.128981	0.153307	0.164448	0.699756	0.00197	0.0867	0.196	0.117	0.0033	1
ERP44	1.09084	0.840718	0.38361	0.606432	0.602674	0.00106	0.00747	0.107	0.0765	0.0673	1
FKBP10	0.205639	-0.0424132	0.00847181	-0.000440978	-0.0837783	0.0594	0.588	1	1	0.449	1
FKBP11	0.591667	0.317102	0.0764957	0.183226	0.0382402	0.0288	0.216	1	0.893	1	1
FKBP14	1.07221	0.708288	0.288125	0.335436	0.0739856	0.00884	0.023	0.76	0.364	0.818	1
FKBP2	1.38576	0.625753	0.21836	0.613513	1.02124	0.0127	0.0538	0.96	0.236	0.072	1
FKBP7	-0.159658	-0.171981	-0.19401	-0.341392	0.199071	0.902	0.911	1	0.893	0.61	1
FKBP9	-0.323894	-0.17104	-0.0409919	0.118424	-0.126831	0.16	0.378	1	0.893	0.693	1
FOXRED2	-0.160495	-0.162042	-0.0960633	-0.0549271	-0.134371	0.111	0.375	0.795	0.911	0.769	1
MAN1A1	0.83389	0.397787	0.0671252	0.22236	0.15463	0.0014	0.016	0.707	0.0914	0.411	1
MAN1B1	-0.438171	-0.353112	-0.165782	-0.0114963	-0.13328	0.109	0.0967	0.839	1	0.496	1
QSOX1	-0.279006	-0.216069	-0.108103	-0.0941769	-0.18511	0.0556	0.266	0.763	0.904	0.643	1
QSOX2	-0.0737094	-0.0923897	-0.0705778	-0.0450076	-0.200125	0.446	0.414	0.795	0.64	0.358	1
SERPINH1	0.29277	1.0903	0.269724	0.253909	-0.214845	0.0596	0.00688	0.444	0.556	0.285	1
SYVN1	1.82605	1.47962	0.495565	0.761235	0.976568	0.0099	0.0132	0.778	0.22	0.105	1
TMX1	0.0940164	0.041053	0.0812468	0.120823	-0.0129521	0.201	0.648	0.763	0.59	1	1
TMX2	0.309149	0.107989	0.125796	0.137167	-0.115016	0.0168	0.254	0.795	0.387	0.48	1
TMX3	0.613627	0.564593	0.135481	0.335306	-0.0458921	0.0325	0.0147	0.886	0.192	1	1
TMX4	0.390416	-0.0881367	-0.0959329	0.0535292	-0.171512	0.0351	0.686	0.795	0.911	0.217	1
COPRS	-0.10954	-0.361638	-0.173779	-0.207271	-0.123616	0.352	0.137	0.734	0.648	0.61
COPS2	0.0303134	0.154418	0.00184771	-0.0620147	0.0265311	1	0.121	1	0.919	1
COPS3	0.242676	-0.00665459	-0.0080586	-0.123207	-0.0319533	0.251	1	1	0.712	1
COPS4	0.00912401	-0.110412	0.00548395	-0.0810705	-0.0330244	1	0.138	1	0.421	1
COPS5	0.155994	0.0164831	0.161986	0.0324172	-0.0189782	0.521	1	0.795	1	1
COPS6	-0.0527565	-0.0763721	-0.0372692	-0.0494408	-0.105162	0.35	0.429	1	0.668	0.752
COPS7A	-0.0576793	-0.442903	-0.108155	-0.0667556	-0.121062	0.769	0.0134	0.795	0.893	0.695
COPS7B	-0.424133	-0.251385	-0.131008	-0.127834	-0.262954	0.138	0.679	0.999	1	0.84
COPS8	-0.0277395	-0.136389	-0.0104545	-0.0785101	-0.0281874	0.901	0.0732	1	0.752	1
A1BG	-0.223358	0.208557	-0.198785	0.160733	0.0980575	0.84	0.595	0.998	0.893	1
A4GALT	-0.923348	-0.145958	-0.393398	-0.265394	0.323629	0.0333	0.414	0.359	0.648	0.583
AAAS	0.0868456	-0.386124	-0.182945	-0.223206	-0.114964	0.658	0.00688	0.429	0.27	0.579
AACS	0.0301163	-0.16151	-0.0649137	0.0578501	0.198053	0.851	0.173	0.991	1	0.285
AADAT	-0.0712876	0.109167	-0.00785332	-0.0474838	-0.312587	0.943	0.82	1	1	0.358
AAED1	0.129044	0.079069	0.0591718	0.00485201	-0.171954	0.579	0.781	1	1	0.706
AAGAB	-0.218463	-0.188977	-0.221538	-0.0738329	-0.233507	0.00983	0.00906	0.956	1	0.725
AAK1	0.662694	0.517173	0.196701	0.224157	0.109952	0.0469	0.144	0.96	0.648	0.846
AAMDC	-0.551072	-0.567377	-0.240913	-0.148739	-0.0447135	0.203	0.174	0.96	0.958	1
AAMP	-0.119681	-0.239712	-0.0740629	-0.1507	-0.10274	0.221	0.303	0.96	0.648	0.818
AAR2	-0.250083	-0.0512837	-0.0374741	0.0250827	-0.0995784	0.191	0.846	1	1	0.818
AARD	0.43698	0.257848	0.0501529	-0.184995	-0.560043	0.495	0.732	1	0.944	0.566
AARS	1.13188	0.611712	0.0786582	0.406723	0.446289	0.00264	0.0194	0.923	0.117	0.0154
AARS2	-0.225076	-0.274543	-0.0387266	-0.244014	-0.0544941	0.0389	0.0592	1	0.134	0.825
AARSD1	0.572133	0.155889	0.0770377	0.0169096	-0.872588	0.0288	0.507	1	1	0.818
AASDH	0.131235	0.0476387	-0.0522026	0.0990896	0.0655582	0.677	1	1	0.981	0.976
AASDHPPT	0.170079	-0.0725192	0.0100828	-0.0216141	-0.0726205	0.184	0.412	1	1	0.566
AASS	-0.0571571	-0.101468	-0.00931338	-0.153365	0.0373422	0.843	0.327	1	0.461	0.973
AATF	0.156729	0.00580815	0.00587076	-0.118599	-0.183629	0.0261	1	1	0.111	0.497
ABAT	-0.671243	-0.369219	0.0922818	0.0451691	0.0503777	0.036	0.274	1	0.955	1
ABCA2	-0.833521	-0.154892	-0.122659	-0.0537712	-0.0949155	0.0287	0.378	0.238	1	0.917
ABCA3	-0.525645	-0.102756	0.0567885	0.11299	-0.178044	0.00281	0.217	0.929	0.739	0.566
ABCA5	0.154664	0.0672518	0.0986095	0.046654	0.272032	0.594	0.849	0.96	1	0.268
ABCA7	-0.51634	0.388576	-0.00304204	0.0293267	-0.16085	0.203	0.286	1	1	0.957
ABCB1	0.00378915	0.213265	0.090854	0.217759	0.0598554	1	0.0474	0.795	0.173	0.764
ABCB10	-0.00610954	-0.11367	0.0194547	-0.000147402	-0.0629509	1	0.156	1	1	0.382
ABCB4	0.0499067	0.093278	0.272938	0.125832	-0.220062	1	0.887	0.831	1	0.818
ABCB6	-0.161708	0.233023	-0.0518042	0.260978	-0.16412	0.242	0.253	1	0.519	0.818
ABCB7	-0.0830934	-0.174566	-0.0769693	-0.106327	-0.0095835	0.0287	0.0355	0.798	0.688	1
ABCB8	0.124326	0.20726	0.0912797	0.132193	0.0268502	0.54	0.259	0.96	0.876	0.986
ABCB9	-0.69446	-0.444926	-0.18162	-0.319839	-0.0409699	0.0292	0.117	0.705	0.159	1
ABCC1	-0.246256	0.103211	-0.0339725	0.130286	-0.127863	0.0196	0.621	0.987	0.849	0.818
ABCC10	0.149238	0.227301	0.0676533	0.198131	0.0823967	0.658	0.159	0.997	0.574	1
ABCC4	-0.366584	-0.393466	-0.112675	0.07132	0.0995684	0.332	0.245	1	1	1
ABCC5	-0.205779	0.0859995	-0.0474437	-0.00896851	-0.121539	0.343	0.79	1	1	0.566
ABCC6	-0.182203	-0.67298	-0.240603	-0.712024	0.0922613	1	0.629	1	0.893	1
ABCD1	-1.03453	-0.437536	-0.341693	-0.0109875	0.129646	0.0154	0.102	0.701	1	0.468
ABCD2	-0.496639	-1.87312	-0.969403	-0.140467	0.00114785	0.706	0.0992	0.795	1	1
ABCD3	-0.412354	-0.138819	0.0444695	-0.188765	0.0945048	0.0204	0.22	0.96	0.233	0.252
ABCD4	0.245763	0.483632	0.0562449	-0.0539652	0.0665024	0.0138	0.0354	0.67	0.849	0.993
ABCE1	-0.08431	-0.0934879	-0.00253856	-0.0562026	-0.188199	0.528	0.529	1	0.986	0.629
ABCF1	-0.249257	-0.273195	-0.0416831	-0.101761	-0.0760252	0.0428	0.017	0.96	0.648	0.358
ABCF2	-0.0193935	-0.015095	0.0156163	-0.054673	-0.103702	0.677	1	1	0.792	0.366
ABCF3	0.0691154	-0.059749	0.0433928	-0.156403	-0.0716126	0.459	0.895	1	0.648	0.934
ABCG1	-0.116482	0.225748	0.0789134	0.136506	-0.145514	1	0.779	1	1	1
ABCG2	0.0705789	-0.584228	-0.130478	-0.163859	-0.18419	0.924	0.0306	1	0.638	0.939
ABHD1	0.7714	0.744779	0.770771	0.241562	0.47867	0.144	0.288	0.864	1	0.548
ABHD10	0.3942	-0.0570087	-0.187711	-0.0543635	-0.166681	0.0322	0.849	0.496	0.938	0.138
ABHD11	-0.0668419	0.185167	-0.182677	-0.230316	-0.349667	0.909	0.207	0.448	0.175	0.332
ABHD12	0.0630693	-0.0259719	-0.0129239	0.0917873	-0.106222	0.881	0.971	1	0.893	0.903
ABHD13	0.106362	0.00190647	0.0744746	0.303575	-0.0876727	0.501	1	0.96	0.198	0.398
ABHD14A	-0.659047	-0.779264	-0.401003	-0.336729	-0.72256	0.365	0.289	0.96	0.893	0.521
ABHD14B	-0.373682	-0.675619	-0.351176	-0.158912	-0.437691	0.119	0.0456	0.496	0.664	0.182
ABHD15	-1.03987	-0.49834	0.0156183	0.0647984	0.0433184	0.0023	0.053	1	0.893	1
ABHD16A	0.206644	0.189679	0.00305948	-0.0296732	-0.00834533	0.399	0.24	1	1	1
ABHD16B	-0.106239	-0.311797	-0.175078	0.143131	-0.610629	1	0.686	1	1	0.273
ABHD17A	-0.403373	-0.554122	-0.188257	-0.271278	0.0054563	0.0769	0.0707	0.701	0.531	1
ABHD17B	-0.232055	-0.0135092	-0.0466271	-0.00353016	0.182135	0.0777	1	0.96	1	0.393
ABHD17C	-0.278408	-0.193335	0.0372383	-0.0513242	-0.223313	0.264	0.494	1	1	0.429
ABHD2	-0.253586	-0.0983208	0.0266825	0.0682732	-0.066023	0.0345	0.686	1	0.571	0.566
ABHD3	-0.174963	0.476752	0.17828	0.321295	-0.0722623	0.241	0.0267	0.795	0.315	0.807
ABHD4	-0.227696	0.519503	0.111475	0.0609401	0.0311749	0.677	0.347	1	1	1
ABHD5	0.118171	0.52063	0.180111	0.130248	-0.0557358	0.647	0.0564	0.84	0.883	0.84
ABHD6	-0.293054	-0.0421592	0.202175	-0.141286	0.0719078	0.0811	0.952	0.982	0.792	1
ABHD8	-0.308057	-0.164317	0.0731392	0.0720808	-0.135464	0.053	0.447	1	1	0.886
ABI1	-0.160579	0.0494772	-0.021782	-0.043676	-0.00142685	0.138	0.751	1	0.893	1
ABI2	-0.180901	-0.0200605	0.0218785	-0.0436503	-0.145541	0.269	1	1	0.92	0.453
ABL1	-0.19258	-0.19212	-0.0227046	-0.0340946	-0.154176	0.178	0.0658	1	1	0.486
ABL2	-0.433352	0.218326	0.241454	-0.0161446	0.117727	0.164	0.724	1	1	0.917
ABLIM1	0.0116129	-0.389305	-0.218278	-0.0216204	-0.234258	1	0.00594	0.516	1	0.0935
ABR	-0.798192	-0.468182	-0.22419	-0.15374	-0.267016	0.00683	0.0623	0.531	0.59	0.264
ABRACL	-0.210052	-0.353369	-0.135407	-0.0737576	-0.0895155	0.0119	0.0127	0.45	0.892	0.702
ABT1	-0.0453948	-0.232564	-0.0724488	-0.143414	-0.0226592	0.888	0.0778	0.96	0.508	1
ABTB1	0.186538	0.533005	-0.550686	0.387973	-0.186377	1	0.713	1	1	1
ABTB2	0.473245	-0.322766	-0.0655249	0.01007	-0.184916	0.0296	0.522	1	1	0.712
ACAA1	-0.33189	-0.0796965	0.152979	-0.119212	-0.0469087	0.179	0.927	0.997	0.956	1
ACAA2	-0.189265	-0.283996	-0.068115	0.0296212	-0.156224	0.0615	0.058	0.795	1	0.423
ACACA	-0.165158	-0.186173	-0.11818	0.0105752	-0.0560198	0.38	0.205	0.818	1	0.801
ACACB	0.119311	0.0812004	-0.0457321	0.0175812	-0.505555	0.583	0.996	1	1	0.323
ACAD10	-0.300641	-0.435037	-0.306587	-0.100227	0.0673853	0.54	0.0648	0.291	0.977	1
ACAD11	0.668129	0.0487381	-0.106496	-0.100211	-0.0185641	0.0231	0.868	1	0.956	1
ACAD8	-0.19534	-0.159429	0.113342	0.00362365	0.0198938	0.799	0.896	1	1	1
ACAD9	0.136915	0.0377472	-0.0588934	-0.116362	0.0115284	0.369	0.997	1	0.648	1
ACADL	0.197186	-0.252591	-0.300269	-0.201848	-0.384377	0.322	0.293	0.479	0.648	0.734
ACADM	0.0537537	0.00799231	0.0509951	0.0590831	-0.0942262	0.607	1	0.96	0.893	0.579
ACADS	-0.00434353	-0.17766	-0.271508	-0.21133	-0.260963	1	0.747	0.821	0.893	0.608
ACADSB	-0.497018	-0.171995	-0.00214207	-0.103016	-0.114916	0.0163	0.254	1	0.582	0.557
ACADVL	0.379147	0.277187	0.0905224	0.0814743	-0.115483	0.0118	0.0642	0.795	0.876	0.674
ACAP1	0.102979	0.298772	0.436224	-0.385286	-1.08201	1	0.764	0.96	0.899	0.566
ACAP2	0.329173	0.0229225	0.0336145	-0.073164	0.45509	0.0342	1	1	0.548	0.0772
ACAP3	-0.346963	-0.148954	-0.127385	-0.210315	-0.208149	0.0834	0.294	0.716	0.648	0.566
ACAT1	-0.151175	-0.264972	-0.0659142	-0.0856349	-0.106841	0.115	0.0117	0.749	0.593	0.329
ACAT2	0.0907903	-0.168238	-0.0152225	-0.171373	0.233072	0.694	0.391	1	0.663	0.228
ACBD3	0.711635	0.581843	0.19077	0.297842	0.0141159	0.0019	0.00647	0.236	0.0372	1
ACBD4	0.212239	-0.328349	-0.0124185	0.0459583	-0.596259	0.389	0.24	1	1	0.408
ACBD5	0.0826427	-0.114609	-0.00208967	-0.00768342	-0.14105	0.577	0.541	1	1	0.422
ACBD6	0.0180924	-0.302906	-0.168019	-0.243154	0.00293679	1	0.172	0.595	0.26	1
ACBD7	-0.213967	-0.0312576	0.0656862	-0.239762	0.185069	0.114	0.846	0.96	0.368	0.418
ACCS	-0.235194	-0.629339	-0.665971	-0.00558345	-0.106789	0.908	0.327	0.936	1	1
ACD	0.529292	0.4279	0.0412462	0.234761	-0.177533	0.00968	0.0168	1	0.613	0.818
ACE	0.0163197	-0.353874	0.0298912	0.506238	-0.171269	1	0.577	1	0.777	1
ACER2	-1.21624	0.12814	-0.420113	-0.336992	-0.405439	0.0456	0.829	0.496	0.736	0.692
ACER3	-0.0955817	0.182816	0.270026	0.114605	-0.269095	0.64	0.228	0.795	0.945	0.196
ACHE	0.33426	1.12202	0.681857	-0.0755373	-0.281854	0.733	0.189	0.96	1	0.983
ACIN1	-0.259963	-0.0478115	0.0749569	-0.0596005	0.0435708	0.0407	0.606	0.76	0.893	0.801
ACLY	-0.196348	-0.320255	-0.0541201	-0.156684	-0.103672	0.0133	0.0128	0.845	0.247	0.422
ACN9	0.202667	-0.346629	-0.112501	-0.131568	-0.0502646	0.206	0.117	0.96	0.688	1
ACO1	-0.104303	-0.0989115	-0.0118133	-0.0789329	-0.0997432	0.114	0.454	1	0.648	0.262
ACO2	-0.079697	-0.162648	-0.0138119	0.00864819	-0.201876	0.491	0.347	1	1	0.377
ACOT1	-0.173683	-0.497036	-0.292922	-0.289481	-0.168045	0.302	0.0482	0.41	0.268	0.681
ACOT13	-0.0633375	-0.252218	-0.0508882	0.132935	-0.0517016	0.788	0.0156	0.931	0.826	0.786
ACOT2	-0.217428	-0.418947	-0.18456	-0.154346	-0.21176	0.15	0.11	0.711	0.366	0.438
ACOT4	0.38654	0.08699	0.148893	-0.459445	1.11421	0.677	1	1	0.883	0.0927
ACOT7	-0.244921	-0.263912	-0.136734	-0.0492809	-0.166053	0.312	0.309	0.96	1	0.809
ACOT8	-0.0484173	-0.263053	-0.253157	-0.0104823	-0.0620431	1	0.686	0.993	1	1
ACOT9	0.10805	-0.0789359	0.147643	-0.273537	0.241379	0.994	1	0.951	0.824	0.566
ACOX1	-0.295128	-0.0588752	0.0194185	-0.00328929	-0.10454	0.0243	0.607	1	1	0.806
ACOX3	-0.0890396	0.287362	0.418582	-0.0035128	-0.0418896	0.958	0.752	0.293	1	1
ACOXL	-0.450094	-0.436702	-0.423146	-0.318866	-0.252458	0.428	0.354	0.818	0.893	0.681
ACP1	0.0487065	0.0659447	0.13073	0.0563278	-0.0918789	0.726	0.217	0.531	1	0.422
ACP2	0.121286	0.00615137	-0.0457994	0.141629	-0.169418	0.677	1	1	0.893	0.818
ACP6	-0.030069	-0.341476	-0.223745	-0.0803647	-0.206035	1	0.145	0.934	1	0.566
ACPL2	-0.957382	-0.216325	-0.105262	-0.0431275	-0.315646	0.00833	0.208	1	1	0.782
ACPP	-1.35176	-0.92356	-0.620255	-0.189941	-0.0833421	0.344	0.48	0.96	1	1
ACPT	-0.779748	-1.05061	-0.125076	-0.576692	1.67707	0.342	0.286	1	0.893	0.352
ACRC	0.447927	0.878262	0.103209	-0.0435568	-0.230516	0.54	0.293	1	1	0.912
ACSF2	-0.274226	0.00087069	0.204781	0.064012	0.0522137	0.174	1	0.816	1	1
ACSF3	-0.222927	-0.40901	-0.22418	-0.160596	-0.345503	0.601	0.133	0.833	0.893	0.411
ACSL1	0.0591862	0.00829303	0.0319673	0.0351959	-0.0565538	0.766	1	1	1	0.982
ACSL3	-0.0202388	-0.178362	-0.0848113	-0.0707515	0.160379	0.975	0.158	0.701	0.652	0.41
ACSL4	0.203279	-0.0484683	0.0588495	0.0701461	-0.0340435	0.0742	0.884	0.96	0.78	1
ACSL6	0.263829	0.106355	0.491751	0.447124	-0.5749	0.754	0.727	0.606	0.826	0.523
ACSM3	0.30566	0.683977	0.250257	-0.129454	-0.0125586	0.815	0.195	1	1	1
ACSS1	-0.175087	0.166926	-0.0507888	0.201213	-0.658388	0.642	0.69	1	0.893	0.382
ACSS2	-0.432301	-0.3127	0.105485	-0.0876545	-0.165658	0.148	0.274	0.96	0.893	0.366
ACTA1	-1.13109	-0.909067	-0.877042	-0.465342	-0.621482	0.262	0.589	0.945	0.991	0.818
ACTA2	0.0025197	0.294819	-0.0143558	0.529066	-0.182012	1	0.417	1	0.369	0.818
ACTB	-0.644478	-0.492996	-0.135173	-0.12374	-0.139415	0.00493	0.0178	0.839	0.58	0.268
ACTBL2	0.216644	2.07326	0.103605	1.2261	-0.351097	0.862	0.227	1	0.709	0.564
ACTG1	-1.05339	-0.367759	-0.135655	-0.125228	-0.190749	0.00264	0.0335	0.443	0.423	0.32
ACTL6A	0.0532598	-0.182306	-0.0431422	-0.0819251	0.0481695	0.4	0.0468	0.96	0.607	0.649
ACTL8	-0.893885	-0.412334	-0.486121	-0.736131	-0.618812	0.499	0.759	0.96	0.797	0.593
ACTN1	-0.231233	-0.136606	-0.00723742	-0.0600052	-0.144756	0.0768	0.183	1	0.786	0.741
ACTN2	-0.110895	0.251015	-0.291225	-0.290207	-0.230286	0.945	0.693	0.895	0.798	0.818
ACTN4	-0.355485	-0.204716	-0.0269464	-0.049041	-0.115746	0.0388	0.0446	1	0.893	0.806
ACTR10	0.215765	0.0012333	-0.0145163	-0.0204377	-0.0934088	0.0341	1	1	1	0.263
ACTR1A	-0.317699	-0.093193	0.0738402	-0.00267273	-0.0393139	0.02	0.291	0.795	1	0.566
ACTR1B	0.301813	-0.090887	0.0167324	0.166189	-0.0746014	0.0127	0.378	1	0.423	0.904
ACTR2	-0.15301	-0.0833301	-0.0399808	0.0335646	-0.177729	0.144	0.686	1	1	0.722
ACTR3	-0.0923813	-0.196197	-0.101548	-0.13981	-0.0621904	0.118	0.036	0.495	0.382	0.804
ACTR3B	0.0328947	0.0527182	0.0363837	-0.288448	-0.184869	1	1	1	0.675	0.971
ACTR3C	0.216795	0.219267	0.216871	0.341533	0.0107356	0.677	0.839	0.96	0.723	1
ACTR5	-0.431095	-0.160864	-0.0831274	-0.319068	-0.0457581	0.0054	0.63	1	0.635	1
ACTR6	0.149147	0.123148	0.0401404	0.0237053	-0.0162518	0.448	0.569	1	1	1
ACTR8	0.0333232	0.00675736	-0.168567	-0.20971	-0.0994687	0.91	1	0.744	0.458	0.427
ACTRT3	0.000437971	0.149677	-0.0682796	0.235579	-0.787588	1	1	1	0.965	0.0965
ACVR1	0.0941101	0.258177	0.263584	0.289026	0.00252149	0.968	0.686	0.96	0.893	1
ACVR1B	-0.19309	0.00887984	0.0919746	0.10792	-0.146673	0.359	1	0.99	0.893	0.511
ACVR1C	-0.151839	-0.6185	-0.0495594	-0.0240277	-0.372108	0.677	0.108	1	1	0.424
ACVR2A	-0.0106464	0.103914	-0.0697035	0.139078	0.019603	1	0.604	1	0.869	1
ACVR2B	-0.212728	0.0191164	0.0331496	-0.0251237	-0.0965983	0.0219	0.875	1	0.911	0.818
ACY1	0.318376	-0.307205	-0.17925	0.109562	0.421334	0.21	0.331	0.96	0.938	0.504
ACYP1	-0.693542	-0.598957	-0.0253329	-0.18272	0.0588144	0.00573	0.0122	1	0.537	1
ACYP2	0.226797	-0.139647	-0.0311194	0.559886	0.0129849	0.687	0.967	1	0.648	1
ADA	-0.215472	0.00356758	-0.0603026	0.279435	-0.24506	0.791	1	1	0.842	0.877
ADAL	0.0429043	-0.319013	-0.138309	-0.0290395	-0.239824	1	0.213	1	1	0.499
ADAM10	-0.0497776	-0.0533823	-0.0168662	0.131029	-0.104641	0.723	0.686	1	0.526	0.759
ADAM11	-0.568903	-0.403344	-0.0646501	-0.212687	-0.236844	0.0358	0.202	1	0.819	0.788
ADAM12	-0.771609	-0.798533	-0.312585	-0.104716	-0.197105	0.129	0.098	0.733	0.893	0.912
ADAM15	-0.510328	0.0196775	0.0575486	-0.0343697	-0.134432	0.0216	1	0.96	1	0.791
ADAM17	0.0923649	0.420314	0.0557775	0.326937	-0.00846309	0.601	0.0485	1	0.251	1
ADAM19	-1.20359	-0.468085	-0.281027	-0.0282692	-0.760071	0.0256	0.098	0.933	1	0.32
ADAM21	-0.898864	-0.389817	0.123979	0.226484	-0.30224	0.0526	0.243	1	0.675	0.525
ADAM22	0.116775	-0.308701	-0.0411167	-0.0351474	-0.130833	0.533	0.04	0.981	1	0.318
ADAM23	-0.507972	-0.443614	-0.150827	0.136108	-0.277871	0.0308	0.0499	0.802	0.676	0.222
ADAM8	-0.256788	0.0884113	0.124056	-0.0484237	-0.0444418	0.286	0.947	0.822	1	1
ADAM9	0.0143007	0.0949384	0.0559933	0.188449	0.0287835	1	0.108	0.96	0.29	1
ADAMTS1	0.19383	0.529464	0.230924	0.424374	-0.0150347	0.111	0.0126	0.136	0.039	1
ADAMTS13	0.162527	-0.357285	-0.170983	0.0546593	-0.170865	0.677	0.541	0.999	1	0.911
ADAMTS15	-0.494322	-0.543306	-0.137469	-0.312329	0.942902	0.141	0.0337	0.96	0.648	0.0584
ADAMTS17	0.420544	0.0823325	0.0529154	-0.0166279	0.34939	0.142	1	1	1	0.502
ADAMTS2	-1.20645	-0.381652	-0.277007	0.00467863	0.105035	0.168	0.214	0.86	1	1
ADAMTS20	-0.0020609	0.251097	0.446721	0.153467	-0.13265	1	0.574	0.679	0.879	0.832
ADAMTS3	-0.00178728	-1.22899	-0.184463	-0.240077	-0.305417	1	0.0103	0.813	0.476	0.479
ADAMTS6	-0.301543	-1.08794	-0.222387	-0.0447609	-0.0224688	0.428	0.175	0.96	1	1
ADAMTS7	-0.679306	0.277565	0.200022	-0.0463607	-0.135058	0.393	0.591	1	1	0.962
ADAMTS8	-1.15671	-0.577856	-0.453599	-0.245132	-0.607017	0.0213	0.0967	0.155	0.343	0.449
ADAMTS9	-0.499613	-0.499472	-0.068605	0.191551	-0.682914	0.123	0.59	1	1	0.358
ADAP1	0.103352	-0.329777	-0.160212	-0.177456	-0.0995822	0.83	0.556	1	1	1
ADAP2	-0.526942	-0.011862	-0.0383159	-0.147679	-0.25026	0.031	1	1	0.29	0.501
ADAR	-0.232977	-0.368869	-0.111531	-0.142152	-0.149244	0.00694	0.0632	0.813	0.593	0.501
ADARB1	-0.283432	-0.358967	-0.0430524	-0.0577593	0.0764367	0.224	0.0791	1	1	0.566
ADAT1	0.111072	-0.223088	-0.253518	-0.0405208	-0.369926	0.541	0.24	0.795	1	0.223
ADAT2	0.0665838	0.18167	0.0768238	0.0898038	-0.122915	0.718	0.247	0.96	0.806	0.8
ADAT3	-0.308259	-0.150696	0.139857	0.074658	-0.395461	0.481	0.849	1	1	0.692
ADC	-0.843843	-0.0907582	-0.456068	-0.316754	-0.011992	0.478	0.926	0.701	0.893	1
ADCK1	0.285584	0.0788608	-0.349203	0.15794	-0.29908	0.471	0.92	0.875	0.911	0.668
ADCK2	0.187045	-0.201834	-0.0487922	0.161521	-0.258734	0.0534	0.264	0.96	0.577	0.566
ADCK3	-0.329547	-0.128383	-0.0598498	-0.102086	-0.018287	0.0901	0.553	0.926	0.502	1
ADCK4	0.515262	0.0597538	-0.0109824	0.0482482	-0.195089	0.0288	0.961	1	0.913	0.762
ADCK5	-0.0287391	-0.39016	-0.309259	0.0253642	-0.178452	1	0.462	0.86	1	0.873
ADCY1	-0.434297	-0.397904	-0.120783	-0.176374	-0.289462	0.0711	0.146	0.96	0.811	0.412
ADCY3	-0.533489	-0.121012	0.0486172	0.0199413	-0.217172	0.00436	0.273	0.929	1	0.566
ADCY6	-0.432456	0.249484	0.228056	0.135814	-0.1861	0.0705	0.188	0.795	0.718	0.566
ADCY7	-0.32371	0.0105832	-0.195961	0.260231	-0.422772	0.513	1	0.849	0.648	0.411
ADCY9	-0.500678	-0.335598	0.0194335	-0.0247876	-0.148869	0.0111	0.0302	1	1	0.656
ADD1	-0.286501	-0.300845	0.009629	0.209827	-0.242972	0.65	0.592	1	0.884	0.621
ADD2	0.0243479	-0.37105	-0.163525	-0.152781	-0.28897	0.863	0.162	0.537	0.685	0.31
ADD3	-0.444914	-0.567322	-0.258472	-0.181027	-0.186244	0.013	0.00892	0.153	0.394	0.25
ADH5	-0.171574	-0.194419	-0.0274882	-0.0195295	-0.0389681	0.0712	0.058	1	1	0.646
ADI1	-0.102945	-0.260828	-0.0650229	-0.114926	-0.0890452	0.154	0.023	0.795	0.111	0.758
ADIPOR1	-0.123753	-0.133966	0.0584435	0.0517123	-0.00552605	0.146	0.193	0.897	0.58	1
ADIPOR2	-0.178392	-0.037653	0.00635904	-0.00520703	-0.0581347	0.157	0.838	1	1	0.618
ADK	0.191578	-0.0168935	0.0330994	0.0455378	0.0919388	0.171	1	1	1	0.645
ADM	-0.338631	0.258202	0.033911	-0.00313955	-0.0860503	0.132	0.293	1	1	0.649
ADM2	4.67123	3.91957	0.589083	2.40241	0.0507941	0.0125	0.025	0.96	0.268	1
ADM5	-0.415704	-0.224195	0.27631	-0.163232	-0.106895	0.302	0.738	0.944	0.985	0.818
ADNP	-0.119818	0.0517107	-0.119687	-0.123534	-0.0371012	0.677	0.686	0.777	0.549	1
ADNP2	-0.166195	0.0691224	0.111737	0.149506	-0.0514192	0.068	0.702	0.55	0.205	0.68
ADO	-0.178702	-0.138002	-0.0617261	0.00718384	-0.0168932	0.244	0.0977	0.96	1	1
ADORA1	-1.09831	-0.477876	-0.347353	-0.527638	-1.43371	0.105	0.287	0.917	0.585	0.31
ADORA2A	-0.291361	-0.0471356	0.171318	-0.345288	-0.140245	0.58	1	0.96	0.601	0.93
ADORA2B	-0.0385814	-0.14294	-0.0407642	0.0964299	-0.314291	0.929	0.359	1	0.871	0.545
ADPGK	-0.0776342	0.222928	0.124236	0.0687993	-0.142545	0.471	0.156	0.785	0.861	0.419
ADPRHL1	-0.0301974	-0.0783182	-0.227973	-0.0625269	-0.100877	1	1	1	1	1
ADPRHL2	-0.250863	-0.169707	-0.0793792	-0.141805	-0.184208	0.153	0.449	0.96	0.71	0.617
ADPRM	0.361498	0.601824	0.108686	0.345001	0.0429942	0.304	0.0561	0.933	0.53	1
ADRA2A	-0.0344006	0.290599	-0.108517	-0.0596736	-0.543631	1	0.686	1	1	0.439
ADRA2C	-0.321938	-0.408147	-0.171218	-0.0810223	-0.00402691	0.399	0.228	1	1	1
ADRB1	-0.404144	-0.293154	0.00832921	0.139151	0.00779186	0.852	0.996	1	1	1
ADRB2	-0.517683	-0.2559	-0.383032	-0.105545	1.22177	0.329	0.818	0.96	1	0.205
ADRBK1	-0.1793	-0.264831	-0.0771418	-0.0566159	-0.171578	0.226	0.147	1	0.893	0.43
ADRBK2	0.101778	0.0226857	-0.0653242	-0.0204105	-0.203487	0.3	1	0.96	1	0.108
ADRM1	0.043246	0.072072	-0.0421267	-0.0650703	-0.00188217	0.801	1	1	0.866	1
ADSL	0.217129	-0.123057	-0.00938503	-0.133031	-0.111694	0.051	0.169	1	0.593	0.692
ADSS	-0.0269281	-0.0942051	-0.0557523	-0.107733	-0.116812	0.506	0.177	0.96	0.323	0.395
ADSSL1	-0.722397	-1.1105	-0.123366	-0.86949	0.187779	0.513	0.197	1	0.642	1
AEBP2	0.0921637	0.108559	-0.014195	0.0895598	-0.00807155	0.44	0.345	1	0.916	1
AEN	-0.00243267	0.753166	0.249044	0.38896	-0.144454	1	0.00731	0.29	0.184	0.296
AES	-0.437022	-0.374602	-0.075106	-0.163323	-0.213029	0.0896	0.189	1	0.734	0.279
AFAP1	-0.566436	-0.368844	0.0246545	-0.188528	-0.0659596	0.0807	0.224	1	0.893	0.973
AFAP1L1	0.0464735	-0.211943	-0.125681	0.100106	-0.315719	1	0.895	1	1	0.485
AFAP1L2	-1.07154	-0.75891	-0.361501	-0.291698	-0.448941	0.266	0.314	0.96	0.855	0.747
AFF1	-0.26415	-0.190324	-0.116793	-0.125319	-0.129858	0.0805	0.328	0.96	0.826	0.248
AFF2	0.176448	-0.195533	-0.070647	-0.116855	-0.104442	0.388	0.169	1	0.834	0.649
AFF3	-0.225202	-0.373959	-0.0240182	0.0980986	-0.516617	0.203	0.159	1	0.887	0.477
AFF4	0.303039	0.327763	0.12195	0.049933	-0.104591	0.063	0.171	0.934	0.913	0.818
AFG3L2	0.0851279	-0.249132	-0.0876732	-0.0912499	-0.118108	0.182	0.0125	0.795	0.153	0.217
AFMID	-0.381723	-0.168698	-0.0842434	-0.0177088	0.0664509	0.161	0.347	0.581	1	1
AFTPH	0.187826	-0.103484	-0.0306279	-0.021192	0.0560062	0.0356	0.173	1	1	0.681
AGA	0.648435	0.266391	0.0387267	0.103245	-0.104114	0.0585	0.177	1	0.776	1
AGAP1	-0.0651198	-0.0948195	-0.131097	-0.0629103	-0.0972412	1	0.976	1	1	1
AGAP10	0.136379	0.200325	-0.372589	-0.250361	-0.154965	0.677	0.366	0.6	0.893	0.382
AGAP2	-0.216671	-0.269624	0.296885	0.0391565	-0.316748	1	1	0.989	1	0.772
AGAP3	-0.474193	-0.446864	-0.0398363	-0.0511081	-0.114154	0.0449	0.0372	0.964	1	0.805
AGAP4	0.466183	0.402292	0.00974868	0.0276596	-0.0266489	0.141	0.103	1	1	1
AGAP5	0.476216	0.742937	-0.0495208	0.0927478	0.131558	0.141	0.0655	1	1	0.818
AGAP6	0.373705	0.449361	0.14512	-0.0489374	0.144794	0.274	0.139	1	1	0.612
AGAP7	0.488091	0.588601	0.305627	0.224587	0.0119309	0.192	0.0507	0.758	0.73	1
AGAP8	0.233075	0.456381	-0.0153801	-0.270058	0.017803	0.239	0.0878	1	0.861	1
AGAP9	0.0297495	0.18547	-0.433475	-0.342746	0.0235012	1	0.686	0.719	0.648	1
AGBL5	-0.282246	-0.389455	-0.0311837	0.0308845	-0.221201	0.112	0.0335	1	1	0.365
AGER	0.425401	0.875461	0.399536	-0.0568265	0.118617	0.43	0.178	0.96	1	1
AGFG1	-0.0488474	0.0317664	0.0192816	0.0709215	0.0012957	0.458	0.715	1	0.893	1
AGFG2	0.221233	-0.124817	-0.220566	-0.364659	0.295781	0.399	0.892	0.93	0.574	0.21
AGGF1	-0.175973	-0.224788	-0.171741	-0.0532334	-0.118439	0.0704	0.105	0.693	0.893	0.522
AGK	0.00427432	-0.2961	0.0664146	0.0231679	-0.303845	1	0.335	1	1	0.566
AGL	-0.236571	-0.369407	-0.155046	-0.169319	-0.0939425	0.0059	0.00292	0.531	0.118	0.0873
AGO1	-0.593906	-0.35445	-0.0771788	-0.158989	-0.164995	0.00202	0.00831	0.95	0.0679	0.424
AGO2	-0.255247	-0.00918511	-0.0415916	-0.0218808	-0.00894254	0.112	1	1	1	1
AGO3	0.354182	0.499033	0.0573811	0.16897	0.286812	0.095	0.0294	1	0.442	0.572
AGO4	-0.354126	-0.0154348	-0.0171237	-0.043379	-0.0785026	0.0342	1	1	1	0.887
AGPAT1	-0.0789512	-0.248405	-0.0199115	0.026791	-0.2015	0.774	0.109	1	1	0.495
AGPAT2	-0.612061	-0.19041	-0.0995201	0.0257916	-0.184877	0.12	0.502	1	1	0.644
AGPAT3	-0.306753	-0.206732	0.0668822	-0.0415932	-0.189297	0.096	0.195	0.96	0.976	0.5
AGPAT4	0.047406	0.585394	-0.064253	0.62212	-0.133707	0.876	0.562	1	0.701	0.775
AGPAT5	-0.289195	0.120005	0.204434	-0.147631	-0.000842883	0.131	0.158	0.358	0.761	1
AGPAT6	-0.233656	0.0488312	-0.0476041	0.0279777	-0.033418	0.0938	0.754	0.96	1	1
AGPAT9	0.936138	0.748104	-0.0645039	0.485657	-0.0074511	0.0128	0.026	1	0.327	1
AGPS	-0.0647803	-0.175952	-0.0686398	-0.0606662	-0.0774337	0.677	0.0623	0.795	0.458	0.768
AGRN	-1.40084	-0.29805	-0.105685	-0.158852	0.0883439	0.00854	0.0595	0.864	0.875	0.885
AGTPBP1	0.168468	-0.0854675	-0.108569	0.0131687	-0.0347709	0.113	0.346	0.843	1	0.934
AGTRAP	-0.058212	-0.246787	0.115031	0.0397648	-0.272317	0.892	0.306	0.891	1	0.32
AHCTF1	0.00850123	0.111693	0.0273157	-0.00563429	0.055809	1	0.515	1	1	0.962
AHCY	-0.177992	-0.148405	-0.0590087	-0.0249848	-0.146597	0.157	0.237	0.973	1	0.636
AHCYL1	0.139678	0.0315278	-0.073869	-0.0795619	-0.158612	0.396	0.833	0.917	0.826	0.566
AHCYL2	0.16639	0.0280606	-0.00921862	-0.0140279	0.140929	0.273	0.821	1	1	0.566
AHDC1	-0.753739	-0.170764	0.196273	-0.153891	-0.45425	0.0605	0.84	1	1	0.801
AHI1	0.678508	0.500313	0.0847806	0.359293	-0.127757	0.0412	0.236	1	0.463	0.818
AHNAK	-1.01757	-0.829773	-0.544096	-0.450511	-0.506452	0.0504	0.102	0.715	0.648	0.566
AHNAK2	-1.33229	-0.767467	-0.441805	-0.307065	-0.0764769	0.00799	0.00747	0.539	0.33	1
AHR	0.073643	0.150965	0.016234	0.058161	-0.0162723	0.641	0.354	1	1	1
AHRR	-0.307841	-0.148848	0.0897948	-0.240108	-0.198073	0.412	0.74	1	0.78	0.811
AHSA1	-0.214727	0.150567	0.143681	0.0775694	-0.125327	0.0294	0.0892	0.489	0.685	0.382
AHSA2	-0.207927	0.00471793	-0.0263344	-0.187232	-0.273267	0.0987	1	1	0.463	0.2
AIDA	-0.10833	0.0645006	-0.0791211	0.0275916	-0.0183992	0.782	0.892	1	1	1
AIF1L	-0.608204	-0.447213	-0.11919	-0.17583	-0.101107	0.00483	0.0267	0.088	0.136	0.75
AIFM1	0.117967	-0.151265	-0.0635994	0.0573443	0.048816	0.219	0.526	1	0.893	0.878
AIFM2	-0.429377	0.46594	0.155111	0.262066	-0.508397	0.311	0.0168	0.908	0.382	0.176
AIG1	0.163453	-0.0812137	0.0565599	0.200385	-0.151568	0.282	0.702	1	0.537	0.458
AIM1	-0.567805	-0.816972	-0.355108	-0.333206	-0.383683	0.0908	0.0339	0.73	0.547	0.73
AIMP1	0.143244	0.000905724	0.0585816	0.03914	-0.0181737	0.163	1	1	0.893	1
AIMP2	0.509189	0.13248	0.0439395	0.00826969	-0.162112	0.00508	0.0459	0.96	1	0.582
AIP	-0.0843998	-0.463502	-0.217867	-0.226846	-0.145787	0.607	0.0346	0.139	0.0679	0.566
AJUBA	0.800259	0.18708	0.187098	0.297489	-0.18352	0.0215	0.405	0.768	0.639	0.806
AK1	-0.193238	-0.0650215	0.00141886	-0.0084732	-0.184723	0.19	0.7	1	1	0.479
AK2	0.164782	-0.0311467	0.0478133	0.021273	0.0152563	0.0963	0.867	0.873	1	1
AK3	-0.257859	-0.0949943	0.00797071	-0.160549	-0.0116507	0.196	0.686	1	0.893	1
AK4	-0.461879	-0.297713	0.0170385	-0.0301834	0.00571502	0.00987	0.0453	1	1	1
AK8	0.999984	0.0305223	0.752284	0.983838	-0.269082	0.296	1	0.894	0.893	1
AK9	-0.140524	-0.523425	-0.215665	-0.201434	-0.109149	0.912	0.162	1	0.92	0.956
AKAP1	-0.423547	-0.580215	-0.0589575	-0.285054	-0.195319	0.0122	0.0361	0.712	0.103	0.329
AKAP10	-0.136845	-0.124946	-0.122766	-0.0976131	-0.0981188	0.312	0.482	0.444	0.893	0.694
AKAP11	0.174754	0.211648	0.0877821	-0.015825	-0.194032	0.333	0.256	1	1	0.412
AKAP12	-0.368314	-0.382487	-0.275621	-0.242792	-0.279959	0.212	0.153	0.705	0.794	0.19
AKAP13	0.218778	0.0813388	0.00915936	-0.0233173	0.046955	0.0536	0.358	1	1	0.862
AKAP17A	0.984936	0.807516	0.370654	0.598668	0.983795	0.00325	0.0204	0.135	0.0502	0.109
AKAP17ADouble	0.923717	0.750776	0.334483	0.53023	0.889476	#N/A	#N/A	#N/A	#N/A	#N/A
AKAP2	-0.0921359	-0.356331	-0.154491	0.0648285	-0.0789331	0.168	0.0267	0.453	0.691	0.482
AKAP3	0.343928	0.319969	-0.217989	0.0297304	-0.244155	0.312	0.323	0.96	1	0.818
AKAP5	-0.701095	-0.766734	-0.161369	-0.308121	-0.0298961	0.0262	0.0559	0.795	0.22	1
AKAP7	0.0761097	-0.0957473	-0.0593623	-0.233494	-0.126303	1	0.972	1	0.746	1
AKAP8	-0.124447	-0.0219306	-0.0468678	0.00966177	0.0832003	0.102	0.968	0.96	1	0.818
AKAP8L	-0.472736	-0.210929	-0.0329457	-0.0398201	0.00130157	0.00717	0.298	0.969	0.836	1
AKAP9	0.275203	0.15537	-0.0883865	-0.0303259	0.0166987	0.0839	0.574	0.96	1	1
AKIP1	0.405912	0.198614	-0.0123389	-0.151471	-0.157325	0.112	0.113	1	0.742	0.569
AKIRIN1	0.100319	0.0481532	0.0736549	0.0550894	-0.0442299	0.391	0.544	0.795	0.919	0.925
AKIRIN2	-0.141011	0.0465816	0.113475	-0.052239	0.0937049	0.689	1	0.998	1	0.675
AKNA	1.87118	0.958345	-0.219076	-0.105794	0.270406	0.0218	0.149	1	1	0.813
AKR1A1	0.550853	0.00915778	-0.0735007	0.0392565	-0.0527973	0.0169	1	0.96	0.964	0.89
AKR1B1	0.017565	-0.00251435	0.116193	0.0866394	-0.0665329	1	1	0.824	0.792	0.976
AKR1C3	-0.725574	0.178205	0.233207	-1.11203	-0.10498	0.962	0.785	1	1	0.946
AKR7A2	0.190072	-0.155056	-0.0207942	-0.00969393	-0.194001	0.0867	0.129	1	1	0.739
AKR7A3	-0.945591	-0.74359	-0.375149	-0.519086	-0.00693021	0.244	0.323	0.96	0.725	1
AKT1	-0.355421	-0.176053	-0.0414319	-0.0639768	-0.122492	0.00421	0.0428	0.96	0.509	0.769
AKT1S1	0.127627	-0.0376053	-0.012152	0.00123974	-0.150466	0.367	0.815	1	1	0.818
AKT2	-0.42883	-0.369661	-0.0833337	-0.135849	-0.101299	0.0324	0.0323	0.861	0.593	0.551
AKT3	-0.87175	0.0455775	-0.18509	0.167153	0.237781	0.318	1	1	1	0.962
AKTIP	0.395905	0.208199	0.0826826	-0.00645295	-0.148306	0.0392	0.0506	0.824	1	0.566
ALAD	-0.351445	-0.310466	-0.255145	-0.249593	-0.182589	0.0838	0.225	0.437	0.272	0.508
ALAS1	0.0931234	0.340827	-0.164845	0.205204	-0.00400642	0.677	0.156	0.847	0.424	1
ALCAM	0.0110353	-0.204091	0.0509593	-0.0239417	-0.103157	1	0.347	0.96	1	0.675
ALDH16A1	-0.048904	-0.339492	-0.181002	-0.0903226	-0.0722104	0.996	0.107	0.865	0.935	1
ALDH18A1	-0.0135435	-0.0961592	0.0212876	-0.0288547	-0.0778199	0.677	0.048	0.96	0.787	0.509
ALDH1A1	-0.254421	-0.576715	-0.61228	-0.640646	2.18955	0.782	0.559	0.96	0.641	0.55
ALDH1A2	-0.322031	-0.283106	-0.0830451	-0.116165	-0.0896619	0.0297	0.0728	0.795	0.738	0.78
ALDH1A3	-0.674676	-0.539829	-0.202018	-0.312489	-0.568453	0.0279	0.0213	0.542	0.144	0.196
ALDH1B1	-0.65951	-0.492645	-0.0178882	-0.117919	-0.0412677	0.00636	0.0134	1	0.749	0.827
ALDH2	-0.0358612	0.219274	-0.00508105	0.0456851	-0.264463	1	0.139	1	1	0.639
ALDH3A1	-0.160622	-0.335919	-0.164418	0.00212507	0.203828	1	0.746	1	1	1
ALDH3A2	-0.529414	-0.463747	-0.0217198	-0.154108	-0.125004	0.00878	0.00688	1	0.338	0.566
ALDH4A1	-0.140421	-0.119725	-0.000894072	-0.121533	0.682023	0.581	0.74	1	0.908	0.0762
ALDH5A1	-0.421339	-0.382673	-0.149573	-0.100842	-0.156119	0.0837	0.127	0.956	0.987	0.646
ALDH6A1	0.221178	0.116502	-0.116163	0.135418	0.287491	0.311	0.374	0.96	0.648	0.248
ALDH7A1	-0.101477	-0.174695	-0.0789674	-0.0560059	-0.166869	0.54	0.0749	1	0.938	0.566
ALDH9A1	0.180602	-0.085873	-0.00178717	0.00858485	-0.0750692	0.00677	0.176	1	0.917	0.458
ALDOA	-0.321157	-0.178343	0.0323284	-0.0036944	-0.114336	0.0456	0.228	1	1	0.895
ALDOC	-0.631894	-0.254333	-0.359	-0.560961	-0.0677356	0.167	0.553	0.86	0.362	0.618
ALG1	-0.128004	0.0235313	0.088044	0.197448	-0.077212	0.799	1	0.96	0.617	1
ALG10	0.156191	0.0588095	0.102591	0.340972	-0.290056	0.333	0.876	0.96	0.232	0.41
ALG10B	0.0327189	-0.140241	0.00726608	0.173186	-0.300055	0.822	0.277	1	0.544	0.537
ALG11	0.19143	0.153503	0.216982	0.272902	-0.113684	0.168	0.736	0.743	0.408	0.896
ALG12	1.05052	0.543633	0.346134	0.655496	0.840715	0.00647	0.0359	0.391	0.18	0.0481
ALG13	0.516107	-0.117196	0.147406	-0.153532	-0.133605	0.316	0.912	1	1	0.674
ALG14	0.140447	-0.0520605	0.146806	-0.168789	0.00184529	0.506	1	0.795	0.816	1
ALG1L	-0.145124	-0.626916	-0.238185	-0.112738	-0.545706	0.719	0.0545	0.998	1	0.629
ALG3	-0.0892566	-0.103255	0.0964332	-0.119054	-0.275072	0.709	0.405	1	0.651	0.589
ALG5	0.545586	0.352811	0.229842	0.439496	0.354866	0.014	0.109	0.61	0.247	0.311
ALG6	-0.333803	-0.093682	0.00902207	0.137062	-0.0372611	0.0712	0.217	1	0.459	0.979
ALG8	-0.234392	0.0311726	0.102717	0.0694195	-0.0420867	0.166	1	0.96	0.981	0.949
ALG9	0.208233	0.161448	0.0952176	0.119819	-0.0114324	0.199	0.172	1	0.893	1
ALKBH1	0.0119582	-0.00736209	0.00337775	0.104066	-0.109057	1	1	1	0.893	0.566
ALKBH2	0.487171	0.411838	0.233119	0.161738	0.0427161	0.0461	0.082	0.72	0.878	0.952
ALKBH3	0.55147	0.121414	-0.0622848	-0.128192	-0.109214	0.0713	0.265	0.96	0.878	0.818
ALKBH4	-0.513944	-0.336205	-0.0590413	0.0131499	-0.153396	0.161	0.359	1	1	0.698
ALKBH5	0.0158147	-0.219597	-0.0573749	-0.0304529	-0.0616783	1	0.024	0.955	0.952	0.808
ALKBH6	-0.00471336	-0.146874	-0.010188	-0.16491	-0.286148	1	0.673	1	0.753	0.441
ALKBH7	-0.133329	-0.218586	-0.047758	-0.0114531	0.0583112	0.853	0.407	1	1	1
ALKBH8	0.431307	-0.19524	-0.07115	-0.0523624	-0.064017	0.0899	0.347	1	1	0.974
ALMS1	-0.165597	-0.126943	-0.0653931	-0.151946	-0.179454	0.332	0.554	1	0.738	0.551
ALOX12B	0.674576	0.455887	0.0488827	-0.122788	0.0821875	0.677	0.391	1	1	1
ALOX5	-0.220455	0.038381	0.124406	0.261329	-0.242287	0.833	1	0.96	0.648	0.711
ALOX5AP	#DIV/0!	#DIV/0!	#DIV/0!	#DIV/0!	#DIV/0!	1	0.686	1	1	1
ALOXE3	-0.0353569	-1.28622	-0.231624	-0.193615	-0.776526	1	0.589	1	1	0.544
ALPK1	-0.14803	0.0903575	-0.0898347	0.093833	-0.324453	0.608	0.617	0.96	0.944	0.437
ALPL	-0.796652	-0.691527	-0.0963222	-0.283231	0.225791	0.664	0.709	1	1	1
ALPP	-0.045429	-0.106631	-0.258202	-0.147485	-0.502648	1	0.765	0.852	0.972	0.109
ALS2	-0.0891086	0.0780269	0.0846821	0.0705871	0.153457	0.809	0.838	1	0.995	0.352
ALX1	-0.0835253	-0.626858	-0.102024	-0.160822	-0.00821068	0.677	0.0295	1	0.921	1
ALX3	0.217857	-0.0391034	-0.471942	-0.272243	-0.694362	0.653	1	0.795	0.893	0.52
ALX4	-0.600074	-1.03146	-0.516878	-0.26023	-0.786548	0.173	0.0561	0.721	0.893	0.0562
ALYREF	-0.231141	-0.441136	-0.0473439	-0.118932	-0.0734563	0.272	0.129	1	0.893	0.956
AMACR	0.147386	0.0563663	-0.0110858	0.126044	-0.337179	0.158	1	1	0.893	0.329
AMBRA1	-0.238623	-0.278039	-0.047741	-0.00554852	-0.0638317	0.036	0.0445	1	1	0.939
AMD1	-0.287607	-0.140026	0.0233837	0.0371233	0.146785	0.0262	0.194	1	0.875	0.416
AMDHD2	-0.475769	-0.237424	0.00512589	-0.0876105	-0.305325	0.138	0.661	1	1	0.642
AMER1	-0.637168	-0.113797	0.22127	-0.0190919	-0.399385	0.129	0.846	0.821	1	0.566
AMFR	-0.250978	-0.186092	0.0123122	0.075112	-0.194917	0.0223	0.0511	1	0.593	0.27
AMH	-0.249982	-0.173728	0.0775891	-0.106911	-0.118597	0.391	0.718	1	1	0.97
AMHR2	-0.0545064	0.239085	-1.10811	-0.380974	-0.852144	1	0.828	1	1	0.818
AMIGO1	-0.158069	0.0181749	0.0679991	0.121134	-0.380412	0.889	1	1	1	0.605
AMIGO2	-0.0779155	-0.22046	-0.406614	-0.223142	-1.19388	1	0.714	0.777	0.893	0.296
AMIGO3	1.77052	1.15889	0.303649	0.658592	0.549837	0.00856	0.0318	0.823	0.389	0.32
AMMECR1	-0.583078	-0.679916	-0.234138	-0.17981	-0.0495243	0.0318	0.0331	0.493	0.48	0.902
AMMECR1L	0.153199	0.167924	-0.102178	-0.116428	-0.0117735	0.245	0.224	0.929	0.823	1
AMN1	0.108835	0.171289	0.222253	0.299819	0.0448293	0.462	0.641	0.389	0.727	0.98
AMOT	-1.19999	-0.586883	-0.0739152	-0.458694	-0.232276	0.00119	0.00848	0.96	0.053	0.437
AMOTL1	-0.113974	-0.0961505	-0.0943367	0.0156315	-0.215782	0.385	0.288	0.795	1	0.139
AMOTL2	-0.297962	-0.202303	-0.257338	0.261587	-0.157905	0.221	0.514	0.95	0.626	0.827
AMPD2	0.187923	0.274366	0.106486	0.0147807	0.0796798	0.312	0.15	0.96	1	0.92
AMPH	-0.104341	-0.401784	-0.249609	-0.187489	-0.130351	0.677	0.121	0.911	0.708	0.929
AMT	0.909936	-0.00587197	0.184689	0.17649	-0.398199	0.22	1	1	0.997	0.93
AMZ2	0.121151	-0.129464	-0.159207	-0.107969	-0.271985	0.361	0.359	0.794	0.893	0.29
ANAPC1	0.141481	-0.0534477	0.116415	-0.0515971	-0.139143	0.851	0.995	0.975	1	0.56
ANAPC10	0.53015	0.47151	0.15671	0.17676	0.0391775	0.0846	0.175	0.96	0.766	1
ANAPC11	-0.195559	-0.383288	-0.0455056	-0.00511595	-0.0441513	0.44	0.133	1	1	1
ANAPC13	0.281328	-0.0226155	0.0789609	0.00917546	-0.0819778	0.00532	1	0.795	1	0.273
ANAPC15	-0.552978	-0.384869	-0.303158	-0.189978	-0.0779236	0.175	0.216	0.96	0.863	0.972
ANAPC16	0.0904103	-0.290462	-0.131184	0.0319374	-0.0877672	0.243	0.0353	0.795	0.964	0.566
ANAPC2	-0.289588	-0.242645	-0.133695	-0.202596	-0.111771	0.245	0.277	0.96	0.893	0.849
ANAPC4	-0.150521	-0.160384	-0.0728082	-0.220088	-0.144397	0.568	0.377	1	0.564	0.748
ANAPC5	-0.0463107	-0.21225	-0.0326365	-0.166457	0.00592568	0.475	0.0709	0.96	0.276	1
ANAPC7	-0.106354	-0.26598	-0.120056	-0.187564	-0.123092	0.319	0.0612	0.76	0.432	0.352
ANG	0.261114	-0.174335	-0.148017	0.314709	0.336952	0.862	0.795	1	0.59	0.566
ANGEL1	-0.194303	-0.0582304	-0.119641	-0.0581477	-0.182408	0.0839	0.8	0.914	0.929	0.454
ANGEL2	0.0311112	-0.0139557	0.00694709	0.126033	-0.186527	0.923	1	1	0.577	0.411
ANK1	-0.604504	-0.033973	-0.232652	-0.0321158	-0.731307	0.126	0.985	1	1	0.17
ANK2	0.261266	-0.526189	-0.201791	0.0342852	0.0137019	0.212	0.0647	0.922	1	1
ANK3	-0.259035	-0.52763	-0.143772	0.189705	-0.182487	0.471	0.0779	0.96	0.891	0.566
ANKEF1	0.0525843	0.0687047	0.0485411	0.134136	-0.353444	0.883	1	1	0.887	0.066
ANKFY1	-0.223623	-0.312297	-0.132857	-0.118052	-0.128977	0.0649	0.0436	0.795	0.89	0.557
ANKH	0.0731412	0.0746953	0.0247827	0.0636313	-0.115163	0.411	0.604	1	0.985	0.595
ANKHD1	-0.00471306	-0.246263	-0.574992	-0.32062	0.0151188	1	0.24	0.623	0.377	1
ANKHD1-EIF4EBP3	3.41337	3.36849	3.88722	3.15727	0.488175	0.311	0.333	0.795	0.648	0.834
ANKIB1	-0.0472372	-0.0736101	-0.0345516	-0.044961	-0.0757899	0.516	0.316	0.96	0.823	0.86
ANKLE2	-0.34549	-0.162912	0.0170122	0.00611713	-0.0181709	0.0191	0.0168	1	1	0.973
ANKMY1	0.486571	0.40799	0.125711	0.23012	-0.0427776	0.265	0.346	1	0.893	1
ANKMY2	-0.101196	0.187255	0.0606278	0.0488342	-0.050716	0.502	0.0971	0.96	0.893	1
ANKRA2	0.177183	0.253143	-0.155947	-0.00944606	-0.269687	0.34	0.179	0.424	1	0.277
ANKRD1	0.248971	2.39762	0.100435	0.088074	-0.017962	0.952	0.0279	1	1	1
ANKRD10	-0.224751	0.097521	0.0365014	-0.0618996	0.115378	0.0488	0.391	1	0.815	0.818
ANKRD11	0.609106	0.644124	0.0240951	0.26906	-0.0133382	0.00792	0.0252	1	0.184	1
ANKRD12	-0.0472102	0.25292	0.0784727	-0.0644317	0.0385596	1	0.175	1	0.97	1
ANKRD13A	0.00861746	0.008142	-0.0729026	-0.115379	-0.109285	1	1	0.795	0.259	0.615
ANKRD13B	-0.263904	-0.103504	0.0662408	-0.00705021	-0.438079	0.34	0.763	1	1	0.248
ANKRD13C	-0.310924	-0.290393	-0.00274403	-0.0875274	-0.00293192	0.00573	0.0131	1	0.772	1
ANKRD13D	-0.400262	-0.10169	-0.0461822	-0.0109911	-0.115488	0.332	1	1	1	0.768
ANKRD16	-0.200879	-0.361335	-0.0448533	-0.108506	-0.292522	0.34	0.0801	1	0.879	0.201
ANKRD17	-0.144996	-0.140659	-0.116709	-0.0980867	-0.374271	0.556	0.347	0.795	0.895	0.31
ANKRD18A	-0.556775	-0.167927	-0.0837213	-0.149566	-0.140769	0.0853	0.563	1	0.893	1
ANKRD18B	-0.318059	-0.140829	-0.205295	-0.125646	-0.148624	0.258	0.703	0.96	0.958	0.753
ANKRD23	-0.485928	0.202383	0.131854	0.0575731	0.105368	0.369	0.491	1	1	0.929
ANKRD24	0.954415	0.264374	-0.187066	0.626876	-0.33863	0.0252	0.686	1	0.65	0.818
ANKRD26	0.258567	-0.104505	-0.108477	-0.138683	-0.196673	0.0883	0.538	0.96	0.651	0.595
ANKRD27	-0.00202201	-0.130618	-0.0591034	-0.0786757	-0.000983852	1	0.526	1	0.925	1
ANKRD28	-0.0834891	-0.241853	-0.173717	-0.2535	-0.161195	0.542	0.0582	0.795	0.256	0.712
ANKRD29	-0.236156	-0.130896	0.093338	0.380473	-0.185978	0.692	0.855	1	0.781	0.818
ANKRD32	-0.051987	-0.0790261	0.0536519	0.0316446	-0.0492249	0.677	0.161	0.727	1	0.938
ANKRD33B	-0.580316	-0.197382	-0.0178269	-0.1239	-0.140354	0.0977	0.686	1	0.93	0.566
ANKRD34A	-0.24404	-0.945965	-0.372335	-0.435046	-0.179743	0.677	0.0705	0.959	0.606	0.82
ANKRD34B	0.114105	0.166972	0.321042	0.0693786	0.559216	0.849	0.648	0.795	1	0.439
ANKRD36	-0.117465	0.242667	0.0971222	-0.0436462	-0.158405	0.57	0.325	0.973	1	0.566
ANKRD36B	-0.202068	0.197108	0.102028	-0.0843175	0.0477266	0.109	0.204	0.96	0.894	1
ANKRD36C	-0.184195	0.30987	0.0459897	-0.0852546	-0.0898449	0.344	0.13	1	0.893	0.85
ANKRD37	0.624957	0.714966	-0.535544	-0.376284	0.680748	0.406	0.376	0.918	0.893	0.777
ANKRD39	-0.254305	-0.426511	-0.0499545	-0.256218	-0.085598	0.355	0.196	1	0.767	0.919
ANKRD40	0.0031784	-0.242801	-0.0278632	-0.0161344	-0.072357	1	0.0372	1	1	0.719
ANKRD42	0.496947	-0.00775344	0.159503	-0.301771	-0.0432745	0.0564	1	0.887	0.701	1
ANKRD44	-0.267289	-0.392666	-0.0365614	0.0991588	-0.0487147	0.715	0.41	1	0.978	1
ANKRD46	0.0816176	0.0508221	0.0405491	0.356966	0.0290759	0.333	0.606	1	0.137	1
ANKRD49	-0.155323	0.171332	-0.0447353	-0.0393229	-0.00356565	0.677	0.282	1	1	1
ANKRD50	-0.431585	-0.00155071	-0.0964747	-0.0740885	0.0723253	0.0266	1	1	1	0.968
ANKRD52	-0.765707	-0.437006	-0.103416	-0.160908	-0.230295	0.00426	0.124	0.914	0.655	0.566
ANKRD54	-0.0316622	-0.107832	0.0688137	0.0526947	0.071567	1	0.296	0.875	1	0.759
ANKRD6	-0.640694	-0.628578	-0.311385	-0.0829348	-0.101408	0.0219	0.163	0.938	0.937	1
ANKRD63	-1.29065	-0.268279	-0.535947	-0.00383309	-0.85361	0.361	1	1	1	0.438
ANKRD7	0.838901	-0.217099	0.149309	0.0348415	-0.644077	0.109	0.823	1	1	0.722
ANKRD9	-0.888203	-0.556573	-0.0455564	-0.145572	-0.0826161	0.0204	0.0659	1	0.893	1
ANKS1A	-0.155893	-0.105565	0.0150223	-0.00868646	-0.137635	0.342	0.257	1	1	0.551
ANKS1B	0.63915	-0.741162	0.217329	0.307671	-0.183027	0.348	0.539	1	1	0.939
ANKS3	0.0262934	0.36982	0.000527091	-0.107206	0.0415777	1	0.24	1	0.929	1
ANKS6	-0.660116	-0.55863	-0.280725	-0.127129	0.122674	0.103	0.0792	0.929	1	0.94
ANKZF1	0.036814	0.0824873	0.0339189	0.175717	-0.0209912	1	0.982	1	0.836	1
ANLN	-0.595544	-0.171364	0.0167497	-0.0769502	-0.107706	0.0109	0.174	1	0.651	0.566
ANO10	-0.137276	-0.162002	0.0490865	-0.0145671	-0.0201675	0.662	0.535	1	1	1
ANO4	-0.121537	-0.43314	-0.104868	0.0372629	0.176513	0.837	0.0601	0.96	1	1
ANO5	-0.120279	-0.15748	0.0714326	0.266599	-0.0939042	0.304	0.206	0.913	0.382	0.818
ANO6	-0.108842	-0.396215	-0.162995	-0.000825847	-0.159532	0.777	0.142	0.96	1	0.566
ANO8	-0.396538	0.137165	-0.241739	-0.22697	-0.381464	0.347	0.789	0.96	0.901	0.528
ANP32A	-0.549367	-0.576218	-0.137599	-0.189853	-0.168988	0.00602	0.0191	0.769	0.23	0.397
ANP32B	0.331922	0.0230754	-0.0835441	-0.0288723	-0.362563	0.118	1	1	1	0.322
ANP32C	-0.441445	-0.378495	-0.0197677	-0.0193571	-0.159384	0.0489	0.262	1	1	0.77
ANP32E	-0.0199377	-0.176836	-0.044293	-0.0865438	0.0657149	0.982	0.203	1	0.59	0.898
ANTXR1	-0.167495	0.00224126	0.00757655	0.100549	-0.0357498	0.274	1	1	0.044	1
ANTXR2	0.564127	-0.354743	-0.142839	0.00331562	-0.0510228	0.0209	0.303	0.901	1	1
ANXA1	0.635899	0.696393	-0.180526	0.271511	-0.172963	0.127	0.0177	0.871	0.181	0.514
ANXA11	-0.332508	-0.349362	-0.0668602	-0.112533	-0.149665	0.0273	0.0562	0.96	0.81	0.566
ANXA2	-0.117947	-0.0601256	0.0388389	0.0163773	-0.0719463	0.314	0.717	1	1	0.916
ANXA2R	-0.00188963	-0.192	-0.694293	-0.834565	-0.0598871	1	0.585	0.6	0.59	1
ANXA3	0.381767	0.198399	0.068868	0.34229	-0.198317	0.269	0.487	1	0.273	0.401
ANXA4	-0.29022	-0.169062	-0.111804	-0.0132647	-0.226032	0.264	0.359	0.978	1	0.438
ANXA5	0.0088442	-0.0532116	0.00266532	-0.0660635	0.00624663	1	0.399	1	0.436	1
ANXA6	0.144077	-0.248461	-0.0238949	0.106021	1.21581	0.328	0.149	1	0.807	0.00683
ANXA7	0.185481	-0.0695728	0.00620457	-0.050319	-0.0268645	0.0261	0.357	1	0.782	0.818
ANXA9	-0.50353	-0.710846	-0.0715949	0.157568	-0.0932959	0.205	0.278	1	1	0.833
AOC2	-0.178515	-0.022753	-0.0220897	-0.0961861	-0.246827	0.867	1	1	1	0.48
AOC3	-0.50986	-0.306831	-0.138933	0.206509	-0.319147	0.408	0.686	1	0.912	0.746
AOX1	0.501568	-0.217139	-0.176651	-0.146442	-0.212014	0.095	0.499	0.96	0.977	0.828
AP1AR	0.75531	-0.0941424	-0.105531	-0.00437213	-0.087344	0.00654	0.539	0.853	1	1
AP1B1	-0.154844	-0.202872	-0.0182663	-0.10483	-0.109736	0.249	0.0461	1	0.892	0.79
AP1G1	-0.148214	-0.104817	-0.0233238	-0.0874442	0.043333	0.374	0.485	1	0.782	0.818
AP1G2	0.231393	0.191625	0.0680465	0.0685678	-0.108883	0.617	0.297	1	0.965	0.871
AP1M1	-0.189491	-0.38469	-0.0905813	-0.0930032	-0.0810587	0.281	0.0412	0.999	0.893	0.88
AP1M2	0.0380134	-1.05059	-0.454296	0.344238	-0.482038	1	0.0415	0.96	0.981	0.818
AP1S1	-0.564731	-0.713977	-0.136595	-0.180851	-0.0599831	0.0123	0.0209	0.707	0.641	0.926
AP1S2	0.199062	0.162179	0.140307	0.00202495	0.222139	0.0897	0.0561	0.558	1	0.168
AP1S3	-0.317319	-0.0776946	0.0796949	-0.0378189	-0.0475879	0.114	0.823	0.96	1	0.976
AP2A1	-0.421482	-0.21109	-0.0218698	-0.15754	0.0117402	0.0423	0.0592	1	0.436	1
AP2A2	-0.132428	-0.174948	0.0143012	0.0134204	-0.0502166	0.3	0.32	1	1	1
AP2B1	-0.116457	-0.124381	-0.0471135	-0.013183	-0.0517259	0.557	0.445	1	1	0.97
AP2M1	-0.118162	-0.210797	-0.0180851	-0.0243585	-0.0391425	0.227	0.0877	1	1	0.929
AP2S1	-0.207165	-0.242479	-0.054134	-0.0852154	-0.164706	0.26	0.363	1	0.956	0.812
AP3B1	-0.0524808	-0.0861065	-0.0386525	-0.025167	-0.0555365	0.733	0.409	1	1	0.818
AP3B2	0.767771	0.496257	0.162431	0.35552	-0.117856	0.095	0.195	1	0.718	1
AP3D1	0.356368	-0.10329	-0.0400709	0.0766985	0.49403	0.0168	0.148	0.96	0.799	0.049
AP3M1	-0.0859352	-0.00988122	0.0824136	-0.0274161	-0.036832	0.432	1	0.876	1	0.909
AP3M2	0.159481	0.0527255	-0.0296982	0.0846518	0.215974	0.475	0.924	1	0.98	0.562
AP3S1	-0.0726393	-0.26338	-0.0612414	-0.0224133	-0.000611074	0.521	0.123	0.863	1	1
AP3S2	0.0804742	0.214148	0.0518069	0.0800258	-0.194189	0.138	0.0328	0.96	0.686	0.223
AP4B1	0.151099	-0.0266629	-0.0635488	-0.194839	-0.245561	0.677	1	1	0.849	0.0868
AP4E1	0.206511	0.164563	0.166904	0.203089	-0.0423897	0.104	0.0406	0.604	0.224	0.624
AP4M1	-0.115685	-0.249697	-0.0742955	-0.00247904	-0.153481	0.771	0.366	1	1	0.699
AP4S1	0.104247	0.0630713	0.272659	-0.00657522	-0.481061	0.905	1	0.878	1	0.382
AP5B1	-0.465747	-0.151579	0.0891038	0.0808167	-0.234558	0.117	0.383	0.96	0.816	0.789
AP5M1	0.0313461	-0.0678826	-0.0187514	0.104257	-0.103654	1	0.512	1	0.676	0.711
AP5S1	0.148063	-0.444887	-0.180128	-0.107266	-0.189791	0.396	0.0703	0.96	1	0.645
AP5Z1	0.222722	0.512733	0.245877	0.152711	0.0255529	0.303	0.098	0.706	0.756	1
APAF1	-0.121069	0.149365	-0.0216878	0.00513013	0.134281	0.369	0.576	1	1	0.715
APBA1	0.247185	-0.600098	-0.514404	-0.224211	-0.687449	0.729	0.305	0.811	1	0.419
APBA2	-0.323357	-0.383149	-0.123123	-0.0740304	-0.246991	0.132	0.0405	0.87	0.912	0.499
APBA3	0.118571	0.0365484	0.130615	0.154291	-0.20552	0.811	0.949	0.96	0.893	0.927
APBB1	-0.182131	-0.142778	-0.0436761	-0.0692517	0.00523329	0.132	0.424	0.985	0.977	1
APBB2	0.264426	-0.147346	0.11085	-0.0321288	-0.0710478	0.353	0.766	1	1	0.941
APBB3	0.841437	-0.125597	-0.165071	-0.100045	8.24936e-05	0.014	0.532	0.867	0.988	1
APC	-0.145674	-0.0169799	0.0436744	0.0909813	0.084423	0.0774	1	1	0.777	0.801
APCDD1	-0.0238016	-0.325036	-0.459254	-0.05757	-0.788359	1	0.418	0.436	1	0.0772
APEH	-0.0464246	-0.301309	-0.0459401	-0.0416773	-0.0538663	0.813	0.0869	1	1	0.833
APEX1	-0.220867	-0.222284	-0.0863944	-0.0572794	-0.231066	0.122	0.327	0.96	0.961	0.357
APEX2	-0.45474	-0.469987	-0.087555	-0.225524	-0.343004	0.209	0.0862	0.96	0.574	0.297
APH1A	-0.155109	-0.118992	-0.0507911	-0.072461	-0.120896	0.197	0.461	1	0.938	0.566
APH1B	-0.233519	0.0574398	-0.109116	0.0524181	-0.394118	0.276	0.686	0.596	0.983	0.199
API5	-0.16722	-0.11128	0.0150247	-0.044701	-0.0421219	0.0339	0.0456	1	0.893	0.818
APIP	-0.137753	-0.186488	-0.0467853	-0.0371594	-0.0955967	0.669	0.508	1	1	0.84
APITD1	0.0947491	-0.0349254	-0.0454561	0.063975	-0.203306	0.803	1	1	1	0.601
APITD1-CORT	0.162862	-0.944133	-0.235664	-0.101391	-0.193807	0.975	0.686	1	1	0.951
APLF	0.816083	0.388072	-0.18412	0.134528	0.0157798	0.147	0.686	1	1	1
APLN	-1.74665	-1.25931	-0.873921	-0.590036	-0.461709	0.029	0.0885	0.641	0.834	0.825
APLP1	-0.312717	0.114426	0.0383515	-0.064141	-0.345128	0.341	0.944	1	1	0.579
APLP2	-0.357573	-0.144244	-0.00672211	-0.0288632	-0.0799141	0.00924	0.0422	1	0.893	0.269
APMAP	-0.412074	-0.00204138	0.0272854	-0.0613041	-0.0830173	0.0444	1	1	1	0.662
APOA1	1.4775	-0.15676	-0.09185	0.935706	-1.77017	0.816	1	1	1	0.902
APOA1BP	-0.266413	-0.387623	-0.0929555	-0.0828226	-0.0592856	0.0583	0.0129	0.944	0.718	0.924
APOBEC2	0.34838	0.926848	0.0930223	-0.337859	0.163118	0.767	0.471	1	1	1
APOBEC3A	-1.27078	0.513567	-0.496014	-0.518171	-0.168377	0.391	0.594	1	0.992	1
APOBEC3B	-1.03316	-0.249086	-0.244728	-0.164896	-0.324725	0.0807	0.738	1	1	0.117
APOBEC3C	-0.50202	-0.447773	-0.372819	-0.295819	-0.223578	0.0548	0.117	0.663	0.537	0.631
APOBEC3D	-0.179001	-0.195021	-0.0275545	-0.408558	-0.452612	0.612	0.659	1	0.648	0.606
APOBEC3F	-0.295936	-0.150589	-0.13154	-0.182435	-0.196073	0.433	0.81	1	0.893	0.848
APOBEC3G	-0.283799	0.0319175	-0.398443	-0.770604	-0.298741	0.813	1	0.96	0.893	1
APOBEC3H	0.153121	1.259	1.28138	0.736373	-1.2126	1	0.616	0.96	0.901	0.633
APOC1	-0.452928	-0.120545	0.151753	0.0152553	-0.0330079	0.396	1	1	1	1
APOE	-0.269132	0.0606582	-0.0198317	-0.12837	0.0488766	0.677	1	1	1	1
APOL2	-0.431141	-0.120005	-0.00111342	-0.026855	-0.13104	0.105	0.699	1	1	0.877
APOLD1	0.235412	0.501066	-0.12836	0.522266	-0.181718	0.229	0.0494	1	0.237	0.111
APOM	-0.389354	0.0166972	0.450594	0.136521	0.000371983	0.616	1	0.849	1	1
APOO	-0.0110028	-0.0676393	0.0925033	0.0568382	-0.029269	1	1	1	1	1
APOOL	0.143989	-0.173838	0.0399433	-0.0293772	0.0301715	0.677	0.569	1	1	1
APOPT1	0.112167	-0.0785681	0.0609747	-0.0441405	-0.0830836	0.241	0.787	0.96	0.893	0.815
APP	-0.199233	-0.235867	-0.0868452	-0.037658	-0.11725	0.0152	0.0266	0.96	0.784	0.311
APPBP2	-0.120119	0.0173636	-0.0228682	0.0124335	-0.0213105	0.151	1	1	1	1
APPL1	-0.0402523	-0.213609	-0.0730182	-0.131884	-0.0890015	0.677	0.0156	0.795	0.13	0.449
APPL2	0.0149868	-0.0885152	0.0345198	-0.0742106	0.0387672	1	0.744	1	0.893	0.818
APRT	-0.186516	-0.442339	-0.0489094	-0.0728763	-0.0727199	0.191	0.0539	1	1	1
APTX	0.425596	-0.0363122	0.0815543	-0.0880838	-0.159063	0.0243	0.903	1	0.893	0.566
AQP11	-0.520764	-0.342021	-0.287218	-0.137215	-0.416604	0.972	1	1	1	0.525
AQP3	-0.0790697	-0.469138	-0.339718	-0.228955	-0.402038	1	0.433	1	0.993	0.582
AQP4	-0.989574	-1.21946	-0.371751	0.0793395	-0.926265	0.117	0.226	0.969	1	0.56
AQR	0.128532	-0.0267157	0.00799146	-0.0178956	-0.0107065	0.377	1	1	1	1
AR	-0.159429	-0.440065	-0.125498	-0.123906	-0.269469	0.728	0.136	1	1	0.795
ARAF	0.190584	-0.24868	-0.12049	-0.234393	-0.15157	0.204	0.114	0.864	0.863	0.597
ARAP1	-0.585793	-0.381023	-0.19706	-0.317262	-0.166161	0.0621	0.0732	0.795	0.328	0.669
ARAP2	-0.140405	-0.250848	-0.0365185	-0.102782	-0.257754	0.959	0.678	1	1	0.818
ARAP3	-0.446228	-0.0107724	0.0982395	-0.116495	-0.54863	0.31	1	1	1	0.425
ARC	0.217952	2.0785	0.604997	0.0643772	0.409468	0.782	0.0206	0.75	1	0.593
ARCN1	0.423817	0.0771512	0.051846	0.0989685	-0.166579	0.0183	0.681	1	0.648	0.662
AREL1	-0.301607	-0.342608	-0.121495	-0.123184	-0.137716	0.0438	0.108	0.795	0.773	0.365
ARF1	0.520692	0.167139	0.0108174	0.142775	-0.0832667	0.00681	0.064	1	0.387	0.79
ARF3	-0.240824	-0.493422	-0.166467	-0.158782	-0.151991	0.0337	0.00161	0.204	0.491	0.219
ARF4	1.09761	0.566911	0.169458	0.329146	0.0994669	0.0185	0.0867	0.96	0.612	0.806
ARF5	-0.184171	-0.410204	-0.162907	-0.126795	-0.137514	0.368	0.123	0.795	0.719	0.566
ARF6	-0.209343	-0.274397	-0.0822065	-0.023694	-0.0951151	0.13	0.235	0.973	1	0.566
ARFGAP1	0.30065	0.206007	0.0272552	-0.0121699	0.0531605	0.0262	0.318	1	1	0.97
ARFGAP2	0.243534	0.11372	-0.137392	-0.145944	-0.0884694	0.0456	0.306	0.795	0.79	0.806
ARFGAP3	1.41945	0.879288	0.219029	0.40608	-0.111124	0.00061	0.00429	0.238	0.158	0.444
ARFGEF1	0.236662	-0.0671907	-0.0603435	-0.09751	-0.14485	0.0564	0.126	0.643	0.488	0.202
ARFGEF2	0.425974	0.327966	0.0453298	0.0920031	-0.0666916	0.0957	0.0443	0.96	0.595	0.851
ARFIP1	0.0445552	-0.0215957	0.0362878	0.120199	0.123259	0.867	1	1	0.772	0.499
ARFIP2	0.376852	0.152767	-0.0238541	0.0903553	0.0343551	0.0168	0.118	1	0.781	1
ARFRP1	-0.0720956	0.0127874	0.0709675	-0.178286	-0.182781	0.906	1	1	0.911	0.439
ARG2	0.377338	0.0489895	-0.0645788	0.0186969	0.0542358	0.0378	0.525	0.849	1	0.818
ARGLU1	-0.286938	-0.257227	-0.186011	-0.188311	-0.0991449	0.0334	0.0867	0.349	0.32	0.355
ARHGAP1	0.00887944	-0.0296026	-0.106193	-0.0185593	-0.221485	1	1	0.923	1	0.786
ARHGAP10	0.184053	-0.2847	-0.0794203	-0.0393249	-0.0979372	0.0595	0.16	0.952	1	0.631
ARHGAP11A	-0.0297155	-0.252367	-0.117948	-0.120671	0.0407079	0.668	0.0663	0.818	0.342	0.951
ARHGAP11B	-0.0490524	-0.127632	-0.206741	-0.162961	0.0193722	0.86	0.256	0.636	0.179	1
ARHGAP12	-0.349987	-0.426043	-0.114216	-0.0536425	-0.0724115	0.014	0.0147	0.763	0.805	0.818
ARHGAP17	-0.648659	0.0481894	0.247768	0.0404828	0.00930516	0.111	1	0.96	1	1
ARHGAP18	0.0558758	-0.963449	-0.287252	-0.237422	-0.072811	0.933	0.0322	0.795	0.71	0.877
ARHGAP19	-0.538028	-0.357878	-0.00300931	0.0498653	-0.066757	0.00321	0.0068	1	0.605	0.818
ARHGAP20	-0.234562	-0.396047	-0.0784816	-0.254224	-0.0899758	0.321	0.435	1	0.146	0.82
ARHGAP21	0.125465	0.0147077	-0.0654869	-0.119085	0.17438	0.315	1	0.96	0.275	0.688
ARHGAP22	-0.0886374	-0.355966	-0.0213619	-0.320023	-0.429998	0.768	0.19	1	0.685	0.473
ARHGAP23	0.0502358	0.556582	0.232704	-0.0285888	-0.0783193	1	0.213	0.96	1	1
ARHGAP24	-0.0568635	-1.02757	-0.0920414	-0.435461	-0.214863	1	0.19	1	0.539	0.991
ARHGAP26	-0.927104	-0.818728	-0.257556	-0.355046	0.269883	0.0443	0.0773	1	0.648	0.927
ARHGAP27	-0.520646	0.0427894	0.0146903	-0.139549	-0.123276	0.0785	1	1	0.76	1
ARHGAP28	0.164988	-0.249299	-0.14559	0.277115	-0.106402	0.338	0.195	0.61	0.556	0.566
ARHGAP29	-0.314103	-0.429431	-0.188334	-0.127618	0.112798	0.0714	0.0649	0.608	0.831	0.591
ARHGAP31	-0.31886	-0.251796	-0.213266	-0.0992783	-0.287134	0.354	0.686	0.827	0.953	0.648
ARHGAP32	0.0579188	0.0504913	0.102102	-0.0890473	0.0140793	1	0.981	1	0.956	1
ARHGAP33	0.0108728	0.225893	0.137945	-0.242041	-0.443081	1	0.688	1	1	0.499
ARHGAP35	-0.151255	-0.0534639	0.033003	0.162109	-0.0903999	0.103	0.803	1	0.155	0.818
ARHGAP39	0.423737	0.0808508	0.150902	-0.0951178	0.63676	0.247	1	1	1	0.288
ARHGAP4	-0.227742	-0.161387	-0.0771345	-0.0262727	0.0466134	0.74	0.924	1	1	1
ARHGAP42	0.178135	-0.590097	-0.10366	-0.17276	-0.108702	0.321	0.0287	0.96	0.573	0.818
ARHGAP44	0.184399	0.0321259	0.148331	0.127904	-0.0879452	0.0995	1	0.795	0.593	0.938
ARHGAP5	-0.232506	-0.202678	-0.0100277	-0.0836777	-0.025456	0.0373	0.0346	1	0.648	1
ARHGAP8	-0.0628621	-0.379882	-0.12195	-0.201722	-0.125715	1	0.351	1	0.893	0.818
ARHGDIA	-0.897843	-0.637734	-0.109115	-0.320567	-0.503719	0.0263	0.097	1	0.515	0.334
ARHGDIB	#DIV/0!	#DIV/0!	#DIV/0!	#DIV/0!	-0.02306	1	0.686	1	0.893	1
ARHGDIG	-0.175555	-0.159972	-0.143838	-0.0477501	-0.238211	0.721	0.856	1	1	0.507
ARHGEF1	-0.0269631	-0.295192	0.0448381	-0.0663819	-0.0922861	1	0.137	1	1	0.952
ARHGEF10	-0.335676	0.0512951	0.0267941	-0.01312	0.137084	0.0734	0.912	1	1	0.646
ARHGEF10L	-0.301176	-0.065401	-0.300634	0.030842	-0.425762	0.0692	0.556	0.546	0.935	0.256
ARHGEF11	-0.235852	-0.187739	-0.108408	-0.0672231	0.411312	0.259	0.213	0.951	0.838	0.167
ARHGEF12	0.00384785	-0.024751	-0.0572367	0.0194816	-0.117172	1	0.729	0.96	1	0.294
ARHGEF16	-0.899121	-0.527756	-0.309805	-0.498329	-0.394133	0.0334	0.118	0.727	0.518	0.437
ARHGEF17	-0.553429	0.249755	0.263872	0.21199	-0.534567	0.00281	0.138	0.471	0.0788	0.37
ARHGEF18	-0.584295	-0.341269	-0.10243	-0.0441884	-0.106772	0.0265	0.153	0.96	1	0.839
ARHGEF19	0.701136	-0.0500956	-0.697949	-0.689365	-0.557941	0.0905	1	0.723	0.334	0.818
ARHGEF2	0.882627	0.556756	-0.0195253	0.129791	-0.0800622	0.014	0.0407	1	0.618	0.475
ARHGEF25	-0.388181	-0.175043	0.00445688	-0.0224995	-0.159621	0.0312	0.367	1	1	0.818
ARHGEF26	-0.337034	-0.410498	-0.135937	-0.241758	-0.166983	0.107	0.0653	0.988	0.597	0.74
ARHGEF28	-0.491675	-0.940221	-0.290342	-0.131578	-0.0192858	0.0622	0.0106	0.235	0.501	1
ARHGEF3	-0.39533	-0.191366	0.081858	-0.0623329	-0.100315	0.331	0.686	1	1	0.951
ARHGEF35	-0.312713	-0.000181112	0.171389	-0.0267007	-0.539509	0.178	1	0.808	1	0.522
ARHGEF37	0.204627	0.229147	-0.172368	0.179292	-0.359542	0.775	0.249	0.992	0.893	0.458
ARHGEF39	-0.502971	-0.658259	-0.0925502	-0.0611246	-0.204035	0.137	0.0891	1	1	0.525
ARHGEF4	-0.862459	-0.644399	-0.256802	-0.277736	-0.272214	0.0703	0.112	0.887	0.648	0.315
ARHGEF40	-0.408758	0.0157348	-0.169907	0.260737	-0.304511	0.237	1	0.96	0.941	0.644
ARHGEF5	-0.26513	-0.0649542	0.0993548	0.0819057	-0.276433	0.178	0.863	1	1	0.416
ARHGEF6	0.0496257	-0.435167	-0.268627	0.0128947	-0.12521	0.564	0.0133	0.122	1	0.533
ARHGEF7	-0.160634	-0.171116	-0.0826247	-0.139424	-0.0952011	0.0361	0.547	0.96	0.251	0.818
ARHGEF9	0.577731	0.0875184	-0.167158	0.0131929	0.489279	0.00168	0.686	0.96	1	0.0158
ARID1A	-0.0479831	0.0016093	-0.143765	-0.19551	-0.137548	1	1	1	0.859	0.832
ARID1B	-0.142939	-0.36878	-0.358312	-0.215788	-0.092104	0.189	0.0598	0.194	0.466	0.818
ARID2	-0.272873	-0.222997	-0.0679951	-0.0751607	-0.116495	0.126	0.191	0.96	0.893	0.613
ARID3A	-1.04033	0.0192256	0.241549	0.171759	-0.334592	0.00419	1	0.705	0.915	0.566
ARID3B	-0.307654	0.0444483	0.0146136	-0.0723549	-0.189699	0.0874	1	1	1	0.611
ARID3C	-0.630861	-0.999388	-0.07703	-0.526449	0.0111053	0.526	0.402	1	0.911	1
ARID4A	-0.0347531	0.154218	0.116041	0.0269717	0.140362	1	0.45	0.96	1	0.586
ARID4B	-0.194349	-0.0300877	0.0199274	0.0578879	-0.0535765	0.0794	0.847	1	0.667	0.922
ARID5A	-0.114318	0.413657	-0.263465	0.0511208	0.0323432	0.851	0.257	0.875	1	1
ARID5B	-0.287081	-0.757197	-0.314341	-0.300244	-0.203133	0.187	0.0288	0.764	0.501	0.265
ARIH1	0.121951	0.100628	0.0150798	0.0780333	-0.0910653	0.112	0.214	1	0.625	0.44
ARIH2	0.214058	0.235127	0.0279573	-0.0228823	-0.0727549	0.0256	0.162	1	1	0.629
ARIH2OS	0.1475	-0.320676	-0.0959871	-0.320293	-0.154614	0.67	0.516	1	0.863	0.949
ARL1	0.616398	0.0132133	0.0413091	0.0962038	0.0373401	0.00356	1	0.966	0.716	0.818
ARL13B	1.03087	0.564794	0.216081	0.21555	-0.0622399	0.00197	0.0126	0.326	0.563	0.818
ARL14EP	0.0142053	0.195619	0.107411	0.134054	-0.0449944	1	0.254	0.945	0.732	0.873
ARL15	0.163801	-0.461721	-0.0126765	0.0532102	0.0110987	0.454	0.17	1	1	1
ARL16	-0.0971247	-0.331542	-0.215774	-0.183932	-0.0707712	0.387	0.0354	0.349	0.439	0.818
ARL17A	0.287459	0.0128515	0.20266	0.0422948	0.916274	0.346	1	0.709	1	0.0652
ARL17B	0.0296216	0.34457	-0.0526721	0.347112	0.779314	1	0.455	1	0.648	0.201
ARL2	-0.322979	-0.277185	-0.0755431	-0.0519988	-0.0683859	0.04	0.07	1	0.893	0.968
ARL2BP	0.194937	-0.0870619	-0.0175967	-0.0675708	-0.0870623	0.208	0.562	1	0.896	0.592
ARL3	-0.349721	-0.417355	-0.024281	-0.0239388	0.0944822	0.0576	0.0514	1	1	0.491
ARL4A	0.13233	-0.0212198	-0.188719	-0.0990723	-0.0805684	0.646	1	0.951	1	0.98
ARL4C	-0.64053	0.0805605	0.0278555	0.137921	-0.0730063	0.049	0.881	1	0.889	0.8
ARL4D	-0.404406	-0.225207	-0.144436	0.114223	-0.201753	0.551	0.704	1	1	0.895
ARL5A	-0.152422	-0.145396	0.0317824	0.0350784	-0.0851594	0.112	0.128	1	0.944	0.724
ARL5B	0.821614	0.77746	0.1312	0.270128	0.636642	0.0111	0.0433	0.875	0.577	0.188
ARL6	0.316451	-0.117477	0.12856	-0.0342677	0.109921	0.147	0.686	0.96	1	0.765
ARL6IP1	-0.326006	-0.144761	0.0358058	-0.0208744	0.265909	0.00851	0.0728	0.821	1	0.101
ARL6IP4	-0.195343	-0.279582	-0.15825	-0.0993456	-0.101902	0.299	0.108	0.795	0.781	0.809
ARL6IP5	-0.596478	-0.529246	-0.106739	0.00456942	-0.0101628	0.00281	0.0206	0.898	1	1
ARL6IP6	0.529774	0.294648	0.123419	0.380598	-0.0550657	0.0106	0.0956	0.96	0.218	0.832
ARL8A	0.0923565	0.0505177	0.140845	0.113177	0.0770125	0.849	1	0.96	0.903	1
ARL8B	0.133701	0.0377432	0.0918866	-0.00697352	0.00599482	0.163	0.622	0.795	1	1
ARMC1	0.191905	0.0258973	0.054638	-0.0236348	-0.059438	0.19	1	0.96	1	0.818
ARMC10	0.201298	0.125374	0.046975	0.120628	-0.0314522	0.557	0.686	1	1	0.84
ARMC3	0.155644	-0.382513	0.0686266	0.384308	-0.778575	0.728	0.404	1	0.655	0.273
ARMC4	0.390871	-0.382242	0.0614136	0.0414928	-0.129817	0.0638	0.0656	1	1	0.818
ARMC5	-0.0786821	-0.336275	-0.194547	-0.308142	-0.135984	0.788	0.162	0.795	0.471	0.818
ARMC6	-0.0754999	-0.104368	-0.00347698	-0.0925628	-0.149203	0.884	0.672	1	0.95	0.64
ARMC7	-0.609535	-0.374532	-0.0722476	-0.117599	-0.114275	0.0722	0.201	1	0.893	0.82
ARMC8	-0.145954	-0.0918149	-0.0150124	-0.0844013	-0.129755	0.452	0.667	1	0.713	0.753
ARMC9	0.313689	0.0211086	0.000849191	-0.0138177	-0.204963	0.295	1	1	1	0.818
ARMCX2	0.492471	0.145412	0.0839328	0.0728272	-0.193091	0.0301	0.347	0.96	0.893	1
ARMCX3	1.17318	0.865065	0.30765	0.561699	0.0130099	0.00271	0.00645	0.355	0.154	1
ARMCX4	-0.977554	-0.674754	-0.0936331	0.253067	-1.53806	0.0231	0.262	1	1	0.294
ARMCX5	0.632641	-0.012529	-0.0234532	0.0655729	0.0117232	0.0821	1	1	1	1
ARMCX5-GPRASP2	-0.356172	-0.331673	-0.10302	-0.373502	-0.0689119	0.74	0.784	1	0.935	1
ARMCX6	0.118315	0.0484706	-0.159218	-0.122135	-0.338983	0.631	0.939	0.96	0.893	0.566
ARNT	-0.247296	-0.218628	-0.0700143	-0.0333208	-0.0955415	0.0963	0.04	0.923	0.893	0.813
ARNT2	0.371652	0.0325706	0.118591	0.0128953	-0.3544	0.101	1	0.96	1	0.313
ARNTL	0.761898	0.507343	-0.0653547	0.0739788	0.24108	0.0198	0.105	1	0.964	0.627
ARNTL2	-0.487892	-0.386036	-0.0797833	-0.0988601	-0.135725	0.00701	0.023	0.863	0.582	0.439
ARPC1A	-0.258388	-0.374501	-0.0273447	-0.111706	-0.128905	0.0335	0.0771	1	0.648	0.091
ARPC1B	-0.342554	-0.149712	-0.0446098	-0.183704	-0.0260771	0.426	0.833	1	0.975	1
ARPC2	-0.0738569	-0.19295	-0.00341242	-0.073148	-0.0649591	0.101	0.0804	1	0.502	0.507
ARPC3	-0.247087	-0.214035	-0.0194384	-0.104307	-0.113406	0.0218	0.158	1	0.648	0.446
ARPC4	-0.386846	-0.450554	-0.158957	0.020624	-0.168361	0.0691	0.0355	0.76	1	0.601
ARPC5	-0.550263	-0.546439	-0.152192	-0.0752208	-0.056933	0.00343	0.0148	0.346	0.535	0.812
ARPC5L	-0.0679977	-0.0384756	-0.0345889	-0.0977025	-0.00268968	0.677	0.978	1	0.853	1
ARPP19	-0.191169	-0.281492	-0.0309231	-0.0379624	-0.0963464	0.0339	0.0177	0.998	1	0.774
ARRB1	-0.887877	-0.975763	-0.0168614	-0.0329165	-0.417433	0.0508	0.117	1	1	0.629
ARRB2	0.027222	-0.324531	-0.127273	-0.0830263	-0.171825	0.973	0.0412	0.926	0.917	0.394
ARRDC1	-0.206956	-0.329364	-0.200992	-0.236256	-0.130253	0.0461	0.0598	0.545	0.431	0.818
ARRDC2	-0.277591	0.484937	0.0715372	-0.12722	-0.293623	0.677	0.339	1	0.978	0.818
ARRDC3	0.907393	1.02291	0.167221	0.461401	-0.0109558	0.0187	0.0206	0.913	0.325	1
ARRDC4	0.671527	0.535825	0.243558	0.236522	1.09627	0.027	0.038	0.53	0.476	0.0154
ARSA	-0.199177	-0.166978	0.10422	0.238488	-0.223281	0.677	0.706	1	0.762	0.818
ARSB	-0.149419	-0.246977	0.00882017	-0.0101075	-0.306931	0.355	0.236	1	1	0.566
ARSG	0.574593	0.281501	0.070798	0.27558	0.220208	0.074	0.496	1	0.433	0.367
ARSJ	-0.0930441	0.015874	0.102499	0.305473	-0.222307	0.713	1	1	0.573	0.358
ARSK	0.103941	0.389568	0.190729	0.189087	0.0559175	0.487	0.0273	0.507	0.58	0.98
ART5	-0.149283	0.477042	0.288834	0.375922	-0.524717	0.969	0.485	1	1	0.859
ARTN	-0.228393	0.815097	-0.211206	0.280875	-0.463325	0.496	0.144	0.96	1	0.84
ARV1	-0.0248695	0.0937851	0.077252	0.272511	-0.0216288	1	0.659	0.96	0.232	0.924
ARVCF	-0.329529	0.289568	0.0907118	0.328924	0.380588	0.168	0.085	0.911	0.764	0.474
AS3MT	-0.196887	-0.379877	-0.0658996	0.0794637	-0.3644	0.147	0.0566	0.96	0.893	0.0652
ASAH1	-0.0866353	-0.139844	0.059165	0.0982486	-0.0335049	0.35	0.128	1	0.727	1
ASAH2	0.802666	0.435956	-0.272603	0.0863137	-0.00778561	0.126	0.415	0.998	1	1
ASAH2B	0.827315	0.502315	0.0750381	0.194976	-0.198694	0.0688	0.198	0.96	0.996	0.731
ASAP1	0.0849397	0.0926031	-0.0329842	-0.0320393	-0.23414	1	0.867	1	1	0.483
ASAP2	-0.356094	-0.111207	0.0588668	0.00344504	-0.106801	0.0543	0.686	1	1	0.727
ASAP3	-0.130651	-0.163952	-0.0370012	-0.255269	-0.462431	0.607	0.478	1	0.645	0.387
ASB1	-0.38837	-0.0191133	0.0185092	0.00870423	-0.180748	0.0322	0.988	1	1	0.308
ASB13	-0.26356	-0.390407	-0.0973789	0.00691552	-0.27901	0.0296	0.0725	0.777	1	0.309
ASB14	-0.159291	-0.0450707	-0.245797	-0.153117	-0.0568065	0.677	0.712	0.427	0.778	1
ASB16	0.12111	0.0561697	-0.297163	0.0365306	0.33066	0.879	1	0.96	1	0.584
ASB3	0.61355	0.35793	0.145362	0.10771	0.0785885	0.0249	0.0713	0.96	0.84	0.818
ASB6	-0.434477	-0.252146	-0.109583	-0.19177	-0.0611358	0.118	0.114	0.94	0.577	0.978
ASB7	0.103975	0.0393287	-0.0149562	0.178327	0.0934347	0.653	0.712	1	0.205	0.662
ASB8	0.0777057	-0.0139855	-0.071329	0.0438956	0.0241955	0.431	1	0.96	0.951	1
ASCC1	-0.0217074	-0.375176	-0.144503	-0.131702	-0.196933	1	0.0293	0.795	0.329	0.402
ASCC2	0.222504	-0.0834389	-0.0996075	-0.0991569	-0.322312	0.31	0.634	0.982	0.893	0.277
ASCC3	0.38792	0.0211795	0.0495581	0.0986409	0.0442479	0.0244	0.994	0.96	0.601	0.864
ASF1A	0.112381	0.0662172	-0.0310181	0.0449309	0.116473	0.467	0.42	1	0.991	0.595
ASF1B	-0.540115	-0.438366	-0.0564408	-0.0478648	0.323752	0.00944	0.012	0.763	0.895	0.28
ASGR1	0.556811	0.298878	-0.265086	-0.405901	-0.198518	0.648	0.815	1	1	1
ASH1L	-0.398356	-0.0632852	0.0133663	-0.135811	0.0526927	0.0846	0.676	1	0.783	0.818
ASH2L	0.114451	0.0436735	0.01008	-0.0863312	-0.247313	0.276	1	1	0.929	0.624
ASIC1	-0.623561	-0.490968	0.090838	0.215849	-0.140876	0.106	0.193	1	0.828	0.791
ASIC3	-0.288724	-0.148671	0.224998	0.20664	0.293828	0.436	0.506	1	0.893	0.473
ASIC4	0.397587	0.0574002	-0.104424	0.664758	0.642306	0.677	0.999	1	0.85	0.818
ASL	0.325824	-0.135194	-0.13663	-0.133419	0.0820568	0.244	0.391	0.96	0.75	0.946
ASMTDouble	0.491047	0.521483	-1.06645	-0.16962	0.335811	#N/A	#N/A	#N/A	#N/A	#N/A
ASMTL	0.119919	0.479959	0.185336	0.344687	-0.206295	1	0.716	0.988	0.953	0.806
ASMTLDouble	0.0902516	0.393567	0.194432	0.351665	-0.191129	#N/A	#N/A	#N/A	#N/A	#N/A
ASNA1	-0.200569	-0.271673	-0.00639391	-0.117488	0.0143854	0.137	0.106	1	0.743	1
ASNS	2.07191	1.43787	-0.012733	0.574991	-0.0332081	0.00197	0.00606	1	0.128	0.818
ASNSD1	0.314337	-0.015379	-0.0313251	-0.0868172	-0.0787797	0.0508	1	1	0.893	0.818
ASPH	0.11783	-0.153461	0.0322987	0.0483264	0.155848	0.513	0.496	1	1	0.462
ASPHD2	0.0557087	0.426849	0.287323	0.442572	-0.0748697	1	0.196	0.921	0.463	0.716
ASPM	-0.63693	-0.132454	-0.024186	-0.0218285	0.0277334	0.0158	0.488	1	1	1
ASPRV1	-0.0466839	0.246962	0.149391	0.327477	0.0823774	1	0.744	1	0.893	1
ASPSCR1	0.221796	-0.322213	-0.104503	0.00183362	-0.323327	0.0548	0.126	0.781	1	0.482
ASRGL1	0.0897501	0.202405	0.190865	0.33991	-0.0510999	1	0.704	0.96	0.742	1
ASS1	0.411962	-0.0234839	-0.241871	-0.0267194	-0.133381	0.178	1	0.952	1	0.734
ASTE1	-0.164185	0.0241402	-0.0284268	-0.015364	-0.153615	0.498	1	1	1	0.41
ASTN1	-0.695931	-0.185305	-0.34611	-0.377293	0.206001	0.0807	0.816	0.96	0.839	0.901
ASTN2	-0.713343	-0.441984	-0.0457167	-0.319448	0.164332	0.101	0.121	1	0.617	1
ASUN	0.287921	-0.11078	-0.0318102	-0.0864709	-0.0203782	0.0414	0.257	1	0.648	1
ASXL1	-0.279605	0.00935939	-0.0421802	-0.0354883	-0.160402	0.119	1	1	1	0.316
ASXL2	-0.203902	0.174764	-0.0423097	0.0104879	-0.190936	0.148	0.474	1	1	0.516
ASXL3	-0.448463	-0.635416	-0.485789	-0.279986	-0.177017	0.127	0.0401	0.489	0.557	0.909
ATAD1	0.301722	0.24144	0.0697804	0.148328	0.0435791	0.0166	0.0353	0.795	0.263	0.882
ATAD2	0.0307068	-0.109346	-0.0302222	-0.0822016	-0.127407	0.726	0.0946	0.96	0.447	0.554
ATAD2B	0.293683	-0.225565	-0.175482	-0.120048	-0.0432894	0.134	0.371	0.795	0.766	1
ATAD3A	0.152544	-0.196319	-0.0854692	-0.228059	0.0403103	0.597	0.254	0.96	0.4	1
ATAD3B	-0.0365264	-0.183795	0.00229678	-0.232711	0.0635415	1	0.341	1	0.627	0.973
ATAD3C	0.315756	-0.583363	0.148223	-0.134398	-0.0100397	0.51	0.104	0.998	1	1
ATAD5	-0.189395	-0.0896622	0.00243656	-0.0824446	-0.15425	0.353	0.618	1	0.737	0.743
ATAT1	-0.074112	0.152556	-0.12405	-0.328885	-0.205082	1	0.996	1	0.893	0.978
ATE1	0.603447	0.569325	0.300503	0.33305	-0.227386	0.102	0.0968	0.795	0.645	0.439
ATF1	0.233072	0.0655776	0.00364623	0.00312046	-0.0801483	0.0233	0.589	1	1	0.609
ATF2	0.456754	0.479184	0.1773	0.318606	0.3902	0.0811	0.0964	0.96	0.648	0.352
ATF3	1.78181	2.57424	0.272185	0.380488	0.0565895	0.00359	0.000595	0.568	0.0157	0.864
ATF4	1.02919	0.86206	0.13097	0.422591	0.10869	0.00131	0.00597	0.539	0.0317	0.647
ATF5	0.62436	0.448114	0.100227	0.0669105	-0.177136	0.139	0.304	1	1	0.842
ATF6B	0.0930704	-0.085677	-0.0919068	0.0466502	-0.192095	0.835	0.833	1	1	0.411
ATF7	0.311387	0.117425	0.127199	-0.118719	-0.114785	0.612	0.919	1	1	1
ATF7IP	-0.203005	-0.00361459	0.014701	-0.0526953	-0.161461	0.129	1	1	1	0.315
ATF7IP2	0.495622	0.805595	0.453533	0.385836	1.09995	0.0253	0.03	0.492	0.18	0.077
ATG10	0.273013	-0.350575	0.0876214	0.425799	-0.340312	0.237	0.104	1	0.346	0.34
ATG12	0.236981	0.364115	0.147844	0.0215375	-0.0361636	0.0192	0.0134	0.475	1	0.858
ATG13	0.443944	0.201805	-0.049245	0.24484	-0.0344217	0.0186	0.123	1	0.268	0.873
ATG14	-0.414213	0.0480567	-0.155265	-0.0987054	-0.183218	0.0163	0.321	0.632	0.648	0.651
ATG16L1	-0.245449	-0.130148	-0.0427208	-0.192831	0.0405997	0.0907	0.519	1	0.383	0.937
ATG16L2	0.515288	0.212156	0.255703	0.178238	-0.124853	0.036	1	0.786	1	0.935
ATG2A	-0.322909	0.0541101	-0.0490838	-0.164037	0.0271898	0.139	0.8	1	0.844	1
ATG2B	0.239309	0.227877	0.00610966	0.0373152	0.0133358	0.0347	0.0499	1	1	1
ATG3	0.408439	0.0726189	-0.0198337	-0.13623	-0.084572	0.0207	0.085	1	0.352	0.635
ATG4A	0.293106	0.139602	-0.027887	-0.0093907	-0.17976	0.00837	0.175	0.993	1	0.573
ATG4B	0.0671896	0.0975203	0.0381458	0.0413881	0.115966	0.0732	0.293	1	1	0.566
ATG4C	0.0617789	-0.168305	-0.031524	-0.030527	-0.058034	0.926	0.123	1	1	0.87
ATG4D	-0.0392187	0.0659216	0.0284763	-0.161997	-0.0935009	0.849	0.712	1	0.55	0.901
ATG5	-0.0351922	-0.0144108	0.0100249	-0.0178897	-0.053973	0.99	1	1	1	0.818
ATG7	0.0365383	0.00270584	0.0679837	0.160973	-0.0767343	0.964	1	1	0.643	0.553
ATG9A	-0.397151	-0.226316	0.0298279	0.00775925	-0.1616	0.0499	0.164	1	1	0.566
ATHL1	0.071209	-0.0627983	0.196887	-0.0342937	-0.0349324	0.679	0.926	0.859	1	1
ATIC	0.116249	0.102927	0.0633201	0.0401628	-0.412333	0.464	1	1	1	0.495
ATL1	-0.151424	-0.431704	-0.118742	0.0158747	-0.264003	0.532	0.0885	0.933	1	0.725
ATL2	-0.182966	-0.0529036	0.0302822	0.0550029	0.0210906	0.148	0.731	1	1	1
ATL3	-0.144081	0.0788085	-0.0216803	-0.0279868	-0.0831408	0.263	0.775	1	1	1
ATM	0.156268	0.114882	0.0427076	0.0262615	-0.026823	0.311	0.0906	0.992	0.948	1
ATMIN	-0.0543831	-0.00921451	0.0237784	0.0342098	-0.109555	0.677	1	1	1	0.742
ATN1	-0.40555	-0.273301	-0.284818	-0.466723	-0.229973	0.628	0.814	1	0.856	0.86
ATOH7	-0.728226	-0.85482	-1.51616	-0.584284	-0.530004	0.657	0.528	0.96	0.946	0.52
ATOX1	-0.431219	-0.478736	-0.160764	-0.306281	0.0723193	0.00586	0.0106	0.96	0.169	0.975
ATP10D	0.0443396	-0.136679	-0.0128154	0.101042	-0.0687822	0.849	0.649	1	0.893	0.807
ATP11A	-0.347172	-0.0651235	-0.114187	-0.0926806	-0.262437	0.196	0.972	1	1	0.566
ATP11B	0.0868473	0.0600757	0.0623119	0.0589368	-0.0553343	0.644	0.686	0.795	0.648	0.842
ATP11C	-0.0499904	-0.368424	-0.00347645	-0.0375766	-0.0350207	0.749	0.00903	1	0.893	1
ATP13A1	-0.314126	-0.0110921	-0.0247449	0.0391148	-0.136555	0.0737	1	1	0.97	0.771
ATP13A2	-1.02591	-0.0241233	0.03781	0.0542794	-0.128238	0.00681	1	1	1	0.818
ATP13A3	-0.0603108	-0.146272	0.0566287	-0.163074	-0.119865	0.482	0.466	1	0.261	0.818
ATP1A1	-0.499058	-0.101871	0.0160329	0.0712637	-0.218851	0.00828	0.645	1	1	0.348
ATP1A3	-0.183945	0.0320738	-0.00984428	0.0320179	-0.0309966	0.783	1	1	1	1
ATP1B1	0.343462	-0.00865123	0.124645	0.151137	-0.291107	0.0114	1	0.931	0.58	0.307
ATP1B2	-0.438467	1.35203	0.434705	-0.206355	0.226116	0.751	0.345	0.96	1	0.912
ATP1B3	-0.172487	-0.0200943	0.124363	0.153888	-0.0914281	0.114	1	0.804	0.377	0.828
ATP2A2	0.97838	0.714853	0.395222	0.520946	1.1593	0.00168	0.00831	0.339	0.132	0.0169
ATP2B1	0.56772	-0.0453985	-0.114274	0.0376806	0.107659	0.0179	0.752	0.781	0.993	0.645
ATP2B4	-0.49655	-0.471633	-0.185685	0.0931691	-0.308065	0.137	0.0657	0.831	1	0.549
ATP2C1	-0.189199	-0.13907	0.0662417	0.0602892	-0.131148	0.0948	0.114	0.96	0.893	0.458
ATP5A1	-0.214687	-0.333831	-0.0973765	-0.159052	-0.036344	0.048	0.04	0.795	0.368	0.825
ATP5B	-0.0842288	-0.185055	-0.000970322	-0.0367625	0.0126382	0.0909	0.026	1	0.593	0.818
ATP5C1	-0.195407	-0.233052	-0.0738532	-0.0190935	-0.0402742	0.101	0.0958	0.96	1	0.939
ATP5D	-0.0959663	-0.183592	-0.180034	0.000574947	-0.201101	0.825	0.347	0.795	1	0.829
ATP5E	-0.290314	-0.458314	-0.0479677	-0.0937362	-0.0204843	0.157	0.13	1	0.893	1
ATP5F1	-0.169739	-0.241338	-0.0902216	-0.0973794	-0.0214703	0.0525	0.0307	0.777	0.648	1
ATP5G1	-0.725777	-0.77451	-0.214267	-0.270822	-0.107022	0.0426	0.0185	0.755	0.648	0.952
ATP5G2	-0.0492673	-0.256888	0.0392798	-0.024638	-0.105103	0.963	0.135	1	1	0.804
ATP5G3	-0.373422	-0.353674	-0.0295239	-0.0973502	-0.041661	0.0166	0.0152	1	0.593	0.884
ATP5H	-0.116783	-0.255023	-0.0128929	-0.0131511	0.00500544	0.0303	0.0353	1	1	1
ATP5I	-0.450767	-0.649491	-0.165883	-0.149587	0.0129506	0.0548	0.144	0.795	0.67	1
ATP5J	-0.390916	-0.080264	0.0886194	-0.334311	-0.458447	0.732	1	1	0.95	0.643
ATP5J2	-0.475712	-0.48796	-0.0766557	-0.0894501	-0.0466908	0.00532	0.0678	0.861	0.911	1
ATP5J2-PTCD1	-0.376129	0.578863	-0.018804	-0.0923843	0.0425356	0.0627	0.986	1	0.895	0.97
ATP5L	-0.335621	-0.343339	-0.0898589	-0.0986379	-0.037503	0.0292	0.00532	0.768	0.585	0.818
ATP5L2	-0.698904	-0.599517	-0.00618885	-0.371758	0.0561771	0.381	0.277	1	0.792	1
ATP5O	-0.167565	-0.209945	-0.0264497	-0.0684312	-0.0372159	0.048	0.0916	1	0.765	0.906
ATP5S	-0.275727	-0.362715	0.0141398	0.0610825	0.0612986	0.159	0.0522	1	1	1
ATP5SL	-0.308798	-0.104486	-0.0264837	-0.133609	0.135584	0.077	0.589	1	0.871	0.686
ATP6AP1	0.0341981	-0.00182166	0.0554528	0.00641372	-0.100291	0.956	1	0.96	1	0.801
ATP6AP1L	-0.189427	-0.22147	-0.69353	0.270665	-0.734152	0.961	0.919	0.96	0.931	0.549
ATP6AP2	-0.018165	0.0129671	0.0932379	0.069805	0.0182109	1	0.963	0.568	0.893	1
ATP6V0A1	0.130981	0.43599	0.328965	0.413424	0.0342565	0.376	0.0593	0.331	0.221	0.933
ATP6V0A2	0.575249	0.713865	0.345431	0.632247	-0.144396	0.0118	0.0122	0.285	0.0718	0.31
ATP6V0B	0.0341387	0.258212	0.211146	0.218517	-0.0455867	1	0.321	0.795	0.648	1
ATP6V0C	-0.272088	0.229833	0.159007	0.171679	-0.0319148	0.549	0.386	1	0.958	1
ATP6V0D1	-0.219984	-0.120697	-0.0807361	-0.156549	-0.0479898	0.387	0.63	0.96	0.666	1
ATP6V0E1	-0.623278	-0.15707	0.0581918	0.0972978	-0.0887945	0.0341	0.476	1	1	0.425
ATP6V0E2	-0.373094	-0.521203	-0.118202	-0.117128	-0.0695659	0.0252	0.0106	0.0907	0.59	0.979
ATP6V1A	-0.0703622	-0.188268	0.0113866	0.00548623	-0.0314448	0.677	0.0565	1	1	1
ATP6V1B1	-0.343142	-0.0182864	-0.0581037	-0.318899	-0.61473	0.516	1	1	0.337	0.414
ATP6V1B2	0.0124837	-0.219525	-0.131115	-0.0905433	-0.0857104	1	0.102	0.539	0.648	0.472
ATP6V1C1	-0.301229	0.0519614	0.0426627	0.0128363	-0.0949774	0.0853	0.836	1	1	0.818
ATP6V1C2	0.927902	0.177272	-0.157977	0.456936	0.682595	0.351	0.879	1	0.893	0.615
ATP6V1D	-0.223181	-0.0497699	-0.0883719	-0.116311	-0.0244498	0.217	0.832	0.923	0.775	1
ATP6V1E1	-0.156267	-0.108119	0.0106931	-0.045029	-0.0489959	0.171	0.457	1	0.893	0.863
ATP6V1E2	0.624018	-0.223839	-0.336766	0.46643	-0.130673	0.0846	0.517	0.619	0.635	0.986
ATP6V1F	-0.216336	-0.29279	-0.126938	-0.118891	-0.0361654	0.332	0.0745	0.89	0.839	1
ATP6V1G1	0.0434409	-0.0573239	0.0135448	-0.00661691	0.0593578	0.845	0.244	1	1	0.78
ATP6V1H	-0.0653212	-0.0429351	0.0704612	-0.00571625	0.0109976	0.727	0.892	0.96	1	1
ATP7A	-0.0639888	-0.272124	0.0234295	0.111029	0.123284	0.758	0.156	1	0.715	0.291
ATP7B	-0.173467	0.00641817	-0.0162067	-0.0723848	-0.114612	0.513	1	1	0.254	0.818
ATP8A1	-0.155464	-0.331574	-0.0497542	-0.142943	0.019462	0.149	0.0382	1	0.551	0.897
ATP8A2	-0.0446765	-0.305015	0.377991	0.197001	0.0970856	1	0.717	1	0.995	1
ATP8B1	-0.766763	-0.784315	-0.31522	-0.341077	-0.0899445	0.0496	0.0684	0.736	0.805	0.833
ATP8B2	0.589733	0.508162	0.147526	0.25929	0.0451072	0.0883	0.126	1	0.648	0.79
ATP9A	-0.276966	-0.258352	-0.160427	-0.139992	-0.192889	0.0703	0.0752	0.663	0.573	0.539
ATP9B	-0.276587	-0.0473253	-0.0747409	-0.0723064	-0.0787608	0.0485	0.905	1	0.688	0.587
ATPAF1	-0.136118	-0.142244	0.0267289	-0.00881423	-0.0988262	0.128	0.183	1	1	0.573
ATPAF2	0.437055	-0.289895	0.0499099	0.0261657	-0.222434	0.273	0.317	1	1	0.385
ATPIF1	-0.290523	-0.361919	-0.135852	-0.182249	-0.0867268	0.208	0.0524	0.882	0.495	0.928
ATR	-0.172581	-0.187944	-0.00433753	-0.00614803	-0.140129	0.245	0.222	1	1	0.524
ATRAID	-0.186916	-0.335148	-0.113618	0.0611701	-0.122864	0.156	0.0578	0.89	0.893	0.627
ATRIP	-0.199045	0.0126765	-0.0336849	-0.315113	-0.128461	0.102	1	1	0.547	0.783
ATRN	0.06915	-0.0442004	0.0274601	-0.0134103	-0.124543	0.537	0.816	1	1	0.486
ATRNL1	-0.155672	-0.685939	-0.265653	-0.0181018	-0.0629654	0.677	0.0745	0.83	1	1
ATRX	-0.136595	0.120936	-0.0470301	-0.0798849	-0.178976	0.331	0.799	1	1	0.854
ATXN1	-0.0606017	0.122387	-0.150722	0.152759	-0.170087	0.696	0.649	0.894	0.753	0.642
ATXN10	0.0368159	-0.137123	-0.0809001	-0.0923875	-0.224437	0.901	0.149	0.96	0.718	0.418
ATXN1L	-0.409337	-0.0977334	0.0472855	0.0533615	0.0323959	0.0093	0.62	0.96	0.986	0.881
ATXN2	-0.391835	-0.118252	0.15062	-0.184685	-0.132331	0.00512	0.743	0.96	0.221	0.69
ATXN2L	0.62169	0.67984	0.0236754	-0.123642	-0.163818	0.0657	0.0665	1	1	0.343
ATXN3	-0.114196	0.189134	-0.256488	-0.151976	-0.168299	0.729	0.45	0.729	0.83	0.498
ATXN7	0.227458	0.162833	-0.0264135	0.035357	-0.154682	0.336	0.194	1	1	0.753
ATXN7L1	0.101735	-0.0206626	0.230933	0.111372	-0.214182	0.891	1	0.96	1	0.948
ATXN7L2	-0.217934	0.247838	0.269195	-0.109381	-0.0819379	0.398	0.176	0.635	0.976	1
ATXN7L3	-0.361431	-0.211817	-0.0342023	-0.0837985	-0.154273	0.0108	0.114	1	0.574	0.295
ATXN7L3B	-0.41225	-0.374099	-0.0766619	-0.0819828	-0.187819	0.00572	0.017	0.797	0.424	0.16
AUH	0.300963	-0.00179319	0.0653682	-0.0886983	-0.106514	0.123	1	1	0.976	0.873
AUNIP	-0.0680368	0.0946772	0.00256177	0.0257547	-0.040445	0.393	0.574	1	1	0.927
AUP1	0.126698	-0.00829679	0.0807527	0.0492647	0.00608125	0.438	1	0.992	1	1
AURKA	-0.452684	-0.241029	0.0316258	0.0199591	0.0093972	0.00983	0.0503	1	1	1
AURKAIP1	-0.1865	-0.395109	-0.133921	-0.245932	-0.0310818	0.445	0.154	0.96	0.601	1
AURKB	-0.0582383	-0.185544	0.0109228	-0.0915461	0.10536	0.665	0.0379	1	0.665	0.802
AURKC	1.71274	1.70405	0.76918	1.4055	1.08599	0.502	0.534	0.96	0.835	0.524
AUTS2	0.394339	-0.120654	0.210885	-0.173911	-0.33081	0.606	1	1	1	0.529
AVEN	0.333042	0.114153	-0.0878296	-0.192789	-0.0832931	0.315	0.93	1	0.942	0.827
AVIL	-0.35432	-0.0366349	0.576952	-1.13856	-0.657157	0.997	1	0.951	0.681	0.818
AVL9	-0.096632	0.0541793	-0.165261	-0.455373	0.220047	0.896	1	0.96	0.175	0.888
AVPI1	-0.120898	0.2545	-0.198254	-0.156011	-0.14139	0.534	0.219	0.859	0.8	0.771
AVPR1A	-1.31941	0.0535078	0.0919696	0.167322	-0.723703	0.0253	1	1	0.993	0.3
AXIN1	-0.0592484	-0.077927	0.0852682	-0.0466376	-0.276925	1	1	1	1	0.482
AXIN2	-0.786131	-0.501926	-0.156011	-0.358239	-0.133765	0.00532	0.0632	0.598	0.594	0.855
AZI1	-0.202433	0.000170046	0.000510954	-0.247933	0.353042	0.424	1	1	0.199	0.177
AZI2	0.939619	0.916001	0.308266	0.300814	-0.187072	0.0965	0.0912	0.96	0.893	0.759
AZIN1	0.328909	0.208145	0.0401578	0.0178577	-0.0671633	0.0169	0.0203	1	0.986	0.572
B2M	-0.15918	-0.00307099	0.0455422	0.0130516	-0.0146744	0.126	1	1	1	1
B3GALNT2	0.0459549	0.0904954	0.0988955	0.0918771	-0.0497464	0.725	0.394	0.795	0.585	0.801
B3GALT4	0.510467	0.0432047	0.0564837	-0.119249	0.0308454	0.666	1	1	1	1
B3GALT6	0.192767	-0.0065574	0.200892	0.186902	0.11605	0.37	1	0.795	0.88	0.734
B3GALTL	-0.331981	-0.366277	0.00932036	-0.0287589	-0.0963831	0.102	0.0571	1	1	0.818
B3GAT1	-0.647835	-0.427876	-0.379822	-0.282984	-0.537976	0.466	0.637	0.96	0.969	0.533
B3GAT2	-0.00671411	0.0576858	0.0777915	0.0493667	-0.0349942	1	0.924	0.795	1	1
B3GAT3	-0.571694	-0.420026	-0.0679281	0.153156	-0.217465	0.00522	0.0514	0.887	0.893	0.483
B3GNT1	-0.799925	-0.841384	-0.156165	-0.207573	-0.224054	0.00702	0.0194	0.87	0.593	0.419
B3GNT2	-0.117394	0.303264	0.176008	0.255877	0.149706	0.71	0.214	0.887	0.648	0.566
B3GNT4	0.115582	-0.285448	0.617525	0.498478	0.208007	0.96	0.8	0.863	0.955	0.977
B3GNT5	-0.324639	-0.0329671	0.179547	0.198405	-0.231212	0.072	1	0.76	0.815	0.619
B3GNT9	-0.613458	-0.260137	-0.178738	-0.0151465	-0.135026	0.313	0.783	1	1	0.945
B3GNTL1	0.195636	-0.260993	0.0411854	0.17651	0.35116	0.832	0.654	1	0.95	0.818
B4GALNT1	-0.955362	-0.0327178	0.383769	0.0475163	-0.490627	0.263	0.982	0.795	1	0.783
B4GALNT3	-0.553412	-0.0904158	0.0101564	-0.0899032	-0.0595808	0.0989	0.792	1	0.986	1
B4GALNT4	-0.670433	-0.0499291	0.0571155	-0.156778	-0.028077	0.108	1	1	0.976	1
B4GALT1	0.313635	0.601453	0.0177346	0.252637	-0.439338	0.0766	0.0346	1	0.334	0.343
B4GALT2	-0.321635	-0.57501	-0.162097	-0.0823724	-0.132813	0.0664	0.0323	0.795	0.893	0.858
B4GALT3	0.123663	-0.147069	-0.0732999	-0.0479283	-0.170205	0.375	0.253	0.842	0.893	0.566
B4GALT4	0.150288	-0.0432123	0.078398	0.0832269	0.0177896	0.356	1	0.96	0.893	1
B4GALT5	-0.591936	0.00565562	0.0801858	-0.0809716	-0.0940903	0.0019	1	0.96	0.798	0.818
B4GALT6	-0.235526	-0.342802	-0.118453	-0.170727	-0.15983	0.465	0.0605	0.853	0.577	0.818
B4GALT7	0.384999	-0.104217	-0.252055	-0.121546	0.128173	0.0374	0.328	0.795	0.764	0.868
B9D1	0.590008	-0.240226	-0.137573	0.0731973	-0.267777	0.0996	0.575	1	1	0.542
B9D2	0.109371	0.0325451	-0.122275	-0.103112	0.308102	1	1	1	1	0.444
BAALC	0.0499088	-0.032344	0.193718	-0.237423	0.0513567	1	1	1	0.979	1
BABAM1	-0.0846588	-0.202517	-0.0752523	-0.0857233	-0.0959047	0.467	0.133	0.96	0.766	0.755
BACE1	-0.181706	-0.121003	-0.0389061	0.129416	-0.297092	0.355	0.599	1	0.893	0.333
BACE2	-0.578	-0.270576	0.0218028	-0.0973955	-0.344255	0.0125	0.0931	1	0.893	0.433
BACH1	0.0184828	0.416277	0.00859617	0.217056	0.0648376	0.768	0.00228	1	0.0086	0.745
BACH2	0.0663789	-0.0784996	-0.179496	0.210652	-0.209464	0.814	0.534	0.819	0.685	0.718
BAD	-0.260018	-0.318648	-0.37057	-0.486725	0.0728855	0.32	0.116	0.605	0.339	0.911
BAG1	-0.18212	0.390761	0.123284	0.0626613	-0.164383	0.448	0.197	0.96	1	0.646
BAG2	-0.13042	0.307337	0.236907	0.172587	-0.0126994	0.0427	0.0194	0.0526	0.053	1
BAG3	-0.326988	1.29401	0.242637	0.221098	-0.218838	0.163	0.0169	0.795	0.535	0.677
BAG4	-0.151936	0.017484	0.071578	0.0511616	-0.0102538	0.0952	1	0.877	1	1
BAG5	-0.0037035	-0.0956458	-0.0468935	-0.0274971	-0.000844322	1	0.484	1	1	1
BAG6	-0.0165789	-0.188209	-0.0825418	-0.123382	-0.10493	0.965	0.0461	0.6	0.649	0.551
BAGE2	-0.572134	0.277287	0.0413525	-0.441586	0.0216246	0.359	0.837	1	0.581	1
BAHCC1	-1.1885	-0.529294	-0.148341	-0.32052	0.000273805	0.00681	0.0647	0.797	0.648	1
BAHD1	-0.121244	-0.101866	0.065984	0.0470751	-0.140628	0.712	0.686	0.96	1	0.604
BAI2	-0.785366	-0.237977	-0.128642	-0.311208	-0.305694	0.0943	0.6	1	0.828	0.621
BAIAP2	-0.441078	-0.0371927	-0.0404414	-0.0279759	-0.0877583	0.132	1	1	1	0.832
BAIAP2L1	-0.212604	0.17377	0.0093877	-0.00469121	-0.0861119	0.202	0.686	1	1	0.856
BAIAP2L2	0.232239	0.135241	0.0419281	0.281437	0.350079	0.677	1	1	0.893	0.989
BAK1	-0.128831	0.000744931	0.0593966	0.0514492	-0.0409951	0.393	1	1	0.893	1
BAMBI	-0.477269	-0.493604	-0.0311183	-0.107766	-0.185677	0.00812	0.0192	1	0.742	0.328
BANF1	-0.204947	-0.298508	-0.071505	0.0221109	-0.148003	0.486	0.374	1	1	0.566
BANP	-0.228387	-0.168039	-0.209062	0.0142213	0.124578	0.311	0.409	0.795	1	0.367
BAP1	-0.225029	-0.328759	-0.0289641	-0.159163	-0.140436	0.0285	0.0585	1	0.495	0.459
BARD1	-0.288118	-0.306472	-0.297397	-0.258688	0.000326286	0.321	0.462	0.795	0.651	1
BARHL2	-0.164859	-0.645486	0.0526783	0.391017	-0.341878	0.963	0.425	1	1	0.818
BARX1	-0.783372	-0.841345	-1.11147	-0.725462	0.876266	0.349	0.223	0.705	0.542	1
BARX2	0.570776	-0.270973	0.0569886	-0.0791548	-0.248739	0.142	0.636	1	1	0.567
BASP1	-0.64326	-0.377066	-0.155157	-0.0686958	-0.0831522	0.0161	0.0361	0.795	1	0.683
BATF3	-0.0677421	-0.35772	-0.120734	-0.213642	0.0325042	0.888	0.131	0.96	0.687	1
BAX	-0.392791	0.185208	0.0568864	0.145858	-0.147116	0.0769	0.269	1	0.72	0.765
BAZ1A	-0.214458	0.00532323	-0.0189879	-0.126526	-0.0532801	0.0698	1	1	0.433	0.818
BAZ1B	-0.0501459	0.00101875	-0.0605089	-0.0421351	-0.0732486	0.606	1	0.96	0.824	0.564
BAZ2A	-0.384748	-0.207637	0.00826333	-0.167692	-0.0686283	0.00827	0.0882	1	0.551	0.808
BAZ2B	0.0757137	0.0503413	-0.0367035	0.047218	-0.237248	0.726	0.876	1	1	0.566
BBC3	0.0383961	1.04429	0.0955316	0.301893	-0.0624306	1	0.0318	1	0.389	1
BBIP1	0.148988	0.0230597	0.095352	0.179218	-0.073622	0.266	1	0.911	0.543	0.822
BBS1	-0.0848387	-0.295872	-0.219802	-0.0811003	-0.192057	1	0.587	0.96	1	0.107
BBS10	0.0899032	-0.155499	0.0510343	-0.0624159	-0.130681	0.59	0.538	1	1	0.551
BBS12	-0.105825	0.28489	0.0310092	0.17921	0.118446	1	0.606	1	0.95	0.769
BBS2	-0.0558732	-0.301951	-0.208069	-0.153003	-0.182974	0.829	0.123	0.636	0.656	0.507
BBS4	0.0038605	0.108527	-0.0631192	0.0639181	-0.133682	1	0.767	1	1	0.927
BBS5	-0.261755	-0.234584	0.0098528	-0.167541	-0.235484	0.0313	0.395	1	0.83	0.108
BBS7	0.434762	0.171675	0.00926644	0.199166	0.226851	0.0334	0.201	1	0.434	0.205
BBS9	-0.244007	-0.626528	-0.290859	-0.0137538	-0.167502	0.535	0.116	0.96	1	0.566
BBX	-0.0438914	-0.056831	-0.00933399	0.0741752	-0.0396702	0.831	0.807	1	0.834	0.91
BCAM	-2.4394	-0.837274	-0.268667	-0.40622	-0.43559	0.00505	0.149	0.804	0.479	0.473
BCAP29	0.287997	0.298266	0.160683	0.373127	0.0164327	0.0473	0.0175	0.586	0.173	1
BCAP31	-0.33332	-0.059911	0.00731261	0.0213592	-0.0709724	0.117	0.9	1	1	0.858
BCAR1	-0.691736	-0.107047	0.0956709	0.0348536	-0.0767593	0.0259	0.75	1	1	0.938
BCAR3	-0.511871	-0.912186	-0.236739	-0.305955	-0.341885	0.12	0.0194	0.807	0.696	0.524
BCAS2	0.369538	0.32278	0.0216944	-0.00534171	-0.134259	0.0729	0.074	1	1	0.433
BCAS3	0.397382	-0.0585085	-0.000437183	0.113748	-0.0250824	0.0262	0.623	1	0.628	1
BCAS4	-0.257586	-0.458929	-0.170121	-0.192675	-0.0359149	0.603	0.383	0.988	0.893	1
BCAT1	1.05372	0.419201	-0.1338	0.147484	0.0363112	0.0114	0.0959	1	1	1
BCAT2	-0.237701	-0.51888	-0.0785731	-0.117926	-0.20519	0.628	0.11	1	0.961	0.582
BCCIP	-0.218923	-0.15748	-0.0215607	-0.0714743	-0.0785525	0.0456	0.0545	1	0.893	0.7
BCDIN3D	-0.319421	-0.170297	-0.0617729	0.0250505	-0.156087	0.0336	0.0546	0.96	0.893	0.566
BCKDHA	0.130533	0.0998751	-0.102599	-0.101688	-0.0846819	0.448	0.686	1	0.893	0.979
BCKDHB	0.0881969	-0.352014	-0.0620791	0.00285761	0.0257993	0.677	0.0438	0.893	1	1
BCKDK	-0.0789123	-0.261305	-0.0498775	-0.164815	-0.10077	0.747	0.258	1	0.834	0.97
BCL10	0.00671426	0.34114	0.0412016	0.0547877	0.024761	1	0.318	1	1	1
BCL11A	-0.327081	-0.359327	-0.131728	-0.025336	-0.172833	0.206	0.115	0.96	1	0.156
BCL11B	-0.963416	-0.96147	-0.234464	-0.473182	-0.206295	0.0556	0.0985	0.96	0.648	0.596
BCL2	-0.434126	-0.473763	-0.0763055	0.102671	-0.208606	0.255	0.18	1	0.977	0.25
BCL2L1	-0.0296299	-0.131859	0.0667726	-0.204288	-0.173525	1	0.316	1	0.432	0.851
BCL2L11	-0.272201	-0.46632	-0.107173	0.0245513	0.121681	0.547	0.327	1	1	0.745
BCL2L12	-0.302881	-0.26012	0.0428404	-0.081347	-0.18613	0.344	0.285	1	1	0.818
BCL2L13	0.327316	0.137283	-0.0625329	0.132942	-0.347774	0.101	0.61	1	0.836	0.24
BCL2L2	0.207098	-0.129777	-0.0341774	0.0403153	0.131554	0.238	0.403	1	1	0.806
BCL6	0.37058	1.06	0.246129	0.0217524	-0.386892	0.588	0.0735	0.846	1	0.555
BCL7A	-0.278519	-0.100485	0.0333234	0.062228	-0.150869	0.202	0.339	1	0.893	0.414
BCL7B	0.183114	0.418134	0.118753	0.0500201	-0.0857056	0.427	0.127	0.96	0.893	1
BCL7C	-0.184513	-0.356038	-0.00850098	-0.0920223	-0.197884	0.486	0.209	1	0.893	0.818
BCL9	-0.698288	-0.217766	-0.18421	-0.035225	-0.18929	0.0187	0.411	0.795	1	0.532
BCL9L	-0.477853	-0.0442904	-0.114872	-0.076457	-0.274166	0.677	1	1	1	0.708
BCLAF1	0.234491	-0.04711	-0.0974966	-0.140266	0.264553	0.0354	0.446	0.96	0.326	0.268
BCO2	-0.061728	0.976336	-0.312338	-0.0677437	0.273034	1	0.346	1	1	0.922
BCOR	-0.346369	-0.491583	-0.144476	-0.27298	-0.200455	0.0239	0.0294	0.712	0.359	0.579
BCORL1	-0.799462	-0.228882	-0.0183574	-0.403067	-0.159854	0.049	0.59	1	0.825	0.801
BCR	-0.521473	-0.413604	-0.122024	-0.0558404	-0.106684	0.0341	0.0273	0.66	1	0.622
BCS1L	0.313213	-0.0986832	0.0055666	-0.122691	-0.0781342	0.0428	0.686	1	0.822	0.818
BDH2	-0.344942	-0.348505	-0.242922	-0.0692578	-0.124823	0.265	0.166	0.898	1	0.885
BDNF	0.145289	0.192121	-0.0178061	-0.0829321	0.145882	0.93	0.842	1	1	0.989
BDP1	0.0646566	0.0809423	-0.0407166	-0.0380122	0.0438226	0.564	0.634	0.96	0.893	0.965
BECN1	0.0127803	-0.155357	-0.21829	-0.125671	-0.108572	1	0.149	0.711	0.457	0.854
BEGAIN	-0.750585	-0.430076	0.0709939	-0.206448	-1.1344	0.484	0.781	1	1	0.544
BEND3	-0.290716	-0.29399	-0.0334149	-0.0202551	0.182273	0.252	0.11	1	1	0.391
BEND4	-0.304001	0.0147298	0.172321	-0.0111041	-0.165566	0.0663	1	0.66	1	0.413
BEND6	-0.0120577	0.485094	-0.0796406	0.29421	-0.190118	1	0.0703	1	0.656	1
BEND7	-0.217084	0.00855619	0.0498241	0.00382124	-0.0782852	0.642	1	1	1	0.619
BEST1	3.00819	2.70048	0.398501	1.42453	-0.341145	0.0199	0.0339	0.96	0.338	0.397
BET1	1.00795	0.631437	0.139119	0.323674	-0.0473356	0.00219	0.00812	0.934	0.156	0.818
BET1L	0.656236	0.53418	0.157963	0.13434	-0.361562	0.0427	0.0418	0.864	0.869	0.2
BEX1	0.496654	0.0149775	-0.0618345	0.0688748	-0.206846	0.0343	1	0.879	0.53	0.308
BEX2	0.738972	0.551181	0.0933413	0.106648	-0.0456312	0.0246	0.0755	1	0.58	1
BEX4	0.162891	-0.0731535	-0.181755	-0.0121683	-0.170269	0.0907	0.268	0.875	1	0.448
BEX5	1.62996	0.687169	-0.561831	0.21129	-0.0987733	0.0233	0.455	0.96	1	0.999
BFAR	-0.12805	0.222199	0.118854	0.166987	-0.255985	0.468	0.212	0.96	0.648	0.295
BFSP1	0.261813	0.247295	-0.199835	0.0526934	-0.294657	0.461	0.505	0.96	1	0.376
BGLAP	-0.623722	-1.7668	0.388051	-0.318191	2.26349	0.873	0.431	1	1	0.59
BHLHA15	3.77261	3.11382	0.765302	1.77327	-0.731678	0.00225	0.0031	0.282	0.0412	0.304
BHLHB9	-0.561777	-0.372006	-0.127273	-0.275988	-0.178389	0.21	0.146	0.96	0.59	0.818
BHLHE22	-0.779728	0.665657	0.361594	0.866783	#NUM!	1	0.686	0.998	0.893	0.0103
BHLHE40	0.19138	-0.151926	-0.196323	-0.172088	0.188756	0.556	0.804	0.96	0.972	0.28
BHLHE41	-0.160724	-0.943624	-0.141654	-0.161684	-0.561772	0.715	0.0474	0.998	0.919	0.101
BICC1	-0.220625	-0.8467	-0.137838	-0.127715	-0.126922	0.243	0.0124	0.795	0.685	0.818
BICD1	-0.228715	-0.199851	0.0219753	-0.229125	0.140479	0.808	0.926	1	0.987	1
BICD2	-0.714902	-0.120776	0.0116249	-0.0414578	0.0557358	0.00827	0.035	1	0.91	0.372
BID	-0.337131	-0.0931264	0.0257889	-0.0147008	-0.263648	0.0504	0.691	1	1	0.19
BIK	-1.20337	-0.43142	-0.310042	-0.35492	0.00879121	0.0401	0.342	0.848	0.703	1
BIN1	0.263537	0.094828	0.0290466	0.0827808	-0.117743	0.693	1	1	1	0.84
BIN3	-0.553339	-0.201206	-0.105245	0.0604006	-0.277175	0.066	0.347	0.96	1	0.818
BIRC2	0.176603	-0.201077	-0.18066	0.0307076	0.0130828	0.56	0.55	0.929	1	1
BIRC3	-0.215101	-0.435296	-0.67308	-0.55501	-0.317349	0.879	0.686	0.799	0.653	0.707
BIRC5	-0.52694	-0.326945	-0.0498684	-0.027915	-0.0612383	0.00365	0.0256	0.96	1	0.741
BIRC6	-0.190498	-0.0502124	-0.0355617	-0.103585	0.00547623	0.077	0.703	1	0.45	1
BIVM	0.0836293	0.0467664	0.0298675	0.10764	-0.115667	0.743	0.852	1	0.878	0.818
BLCAP	-0.0509921	0.0741816	0.0286173	0.0135945	-0.236353	0.975	0.744	1	1	0.818
BLM	-0.157973	-0.106967	0.0145402	-0.0722009	-0.0881465	0.328	0.686	1	0.893	0.832
BLMH	-0.0151086	0.0738085	0.0798962	0.0984013	-0.189109	1	0.634	0.96	0.605	0.468
BLOC1S1	-0.669479	-0.355193	-0.0526601	-0.0334676	-0.0874011	0.0254	0.114	1	1	0.969
BLOC1S2	0.156691	0.383782	0.276273	0.204098	-0.0848028	0.0716	0.0148	0.138	0.491	0.773
BLOC1S3	0.572028	0.607412	0.0789419	0.134106	0.414568	0.12	0.191	1	1	0.646
BLOC1S4	-0.299614	-0.332429	-0.164682	-0.118423	0.0266826	0.291	0.216	0.96	0.893	1
BLOC1S5	0.0990026	-0.0438231	0.0327449	0.128515	-0.197818	0.351	0.738	1	0.742	0.566
BLOC1S6	0.256331	0.15125	0.0634872	0.0582694	-0.0334036	0.0959	0.297	0.96	0.925	0.938
BLVRA	-0.181997	-0.273226	-0.0400088	0.05738	0.133082	0.205	0.109	1	0.926	0.528
BLVRB	-0.121215	-0.00103467	-0.022563	0.0698963	-0.0842944	0.761	1	1	1	0.968
BLZF1	0.187996	0.196032	0.0413905	0.0845039	0.0117612	0.0727	0.454	0.96	0.86	1
BMF	-1.28673	-1.56713	-0.540631	-0.788558	-0.305012	0.0276	0.0161	0.808	0.327	0.566
BMI1	-9.75212e-05	-0.333436	-0.145985	-0.123842	-0.0841281	1	0.00806	0.0379	0.296	0.601
BMP1	-0.300339	0.0774332	-0.139467	-0.0188225	-0.000564682	0.379	0.803	0.96	1	1
BMP2	-0.135785	0.562342	0.310475	-0.119057	-0.109588	0.677	0.0771	0.475	0.893	0.771
BMP2K	-0.0407318	0.091971	0.0169963	-0.0363451	-0.0591534	1	0.686	1	1	0.893
BMP3	-1.03481	-1.03903	-0.592718	-0.1735	-0.34927	0.0218	0.0203	0.145	0.731	0.688
BMP4	-0.769594	-0.592006	0.134347	-0.173279	-0.0933932	0.0861	0.172	0.864	0.948	1
BMP6	-0.400656	-0.560017	-0.103001	-0.0306231	0.0153121	0.248	0.0772	0.962	1	1
BMP7	-0.248186	-0.321453	-0.188593	-0.0546314	-0.375855	0.0146	0.0575	0.545	0.936	0.411
BMP8A	-0.18075	-0.286414	-0.130226	-0.366442	-0.287936	0.196	0.421	0.96	0.524	0.323
BMP8B	-0.80837	-0.377504	-0.108337	0.0231697	-0.460477	0.022	0.204	0.96	1	0.5
BMPER	0.498883	-0.975811	-0.105831	-0.290932	-0.484257	0.248	0.0212	1	0.893	0.236
BMPR1A	-0.185561	0.0884373	0.0651726	0.174626	0.00175805	0.149	0.116	1	0.18	1
BMPR1B	0.183981	-0.512833	-0.1862	-0.0510614	-0.27978	0.208	0.0888	0.945	1	0.583
BMPR2	-0.259393	-0.080641	-0.0543452	-0.0311294	-0.113967	0.131	0.773	1	1	0.532
BMS1	0.0124761	-0.273581	-0.172957	-0.0932192	-0.14873	1	0.0945	0.406	0.551	0.103
BNC1	0.409045	1.58261	0.767803	1.22854	-0.385612	0.264	0.0227	0.584	0.161	0.794
BNC2	-0.00180362	-0.975798	-0.428682	-0.0492892	0.0354853	1	0.0295	0.661	1	1
BNIP1	0.219873	-0.125599	0.0742837	-0.127574	0.0836002	0.318	0.726	1	0.893	0.901
BNIP2	0.232177	0.162839	-0.0195315	-0.0671706	0.102404	0.378	0.347	1	0.893	0.934
BNIP3	-0.302558	-0.214825	-0.0604088	0.0661904	-0.136074	0.173	0.337	1	1	0.818
BNIP3L	-0.166864	-0.180278	0.0232836	-0.115455	-0.0682557	0.113	0.304	1	0.873	0.894
BOC	-0.0352248	0.0672855	-0.0289166	0.0765724	-0.48394	1	0.893	1	1	0.758
BOD1	0.482297	-0.000680826	-0.0605088	0.0208752	-0.107885	0.00613	1	0.986	0.977	0.477
BOD1L1	0.317255	0.121611	-0.0585729	-0.0311972	-0.00318019	0.0711	0.327	1	1	1
BOK	0.134356	0.470978	0.55082	0.484771	-1.05492	0.602	0.106	0.804	0.747	0.566
BOLA1	0.356812	0.271114	0.141168	0.35829	-0.34319	0.197	0.162	0.795	0.275	0.397
BOLA2	0.0354957	-0.12586	0.018111	-0.175917	-0.0866639	1	0.601	1	0.783	1
BOLA2B	-0.105466	-0.383013	-0.174234	-0.18669	0.0153452	0.794	0.154	0.795	0.778	1
BOLA3	0.0656787	-0.369124	0.00710862	-0.0329332	0.00883416	1	0.0773	1	1	1
BOLL	1.35678	0.322632	0.612067	0.668417	0.012424	0.32	0.816	0.96	0.862	0.97
BOP1	0.0064867	-0.285515	-0.117489	-0.148479	-0.0531157	1	0.102	0.873	0.723	1
BORA	0.279493	0.141853	-0.123878	-0.100374	0.168582	0.161	0.358	0.96	0.956	0.815
BPGM	-0.33853	-0.265394	-0.0253922	-0.0359032	0.0087274	0.0959	0.188	1	1	1
BPHL	-0.143056	-0.320865	-0.202371	-0.0269174	0.118207	0.229	0.134	0.595	1	0.566
BPNT1	-0.0540041	0.038647	0.063048	-0.0750963	-0.0512226	0.517	0.805	0.859	0.685	0.699
BPTF	-0.310315	-0.210396	-0.115223	-0.0448455	-0.099242	0.0246	0.295	0.871	1	0.818
BRAF	0.263315	0.198946	0.00690651	0.0722632	-0.0816671	0.101	0.214	1	1	0.88
BRAP	0.188258	0.584008	0.0170951	0.152772	0.010424	0.167	0.0068	1	0.316	1
BRAT1	-0.623581	-0.411261	-0.12082	-0.205657	-0.193823	0.0579	0.0596	0.96	0.339	0.818
BRCA1	0.221952	0.105125	0.00353095	0.15795	-0.378164	0.547	0.485	1	0.822	0.549
BRCA2	0.249954	0.374268	-0.0708352	0.085134	-0.265355	0.239	0.109	0.96	0.476	0.316
BRCC3	-0.243382	-0.0836046	-0.0184658	0.0246329	-0.0189707	0.162	0.58	1	1	1
BRD1	0.053047	0.0428649	0.00377651	-0.0245123	-0.0891581	0.842	0.917	1	1	0.625
BRD2	0.405556	0.0993341	0.0476281	0.113166	0.657849	0.00832	0.414	1	0.544	0.00744
BRD3	-0.457094	-0.176787	-0.0375339	0.0196767	-0.167019	0.0113	0.524	1	1	0.725
BRD4	0.312251	-0.0523101	-0.0471204	-0.326709	-0.243475	0.27	1	1	0.684	0.398
BRD7	0.0584216	-0.127877	-0.00454476	-0.0869553	-0.0264167	0.677	0.313	1	0.828	1
BRD8	-0.138327	-0.0572442	-0.0399265	-0.226272	-0.114735	0.31	0.735	1	0.275	0.337
BRD9	-0.011867	0.196864	-0.0128466	-0.0805325	0.0173062	1	0.152	1	0.64	1
BRE	0.170743	-0.144845	-0.0376754	-0.11098	-0.188946	0.657	0.891	1	1	0.663
BRF1	-0.64562	-0.408923	-0.297055	-0.374648	-0.229751	0.0198	0.00943	0.138	0.327	0.818
BRF2	-0.282982	0.446323	-0.116889	0.0906573	0.0362909	0.168	0.0267	0.96	0.977	1
BRI3	-0.481986	-0.454466	-0.245652	-0.0696379	-0.129293	0.369	0.429	1	1	0.952
BRI3BP	-0.637248	-0.333077	0.100985	0.0416163	-0.202817	0.0106	0.092	0.96	1	0.688
BRICD5	-0.181864	-0.101918	0.301293	0.0311313	0.54576	0.677	0.667	0.795	1	0.0895
BRINP2	0.45517	1.03713	0.494751	0.969426	-1.22896	0.608	0.213	1	0.657	0.328
BRIP1	-0.404826	-0.0132297	-0.00289078	-0.00107393	-0.0664331	0.0427	1	1	1	0.773
BRIX1	0.0884322	0.0713778	0.0398828	-0.063496	-0.066837	0.0969	0.19	0.795	0.893	0.818
BRK1	-0.162952	-0.335045	-0.120487	-0.053805	-0.0233583	0.0609	0.0375	0.795	0.893	0.864
BRMS1	0.00373629	-0.190062	-0.0945261	-0.163393	0.0695746	1	0.393	0.948	0.489	0.928
BRMS1L	0.113792	-0.0176327	0.0572181	-0.0871955	0.00754717	0.622	1	1	0.893	1
BROX	0.0413853	-0.0836422	-0.0655012	-0.0443103	-0.0340788	0.201	0.317	0.471	0.843	0.978
BRPF1	-0.155155	0.177606	-0.017416	-0.0803517	-0.124861	0.393	0.538	1	0.885	0.903
BRPF3	0.457587	0.463498	0.0284343	-0.0269693	-0.0297653	0.104	0.181	1	1	1
BRSK1	1.19299	0.967617	0.329005	0.407553	-0.460026	0.00458	0.0147	0.467	0.151	0.764
BRSK2	-0.0871478	0.265293	0.297415	-0.0652179	-0.600232	0.982	0.388	0.89	1	0.504
BRWD1	-0.258347	0.106059	0.00109424	-0.0931636	0.0142678	0.0478	0.126	1	0.69	1
BRWD3	-0.128569	-0.224192	-0.0148392	-0.0863159	-0.0673337	0.432	0.114	1	0.556	0.956
BSCL2	-0.10174	-0.32485	-0.208828	-0.128211	0.0325616	0.713	0.128	0.528	0.709	0.972
BSDC1	-0.40055	-0.126359	-0.0473712	0.0958517	-0.120207	0.00972	0.228	0.96	0.553	0.446
BSG	-0.340583	-0.224084	-0.052836	-0.0379961	-0.131076	0.042	0.0415	1	1	0.68
BSPRY	-0.207121	0.20212	0.289371	0.131224	-0.459055	0.643	0.473	0.795	0.893	0.431
BST2	-0.35739	0.150526	-1.26689	-0.758927	0.616563	1	1	0.96	0.958	0.802
BTAF1	0.5375	0.335333	0.0681378	0.0107182	0.0652891	0.0168	0.0578	0.96	1	0.802
BTBD1	-0.0171353	-0.14998	-0.0507226	-0.0690562	-0.04507	0.93	0.0378	0.804	0.855	0.901
BTBD10	0.204424	0.164242	-0.0359978	0.0800329	0.0296246	0.461	0.429	1	1	1
BTBD11	-0.658633	-0.874421	-0.316616	-0.371098	-0.327764	0.0402	0.0267	0.772	0.434	0.548
BTBD2	-0.465319	-0.525608	-0.10552	-0.0683492	-0.24036	0.00636	0.0239	0.723	0.805	0.633
BTBD3	-0.29531	-0.297574	0.0236853	-0.0611136	-0.106463	0.102	0.129	1	0.895	0.646
BTBD6	-0.0754009	-0.383931	-0.0989761	-0.128447	-0.149108	0.646	0.011	0.619	0.472	0.818
BTBD7	-0.0387589	0.0819531	0.0326404	-0.0933914	0.0776228	0.913	0.581	1	0.893	0.71
BTBD8	-0.248151	-0.0977321	0.0727067	0.0463735	-0.207544	0.677	1	1	1	0.85
BTBD9	-0.0566724	-0.337349	-0.175148	-0.044661	-0.102491	0.891	0.173	0.96	1	0.818
BTD	-0.611435	-0.234458	-0.0416797	0.155544	-0.417002	0.0477	0.0445	1	0.633	0.173
BTF3	-0.149553	-0.121065	0.00230295	-0.015234	-0.0296797	0.0769	0.391	1	1	1
BTF3L4	0.172442	0.117625	0.0199066	0.0255245	-0.242947	0.179	0.228	1	1	0.688
BTG1	0.400694	0.448678	0.0449288	0.0214135	0.0827675	0.0367	0.0361	1	1	0.664
BTG2	-0.604614	0.665673	0.243962	0.289585	-0.269152	0.00465	0.00605	0.635	0.151	0.285
BTG3	0.298861	0.482144	0.239818	0.267688	-0.0399677	0.0992	0.0425	0.653	0.369	0.971
BTN2A1	0.346695	0.726892	0.339163	0.407116	-0.0546398	0.0763	0.0267	0.682	0.224	1
BTN2A2	-0.213018	0.0856499	-0.00664888	0.255479	0.0339305	0.0069	0.673	1	0.0442	1
BTN3A1	-0.381567	-0.659083	-0.366341	-0.0768729	-0.354553	0.025	0.11	0.412	0.854	0.4
BTN3A2	-0.708901	-0.597061	-0.240875	-0.121048	-0.199608	0.0142	0.15	0.594	0.8	0.31
BTN3A3	0.499055	0.217154	-0.0289216	0.247665	-0.488325	0.0824	0.621	1	0.903	0.358
BTNL9	-0.310196	0.230073	0.0388607	-0.0555771	-0.352365	0.214	0.233	1	1	0.416
BTRC	-0.579144	-0.18093	-0.0640544	-0.0336043	-0.0981037	0.0107	0.114	0.926	0.893	0.85
BUB1	-0.495477	-0.254314	-0.0282111	-0.0405596	0.0431002	0.0292	0.266	1	1	0.927
BUB1B	-0.653512	-0.529283	-0.110344	-0.195	-0.0659724	0.00589	0.015	0.444	0.296	0.649
BUB3	0.0405948	-0.0394664	-0.00286671	-0.0520584	-0.0676843	0.324	0.121	1	0.893	0.243
BUD13	0.0107478	0.200015	-0.140613	0.18105	-0.159862	1	0.0478	0.795	0.244	0.557
BUD31	0.402471	0.195694	-0.0330921	0.0297417	-0.120633	0.0404	0.128	1	1	0.578
BVES	0.0797529	0.501614	0.339582	0.285748	-0.174664	0.917	0.0242	0.362	0.134	0.0423
BYSL	-0.289119	-0.0197259	-0.00372647	-0.117699	-0.151777	0.182	1	1	0.89	0.454
BZW1	-0.436303	-0.210123	-0.18329	-0.362988	-0.0643214	0.159	0.673	0.96	0.566	1
BZW2	0.0488856	-0.230644	-0.00854877	-0.112018	-0.132754	0.485	0.109	1	0.868	0.627
C10orf10	-0.526085	-0.529271	-0.767534	-1.07785	-0.305859	0.199	0.512	0.795	0.465	0.582
C10orf107	-0.31497	-0.326981	-0.456198	0.901367	-1.08802	1	1	1	0.766	0.566
C10orf118	0.300012	0.309556	0.0719756	0.0768151	0.116486	0.115	0.0783	0.929	0.893	0.718
C10orf12	-0.147295	-0.109841	-0.0627305	-0.0906876	-0.0861351	0.281	0.784	1	0.893	0.822
C10orf131	0.145125	-0.152876	-0.0610004	0.335159	-0.380545	0.891	1	1	0.939	0.9
C10orf137	-0.18333	-0.181304	-0.033618	-0.130486	-0.0446712	0.304	0.285	1	0.782	1
C10orf2	-0.309562	-0.125932	-0.0162104	-0.169052	-0.171669	0.00832	0.202	1	0.648	0.308
C10orf32	0.451644	0.458332	0.258428	0.220758	-0.0237564	0.0278	0.0612	0.635	0.371	1
C10orf35	-0.237307	0.83015	0.54204	0.535726	-0.163256	0.864	0.196	0.796	0.646	1
C10orf68	0.573398	0.0556821	0.0141579	0.205044	-0.0917133	0.691	1	1	0.962	0.827
C10orf76	-0.156503	0.0668329	0.126379	0.059593	-0.20274	0.226	1	0.96	1	0.332
C10orf88	0.168992	0.137217	-0.00782627	0.195712	-0.0527297	0.256	0.303	1	0.805	0.654
C10orf95	-0.128533	-0.568724	-0.343002	-0.309284	-0.170171	0.797	0.0672	0.795	0.601	0.566
C11orf1	0.128735	-0.0263732	-0.153815	0.0804335	-0.341069	0.917	1	0.96	1	0.546
C11orf24	-0.21221	-0.192472	-0.0962591	-0.0187298	-0.282341	0.257	0.318	0.985	1	0.665
C11orf30	0.0664117	0.235768	0.156214	0.0161716	0.158577	0.862	0.343	0.96	1	0.696
C11orf31	-0.106641	-0.336043	-0.214486	-0.114378	-0.121123	0.672	0.255	0.795	0.953	0.871
C11orf48	-0.03788	-0.121819	0.0135962	-0.115801	0.288811	1	0.799	1	0.842	0.524
C11orf49	-0.0670619	-0.0668876	-0.0591207	0.0457584	-0.349488	1	1	1	1	0.402
C11orf52	0.350722	0.0712741	0.573595	0.692962	-0.782839	0.43	1	0.795	0.648	0.283
C11orf54	0.20114	0.421692	0.403178	0.257524	0.0777038	0.332	0.0256	0.701	0.58	0.873
C11orf57	-0.0427361	0.0722283	0.0237328	-0.00293765	-0.152006	0.322	0.595	0.96	1	0.567
C11orf58	0.0323347	-0.0139608	0.0409734	0.0181872	-0.0837814	0.677	1	0.998	1	0.704
C11orf63	-0.638029	-0.101943	-0.115907	-0.242499	-0.1236	0.293	1	1	0.995	0.903
C11orf65	-0.49649	-0.149119	0.0612807	-0.27889	0.0591163	0.526	1	1	0.998	1
C11orf68	-0.288918	-0.0374603	-0.0661183	0.245559	-0.0857196	0.618	1	1	0.811	1
C11orf70	0.729314	0.161345	0.584444	0.380988	0.153044	0.677	0.902	0.96	0.893	0.973
C11orf71	0.0633921	-0.146001	-0.196401	-0.144683	-0.127518	1	0.781	0.96	0.92	0.625
C11orf73	0.181892	0.02035	-0.00071498	0.148647	-0.111003	0.677	1	1	0.95	0.732
C11orf74	-0.111621	-0.27069	-0.0963627	-0.0076533	-0.146976	0.739	0.0889	0.96	1	0.503
C11orf80	-0.0219414	0.163024	0.019124	0.096091	-0.146252	1	0.838	1	1	0.72
C11orf82	-0.0451072	-0.119203	0.00439609	-0.0253737	-0.026155	0.986	0.676	1	1	1
C11orf83	-0.0884527	-0.422829	0.0372916	-0.00253206	0.0504085	0.897	0.204	1	1	1
C11orf84	-0.233979	0.146327	0.174859	0.0610727	-0.224065	0.226	0.366	0.744	1	0.642
C11orf93	-0.735103	-0.979608	0.396504	-0.106302	-1.29911	0.31	0.347	0.96	1	1
C11orf94	1.3936	-0.479426	0.531849	0.231541	-1.49666	0.463	0.687	0.96	1	0.806
C11orf95	-0.656799	0.249385	0.186645	-0.0538671	-0.118509	0.0473	0.183	0.763	1	0.504
C11orf96	1.44171	2.50025	-0.477064	0.0602859	-0.115715	0.0288	0.0158	0.959	1	0.964
C12orf10	0.348369	0.0193307	-0.120588	-0.185408	-0.175802	0.194	1	1	0.836	0.69
C12orf23	0.796116	0.264771	0.0924812	0.271784	0.037463	0.00523	0.0901	0.907	0.317	0.818
C12orf29	0.387333	0.421565	0.207514	0.0902521	-0.0262344	0.0334	0.0216	0.355	0.72	1
C12orf39	2.14852	1.38078	-0.329711	0.0234821	0.193707	0.175	0.261	1	1	1
C12orf4	0.438226	0.167933	-0.00125014	0.0566969	0.20987	0.0102	0.196	1	0.749	0.466
C12orf43	-0.319275	-0.30455	-0.214297	-0.140536	-0.124244	0.0417	0.347	0.453	0.893	0.577
C12orf44	0.427305	0.0580891	-0.0618692	0.0172243	0.0163252	0.0784	0.767	1	1	1
C12orf45	0.0548907	0.132952	0.116305	-0.0345971	-0.109428	1	0.8	0.849	1	0.818
C12orf49	-0.370563	-0.0819304	-0.130261	-0.0839219	-0.0569623	0.052	0.686	0.871	0.893	0.818
C12orf5	-0.2891	0.644495	0.267836	0.251876	0.199402	0.062	0.0126	0.468	0.342	0.313
C12orf52	-0.0796624	-0.182239	-0.043391	-0.0897894	-0.206466	0.571	0.116	1	0.856	0.384
C12orf57	0.402739	0.213335	0.117358	0.16731	-0.114386	0.049	0.32	0.895	0.629	0.818
C12orf60	-0.377942	-0.228459	-0.0179289	-0.360269	-0.46963	0.565	0.852	1	0.893	0.249
C12orf61	0.595827	0.3954	0.446923	-0.0221285	-0.0740534	0.343	0.573	0.956	1	1
C12orf65	0.415036	0.448395	0.192989	0.116834	0.339591	0.169	0.0774	0.84	0.895	0.0673
C12orf66	0.29032	0.0350229	-0.040728	-0.0453566	-0.0752116	0.294	1	1	1	1
C12orf68	1.3443	-1.50069	-0.78247	-0.00537475	-0.18935	0.13	0.216	0.96	1	0.948
C12orf73	0.101724	-0.00444516	-0.226767	-0.0136443	0.283106	0.677	1	0.96	1	0.703
C12orf75	-0.220041	-0.341306	0.0923589	-0.0485513	0.0508551	0.063	0.108	0.96	0.893	0.854
C12orf76	-0.097709	-0.236466	-0.335254	-0.0451955	-0.45963	1	0.667	0.795	1	0.51
C14orf1	-0.251504	-0.280258	-0.00575761	-0.111802	0.24883	0.501	0.347	1	1	0.566
C14orf119	-0.377658	-0.395719	0.049476	-0.0796934	0.0720625	0.0863	0.0627	1	0.986	0.818
C14orf132	-0.90156	-0.871841	-0.407815	-0.254623	-0.285308	0.0302	0.00368	0.37	0.339	0.363
C14orf142	0.0746999	0.0928009	0.190728	0.201368	-0.026467	0.88	0.487	0.648	0.604	0.971
C14orf159	0.0804492	-0.379312	-0.0981153	0.0100452	-0.234604	0.915	0.452	1	1	0.456
C14orf164	0.00655565	-0.18057	-0.106962	-0.0362531	-0.161522	0.939	1	1	1	1
C14orf166	0.0448894	-0.140829	-0.0116609	-0.028265	-0.0441647	0.803	0.0658	1	1	0.881
C14orf169	-0.376707	-0.339163	-0.076944	-0.00791572	0.0253899	0.0168	0.04	0.88	1	1
C14orf2	-0.476737	-0.328123	0.00555212	-0.0505517	-0.113019	0.0163	0.0612	1	0.999	0.525
C14orf28	1.28853	1.1468	0.000574318	0.390249	-0.0619279	0.0217	0.0385	1	0.575	1
C14orf37	-0.878294	-0.388394	-0.074948	-0.00483615	-0.0910002	0.0914	0.558	1	1	1
C14orf39	0.131415	1.18581	0.784857	0.324582	-0.31136	0.945	0.15	0.76	0.897	0.884
C14orf79	0.576239	-0.306683	-0.291326	-0.129911	-0.0786062	0.0819	0.432	0.955	0.975	0.818
C14orf80	-0.0374704	-0.13471	-0.166218	-0.252213	0.104291	1	0.8	0.96	0.638	1
C14orf93	-0.20089	-0.204456	-0.0739749	-0.207946	-0.221039	0.262	0.471	1	0.893	0.691
C15orf27	-0.109079	-0.319111	-0.27024	0.306031	-0.218349	0.98	0.381	0.96	0.65	0.818
C15orf38	0.331482	-0.247225	-0.210741	-0.0981167	-0.381864	0.0544	0.202	0.727	0.781	0.139
C15orf39	-0.342246	0.0533683	0.0418036	-0.0842958	0.0793427	0.0719	0.841	1	1	0.818
C15orf40	0.0639568	-0.450356	-0.120825	-0.00218694	-0.168925	0.633	0.0445	0.96	1	0.486
C15orf41	-0.0490393	-0.0103359	-0.0931512	0.0766011	-0.240913	1	1	1	1	0.596
C15orf48	-0.239834	-0.66637	-0.306856	0.220724	-0.524556	0.866	0.554	1	0.95	0.632
C15orf52	-0.0530468	-0.645422	0.144166	0.067537	-0.404839	1	0.567	1	1	0.818
C15orf57	-0.12631	0.0939497	0.151522	0.129117	0.42948	0.401	0.217	0.855	0.893	0.169
C15orf59	0.0766395	-0.17913	0.108043	0.176491	-0.364222	1	0.357	0.96	0.732	0.365
C15orf61	0.494997	-0.0505444	0.27342	0.120964	-0.199458	0.0804	1	0.929	0.893	0.615
C15orf62	-1.02895	0.326663	-0.0121453	-0.105346	-0.55519	0.188	0.429	1	1	0.559
C15orf65	0.252591	-0.145154	0.0703706	0.198732	0.156715	0.821	1	1	1	1
C16orf13	-0.219145	-0.430342	-0.281306	-0.306589	-0.0542905	0.549	0.163	0.806	0.713	0.853
C16orf3	-0.434083	-0.0874925	0.166996	-0.130871	0.204441	0.994	1	1	1	1
C16orf45	0.251593	-0.339548	-0.445915	-1.01882	-1.01929	0.799	0.905	1	0.713	0.496
C16orf46	0.0167899	1.01957	0.284049	0.206287	-0.205176	1	0.0623	1	0.987	0.881
C16orf52	-0.273765	0.0201964	-0.0249123	0.0225509	-0.128027	0.395	1	1	1	0.906
C16orf58	0.77906	-0.0987345	-0.0384192	0.0837457	-0.0626226	0.0116	0.794	1	0.956	0.958
C16orf59	0.295189	0.0588376	-0.0602243	0.036999	-0.220594	0.624	1	1	1	0.566
C16orf62	0.000352633	-0.13847	0.0339321	0.0372339	-0.0991758	1	0.32	1	1	0.699
C16orf70	-0.422638	-0.169234	-0.0891027	-0.298899	-0.0330097	0.193	0.686	1	0.648	1
C16orf72	0.104137	0.150087	-0.0192347	0.0751054	0.0901745	0.14	0.0335	0.96	0.893	0.583
C16orf74	-0.42562	-0.283756	-0.0697261	-0.067	-0.0494248	0.542	0.834	1	1	1
C16orf80	0.205771	0.0604733	-0.0526013	-0.0208079	-0.0117104	0.0548	0.686	0.969	1	1
C16orf87	0.0494176	0.263538	0.188921	0.157563	-0.0628446	0.732	0.0192	0.144	0.6	0.557
C16orf89	-1.39833	-0.689288	-0.0235069	-0.247685	0.582925	0.815	0.872	1	1	1
C16orf91	-0.0328537	-0.0361473	0.117187	0.00379897	-0.269327	1	1	0.998	1	0.566
C16orf93	0.336679	0.372405	0.0780858	-0.0719944	0.207291	0.556	0.135	1	1	1
C16orf95	0.683547	0.69907	0.30533	0.45167	-0.419649	0.0999	0.063	0.934	0.684	0.718
C17orf100	0.896282	0.390158	0.0488648	0.627182	0.751018	0.176	0.532	1	0.637	0.245
C17orf103	-0.0746507	0.6875	0.0454991	0.245289	-0.356744	0.967	0.156	1	0.691	0.545
C17orf104	0.142122	0.558007	0.287033	0.173337	-0.164886	0.217	0.0295	0.453	0.616	0.771
C17orf49	-0.0727557	-0.387631	-0.0699584	-0.233555	-0.0110594	0.827	0.0537	0.96	0.648	1
C17orf50	-0.715701	-0.0428009	0.438347	0.123391	-0.00221445	1	0.803	1	0.962	1
C17orf51	0.0474579	0.184408	0.00333398	-0.000288289	0.0125773	0.677	0.129	1	1	1
C17orf53	0.10414	0.0482561	0.239862	0.315384	-0.255522	0.404	0.841	0.515	0.175	0.362
C17orf58	-0.299761	-0.649715	-0.290374	-0.2092	-0.185622	0.0781	0.0226	0.396	0.619	0.303
C17orf59	0.536963	0.113337	0.172429	0.119822	0.709081	0.0304	0.961	0.872	0.911	0.167
C17orf62	-0.446161	-0.0429123	-0.0295215	-0.0862288	-0.186578	0.0926	1	1	1	0.791
C17orf67	-0.403193	0.170117	0.024306	0.144328	-0.670123	0.294	0.738	1	0.994	0.376
C17orf70	0.0466372	-0.198268	-0.150805	-0.107093	-0.144796	1	0.347	0.636	0.855	0.824
C17orf75	0.252146	-0.0819991	-0.0429364	-0.147703	-0.233236	0.0518	0.46	1	0.214	0.52
C17orf80	-0.198985	0.0210139	0.117693	0.0749286	-0.0145974	0.246	1	0.807	0.893	1
C17orf85	0.0476629	0.204836	0.0289433	0.0681721	-0.0819235	0.347	0.0617	1	0.503	0.62
C17orf89	-0.272405	-0.662091	-0.2593	-0.288061	-0.0694149	0.186	0.0709	0.795	0.677	1
C17orf96	-0.17371	-0.23516	0.157479	0.000887101	0.00102987	0.351	0.132	0.853	1	1
C18orf21	0.159578	0.0593576	0.100365	0.105771	-0.0357147	0.312	0.753	0.96	0.872	0.904
C18orf25	-0.018589	0.121029	-0.0268463	0.00969441	-0.0546423	1	0.309	1	1	0.566
C18orf32	0.00309292	-0.0675575	-0.0102064	0.0218205	0.1465	1	0.742	1	1	0.485
C18orf54	0.0712501	0.129512	0.284803	0.180417	-0.303726	0.677	0.74	0.96	0.491	0.449
C18orf56	-0.439389	-0.28661	-0.31297	-0.0511847	-0.344782	0.0221	0.349	0.06	0.98	0.365
C18orf8	0.213817	0.247412	0.0829965	-0.0476215	0.0472999	0.0328	0.071	0.96	0.979	0.566
C19orf10	1.24202	0.649347	0.181377	0.610115	0.620313	0.00458	0.0482	0.854	0.0565	0.0484
C19orf12	-0.360132	-0.266779	-0.0234761	0.0120956	-0.0819842	0.0415	0.0558	1	1	0.764
C19orf24	0.0412329	-0.173677	-0.0701151	-0.036957	-0.160131	1	0.709	1	1	0.67
C19orf25	-0.153242	-0.106577	-0.17122	-0.189614	-0.0892879	0.63	0.758	0.934	0.652	0.973
C19orf26	-0.209973	-0.319098	0.0450035	0.0794606	-0.17056	0.767	0.285	1	1	0.93
C19orf40	-0.124215	-0.215766	-0.117556	-0.0171754	-0.255232	0.734	0.575	1	1	0.437
C19orf43	-0.269796	-0.37598	-0.0909907	-0.137013	-0.0950775	0.18	0.0809	0.945	0.593	0.688
C19orf44	-0.110058	-0.0296373	0.068025	0.107804	-0.363467	0.846	1	0.96	1	0.394
C19orf47	-0.150617	0.135061	0.160444	-0.123794	0.0383026	0.445	0.574	0.96	0.86	0.97
C19orf48	0.479003	0.175746	-0.0761467	-0.0389524	-0.0963315	0.0105	0.0889	0.923	1	0.871
C19orf52	-0.481959	-0.446621	-0.241001	-0.0717374	0.0365223	0.0882	0.245	0.958	1	1
C19orf53	-0.363102	-0.568389	-0.131016	-0.203028	-0.0837283	0.0947	0.0152	0.96	0.581	0.906
C19orf54	0.480145	0.262569	-0.111491	0.310379	-0.330352	0.409	0.893	1	0.726	0.439
C19orf55	-0.172264	0.0581972	-0.16473	-0.3603	-0.27231	0.82	1	1	0.781	0.818
C19orf57	-0.140692	1.05571	0.437327	0.44279	-0.390486	1	0.157	0.988	0.831	0.422
C19orf60	0.176785	-0.727961	-0.230399	-0.139903	-0.085816	0.622	0.107	0.864	0.893	1
C19orf66	0.319527	0.372966	1.10011	0.260391	0.340884	0.902	0.766	0.96	1	0.827
C19orf68	-0.21611	0.290358	0.199786	0.305055	-0.211498	0.683	0.614	1	0.911	0.822
C19orf70	0.0677347	-0.249093	0.0525477	0.0703477	-0.0179039	0.906	0.392	1	1	1
C19orf71	-0.480753	-0.230288	-0.105616	-0.239741	-0.365699	0.0404	0.396	0.96	0.551	0.52
C19orf73	0.0195386	-1.02852	-1.01484	-0.403637	-0.154789	1	0.34	0.795	0.923	1
C19orf81	-0.309531	-0.06812	-0.21856	-0.343641	-0.170192	0.867	1	1	1	1
C19orf82	0.326417	-0.185627	-0.22619	-0.156462	0.385985	0.729	0.992	1	1	0.499
C1D	0.0060508	-0.216274	0.0764907	0.0701818	-0.0510648	1	0.0949	1	0.876	1
C1GALT1	-0.0030984	0.172287	0.129519	0.142348	0.00390762	1	0.435	0.795	0.62	1
C1GALT1C1	-0.658498	-0.221554	0.114274	0.214441	-0.0280453	0.013	0.235	0.96	0.405	1
C1orf105	#NUM!	0.12634	-0.27339	#NUM!	#DIV/0!	0.677	1	1	0.893	1
C1orf106	-0.422391	0.0172311	0.224902	-0.0864829	-0.357371	0.183	1	0.971	1	0.729
C1orf109	0.455085	0.507445	0.15268	0.0636623	0.0865451	0.0303	0.0409	0.705	0.953	0.818
C1orf112	-0.146528	-0.103635	-0.0328895	-0.297888	-0.10451	0.269	0.332	1	0.121	0.55
C1orf115	-0.748512	-0.383988	-0.11548	-0.015127	-0.171979	0.0043	0.052	0.795	1	0.491
C1orf122	0.183692	-0.137444	-0.0600383	-0.0688712	0.300785	0.666	0.712	1	1	0.566
C1orf123	0.170082	-0.0739851	0.0999111	0.128857	-0.176825	0.209	0.686	0.96	0.593	0.323
C1orf131	0.026948	0.103785	0.0818218	-0.0120623	-0.14341	0.984	0.605	0.96	1	0.395
C1orf159	-0.1918	-0.0306455	0.01837	0.147527	-0.128855	0.0737	1	1	0.782	0.962
C1orf162	1.35375	2.57161	0.300968	1.89756	0.426273	1	0.475	1	0.823	0.917
C1orf172	-0.772566	-0.621163	0.387929	0.70763	-0.10576	0.244	0.405	0.982	0.27	1
C1orf174	-0.108965	-0.180416	0.0137643	-0.00168441	-0.0349883	0.584	0.573	1	1	1
C1orf192	-0.71411	0.264366	0.0491974	-0.133733	0.0170429	0.613	1	1	1	1
C1orf198	-0.147101	-0.0122342	-0.0789683	-0.0042327	-0.153097	0.409	1	0.682	1	0.133
C1orf21	-0.286683	-0.584574	-0.208522	-0.208314	-0.248233	0.0347	0.00932	0.381	0.346	0.566
C1orf216	-0.582658	-0.199661	0.0560715	-0.0703538	-0.172652	0.0295	0.362	0.96	1	0.807
C1orf226	0.744406	0.599639	0.0207109	0.298733	0.132464	0.0106	0.221	1	0.642	0.753
C1orf228	-1.68695	-0.129401	-0.5909	-0.12904	-0.0109531	0.121	1	0.96	1	1
C1orf233	-0.755834	-1.20947	-0.195762	-0.204797	-0.535134	0.077	0.0677	0.96	0.835	0.371
C1orf27	0.441338	0.613727	0.226674	0.0672669	-0.011719	0.0151	0.0176	0.0259	0.893	1
C1orf35	-0.245635	-0.412919	-0.20086	-0.375013	-0.0473172	0.202	0.13	0.545	0.362	0.917
C1orf43	0.305859	0.149922	0.138178	0.264469	-0.0837313	0.0144	0.162	0.749	0.153	0.371
C1orf50	0.403274	0.00927708	-0.0725243	-0.505276	-0.149112	0.399	1	1	0.58	0.732
C1orf51	0.359772	1.75178	0.865921	0.728541	0.320244	0.724	0.179	0.988	0.8	0.827
C1orf52	0.135752	0.208319	0.0827462	0.0169253	-0.0237538	0.443	0.363	0.929	1	1
C1orf53	0.31361	-0.410157	0.269616	-0.052433	0.085457	0.677	0.127	0.96	1	1
C1orf54	0.350577	0.252433	0.315544	0.375528	0.887478	0.677	0.828	0.96	0.905	0.566
C1orf56	-0.377887	-0.150783	-0.128553	-0.0329837	-0.0875307	0.17	0.437	0.96	1	1
C1orf61	0.543015	1.16313	1.13844	0.325288	0.0805913	0.677	0.409	0.953	1	1
C1orf63	-0.407577	-0.127387	-0.0115953	-0.0885134	0.0647809	0.0515	0.326	1	0.825	0.863
C1orf74	-0.0926813	-0.0492967	-0.0349254	-0.00470254	-0.212457	0.901	1	1	1	0.539
C1orf85	-0.76518	-0.0525573	0.0629779	0.133618	-0.0255513	0.0284	1	1	0.83	1
C1orf86	0.199919	0.0554213	-0.057019	0.128385	0.0753283	0.464	1	1	0.893	0.8
C1orf95	-1.13124	-0.725179	-0.375436	-0.357696	-0.680325	0.0999	0.122	0.96	0.893	0.509
C1QBP	-0.115019	-0.211355	-0.0473004	-0.0793414	-0.041875	0.279	0.109	1	0.893	0.818
C1QL1	-1.0888	-1.15979	-0.193071	0.0564133	-0.149755	0.0589	0.108	1	1	0.858
C1QL3	-0.623955	0.118169	-0.223804	-0.284669	-0.962296	0.433	0.97	1	1	0.572
C1QL4	-0.969657	-1.0561	-0.446455	-0.488569	-0.577176	0.0201	0.0592	0.635	0.383	0.566
C1QTNF1	-0.652272	-1.00484	-0.186839	-0.174045	-0.273682	0.113	0.0423	0.96	0.954	0.656
C1QTNF6	-0.0730278	-0.256715	-0.0646262	0.140605	-0.286074	0.878	0.249	1	0.893	0.0721
C1QTNF9B-AS1	1.43492	0.632268	-2.11271	-1.12019	0.20084	1	1	1	1	0.922
C1R	-0.3876	-0.0217509	0.295614	0.0350269	-0.528161	0.143	0.145	1	0.935	0.871
C1RDouble	-0.424209	-0.606331	-0.143565	-0.241574	-0.30277	#N/A	#N/A	#N/A	#N/A	#N/A
C1S	0.293005	1.69365	0.723261	0.444755	0.0438622	0.825	0.173	0.918	0.893	1
C2	0.476991	0.287107	0.120116	0.201697	-0.395876	0.382	0.672	1	1	0.754
C20orf112	-0.801365	-0.683243	-0.275421	-0.274703	0.109518	0.0289	0.0663	0.87	0.648	0.992
C20orf144	0.647788	0.662244	0.392523	0.246243	-0.646405	1	0.75	1	0.969	0.601
C20orf194	-0.150294	-0.0245825	-0.118909	-0.160168	-0.233062	0.482	1	0.96	0.315	0.619
C20orf196	0.368204	0.923945	0.218045	0.410535	-0.183586	0.422	0.154	1	0.648	0.998
C20orf201	1.2684	0.238947	-0.287196	0.260265	-0.27184	0.142	1	0.996	1	1
C20orf24	-0.0409553	-0.234172	-0.028962	-0.0927176	0.0631703	0.891	0.197	1	0.893	0.825
C20orf27	-0.288621	-0.482934	-0.100948	-0.215834	-0.0553163	0.074	0.0238	1	0.268	1
C20orf96	-0.383622	-0.422085	-0.206752	-0.0559159	-0.37982	0.314	0.226	0.833	1	0.735
C21orf2	-0.742989	-0.720759	-0.267053	-0.126981	-0.204654	0.027	0.0451	0.492	0.593	0.455
C21orf33	-0.195699	-0.372046	-0.196854	-0.157272	-0.077262	0.271	0.0447	0.542	0.601	0.702
C21orf58	-0.545618	-0.559395	-0.285164	-0.128963	-0.212355	0.0139	0.027	0.6	0.664	0.217
C21orf59	0.137894	-0.300943	-0.0979607	-0.184586	-0.0621386	0.226	0.0611	0.858	0.297	0.818
C21orf91	0.210259	0.501009	0.146871	0.11892	-0.121053	0.0664	0.0224	0.499	0.44	0.697
C22orf23	-0.416262	0.0325855	0.00645738	0.0530339	-0.363062	0.127	1	1	0.983	0.512
C22orf26	-0.00572712	-0.926456	-0.420401	-0.885779	-0.538143	1	0.0674	0.795	0.648	0.579
C22orf29	-0.40852	-0.235263	-1.42321	-1.37507	-0.226024	0.95	1	0.795	0.627	0.472
C22orf39	-0.255701	-0.768106	-0.171208	-0.063988	-0.289	0.236	0.0555	0.78	0.951	0.293
C22orf46	0.336643	0.221325	-0.0639785	0.209961	-0.448991	0.17	0.517	1	0.651	0.214
C2CD2	-0.715427	-0.146276	0.0863172	0.00165081	0.0126194	0.0219	0.684	1	1	1
C2CD2L	0.61765	0.585889	0.126091	0.10411	0.121718	0.0359	0.0434	0.96	1	0.97
C2CD3	0.246304	0.02355	0.0680329	0.000131587	-0.215019	0.291	1	1	1	0.781
C2CD4A	1.11302	0.635731	0.535576	0.190509	0.771064	0.029	0.0865	0.558	0.893	0.0678
C2CD4C	-1.06298	0.409735	0.225615	-0.0379004	-0.373106	0.0269	0.338	0.913	1	0.572
C2CD5	-0.0433892	-0.0988247	-0.0653922	-0.112125	-0.119187	1	1	1	1	1
C2orf15	0.21405	-0.303844	-0.40304	-0.173488	-0.303895	0.844	0.419	0.827	0.968	0.316
C2orf27A	0.485894	0.222127	0.0100898	0.437216	-0.400666	0.217	0.647	1	0.893	0.395
C2orf42	-0.156155	-0.0760752	0.0576043	-0.0788092	-0.241261	0.766	0.97	1	1	0.586
C2orf43	-0.189535	-0.0933868	0.0320574	0.0959618	-0.174108	0.0754	0.474	1	0.478	0.806
C2orf44	-0.615842	-0.205115	0.01723	-0.063956	0.0381712	0.0042	0.102	1	0.71	0.908
C2orf47	0.200069	0.0423889	0.0342459	-0.0213071	-0.0990132	0.0889	0.857	1	1	0.818
C2orf48	-0.135012	0.236743	0.11532	-0.196104	-0.267935	1	0.908	1	1	0.818
C2orf49	-0.154597	-0.166978	-0.0026628	0.00931084	-0.00760217	0.445	0.356	1	1	1
C2orf68	-0.38119	-0.344048	-0.097388	0.0363002	-0.209827	0.0647	0.334	1	1	0.572
C2orf69	-0.416858	0.0476287	0.0814081	0.0500601	-0.0111139	0.0137	0.677	0.96	0.883	1
C2orf72	-0.874809	-0.240039	0.0465041	0.116277	-0.435623	0.00128	0.124	1	0.893	0.0772
C2orf74	0.706653	0.76461	0.0586846	0.490971	-0.176915	0.0769	0.109	1	0.491	0.735
C2orf76	-0.432048	-0.829902	-0.237527	-0.267906	-0.0487966	0.00827	0.0278	0.578	0.175	1
C2orf81	0.491171	-0.442149	0.412834	0.267647	-0.460047	0.454	0.741	1	0.996	0.797
C2orf82	0.260891	1.35366	0.408313	0.911474	-0.0936965	1	0.209	1	0.947	1
C2orf88	0.196972	-0.427199	-0.194549	-0.0719797	-0.0489001	0.156	0.0422	0.795	0.974	1
C3orf14	-0.0929239	0.141492	0.102913	0.284251	-0.248926	1	1	1	0.893	0.946
C3orf17	0.113718	0.2417	0.0894599	0.033597	-0.104693	0.358	0.111	0.794	1	0.571
C3orf33	0.350537	0.652094	0.407063	0.543023	0.00681943	0.219	0.0275	0.444	0.13	1
C3orf37	-0.156501	-0.211505	-0.034442	-0.188602	-0.329234	0.677	0.386	1	0.816	0.557
C3orf38	-0.210548	0.0609036	0.0877288	0.0649447	0.0312696	0.176	0.695	0.96	1	0.929
C3orf52	-0.198491	0.293284	-0.0403875	0.0678444	0.0125823	0.333	0.16	1	1	1
C3orf58	-0.34474	0.200639	-0.033349	0.142099	0.0749119	0.0552	0.172	1	0.463	0.543
C3orf62	0.042136	-0.0891663	0.374366	0.429765	-0.0103004	1	0.704	0.598	0.998	1
C3orf67	0.114937	-0.572124	-0.384402	-0.0202475	-0.428398	0.677	0.377	0.795	1	0.206
C3orf70	-0.33405	0.100122	-0.120501	0.0611043	-0.0316988	0.054	0.785	0.932	1	1
C3orf80	0.122367	-0.137502	-0.319647	-0.115113	-0.499811	1	0.678	0.866	0.975	0.319
C3orf83	-0.178582	-0.580464	-0.304081	0.427681	0.52726	1	0.49	1	0.962	0.566
C4orf19	0.159771	-0.649104	-0.0117545	-0.0368793	0.110621	0.677	0.147	1	1	0.672
C4orf21	0.00610533	0.149627	0.0993664	0.101691	-0.143476	1	0.495	1	0.893	0.87
C4orf27	0.0743973	-0.1623	-0.0203391	-0.0179429	-0.12359	0.761	0.367	1	1	0.579
C4orf29	0.14576	0.280433	0.0468827	0.0236916	0.087787	0.262	0.0575	1	1	1
C4orf3	-0.64676	-0.870521	-0.24522	-0.17679	-0.156437	0.0099	0.00683	0.353	0.408	0.579
C4orf32	0.525491	0.0923549	0.0300701	-0.104303	-0.0907216	0.0499	0.758	1	0.893	0.818
C4orf33	0.944158	0.314468	-0.0312403	0.088369	-0.0732917	0.0318	0.187	1	0.979	0.818
C4orf36	0.589269	0.0761439	-0.773444	-0.0707607	0.105096	0.582	1	0.972	1	1
C4orf46	0.132328	0.134104	-0.0666364	0.0509602	0.220203	0.235	0.512	0.96	1	0.217
C4orf48	-0.0693266	-0.344874	0.0257763	-0.0499411	-0.0247596	1	0.804	1	1	1
C5orf15	-0.372928	-0.333278	0.00213115	0.0477018	-0.140606	0.0324	0.0556	1	1	0.74
C5orf22	0.226974	0.0268641	-0.0198565	0.0410712	-0.112016	0.261	1	1	0.904	0.419
C5orf24	0.0240767	-0.0806826	0.0529668	0.050627	-0.0160505	0.677	0.104	0.6	0.505	1
C5orf28	0.740451	0.506801	0.0142811	0.18244	-0.131438	0.0054	0.039	1	0.648	0.566
C5orf30	-0.197147	-0.0764203	0.0731557	0.139485	0.00506609	0.472	0.815	1	0.816	1
C5orf34	0.0869463	0.274589	0.0911391	0.063998	-0.198898	0.757	0.128	0.96	0.901	0.51
C5orf42	0.217009	-0.035297	-0.0463017	0.0156956	-0.109994	0.335	1	1	1	0.777
C5orf45	-0.587283	-0.744451	-0.484274	-0.66626	-0.408009	0.405	0.298	0.96	0.648	0.291
C5orf51	0.19807	0.185811	0.0876724	0.119893	-0.0889364	0.245	0.359	0.96	0.893	0.566
C5orf54	-0.200408	-0.895736	-0.279044	-0.0832242	-0.00973475	0.437	0.0194	0.597	1	1
C5orf55	-0.160566	-0.824504	-0.298027	0.0829162	-0.310735	0.716	0.0267	0.96	1	0.518
C5orf63	0.0607332	-0.616459	0.215521	-0.00354995	-0.119499	1	0.206	1	1	1
C6orf1	0.0382971	-0.510048	-0.461507	0.0282663	0.163802	1	0.0804	0.643	1	0.845
C6orf106	-0.276371	-0.00473652	-0.18878	-0.187522	-0.101958	0.645	1	0.96	0.893	1
C6orf120	-0.128699	-0.376575	-0.00019093	-0.0526785	-0.0945608	0.368	0.0671	1	1	0.566
C6orf132	-0.335297	-0.475696	0.0622951	-0.0729233	-0.380986	0.352	0.164	1	1	0.618
C6orf136	-0.00312682	-0.350331	-0.117092	-0.311153	-0.0277825	1	0.458	1	0.853	1
C6orf141	0.0299122	0.503167	-0.0583371	0.0724226	-0.122625	1	0.0179	1	0.897	0.643
C6orf201	-0.383836	-0.322452	-0.164257	-0.0460063	0.359619	0.421	0.427	1	1	0.282
C6orf203	-0.250921	-0.0312209	0.0518132	0.074948	0.105592	0.217	1	1	0.873	0.818
C6orf211	-0.0893439	-0.16881	-0.0423451	-0.0673238	-0.0599971	0.677	0.247	1	0.912	0.938
C6orf226	-0.157882	-1.26184	-0.345952	-0.367901	-0.630326	0.692	0.126	0.96	0.893	0.843
C6orf47	-0.198864	-0.0758325	-0.00667839	0.0870989	-0.159329	0.252	0.605	1	0.966	0.579
C6orf48	1.60477	0.585385	-0.0419761	-0.00170883	-0.0325156	0.00538	0.0894	1	1	1
C6orf52	-0.458786	-0.202845	0.608717	-0.0858375	-0.123817	0.576	0.879	0.76	1	0.912
C6orf57	0.477431	0.509025	0.304824	0.723364	-0.221228	0.0866	0.0601	0.917	0.124	0.61
C6orf62	-0.0724347	-0.0121919	-0.0135743	0.0885351	-0.0627677	0.176	1	0.998	0.463	0.665
C6orf70	0.166503	-0.210345	-0.230361	-0.0690126	-0.0715784	0.473	0.0899	0.332	0.8	0.746
C6orf89	0.153019	0.134413	-0.0184664	0.149941	-0.113258	0.189	0.2	1	0.427	0.19
C6orf99	0.705821	0.87351	0.708182	0.519722	0.0335462	0.217	0.686	0.96	0.384	1
C7orf10	-0.167807	-0.418943	0.0245964	0.134377	-0.222101	0.807	0.303	1	0.941	0.337
C7orf25	0.0709268	-0.271597	-0.0126745	0.0245055	-0.196231	0.305	0.0167	1	1	0.603
C7orf26	-0.135582	-0.0582345	-0.103598	-0.303346	-0.270209	0.475	0.74	0.933	0.383	0.713
C7orf31	0.77935	0.80753	-0.31451	-0.102504	-0.791254	0.149	0.0958	0.96	1	0.585
C7orf41	-0.538045	0.0921379	0.102413	-0.342701	-0.1009	0.00794	0.246	0.795	0.244	0.647
C7orf43	-0.098272	-0.185268	-0.064647	-0.170585	0.0352907	0.821	0.62	1	0.87	1
C7orf49	-0.0997066	-0.197369	-0.0563097	0.0882261	-0.262175	0.58	0.208	1	0.893	0.394
C7orf50	-0.114025	-0.428436	-0.0979779	-0.138418	-0.199201	0.768	0.136	1	0.893	0.818
C7orf55	0.0750901	-0.159895	-0.0594071	0.0914618	-0.187416	0.762	0.658	1	0.95	0.639
C7orf57	3.06287	0.43895	0.124976	1.11916	5.09123	0.0357	0.686	1	0.577	0.0293
C7orf60	-0.332651	0.23753	0.102326	0.17073	-0.0378529	0.0311	0.196	0.813	0.326	1
C7orf63	0.173316	0.0189126	0.00244487	-0.0135733	-0.0152661	0.506	1	1	1	1
C7orf73	-0.124413	-0.496008	-0.0494827	-0.0415657	-0.220714	0.324	0.0452	0.981	1	0.818
C8G	0.538803	0.154975	0.0542437	0.0825522	-0.667761	0.446	0.679	1	1	0.818
C8orf31	0.0831947	-0.631791	0.0815207	-0.248985	-1.60803	1	0.686	1	0.973	1
C8orf33	0.0862881	-0.0355362	0.0806807	-0.077945	-0.0687147	0.726	1	0.998	1	0.936
C8orf34	0.443223	-0.51549	0.0475614	-0.134264	-0.464926	0.0478	0.0967	1	0.986	0.566
C8orf37	0.694251	0.256829	-0.0373978	0.281418	0.20244	0.0324	0.383	1	0.8	0.8
C8orf44	-0.845581	-0.571898	-0.233168	-0.441007	-0.00337475	0.0532	0.466	0.96	0.295	1
C8orf44-SGK3	-1.55546	0.333846	-0.724214	-9.62975	#NUM!	1	0.999	1	0.849	0.566
C8orf47	-0.382936	-0.226854	-0.0762675	-0.0965206	-0.129279	0.259	0.282	1	1	0.818
C8orf48	0.105175	-0.542061	-0.581931	0.100784	-0.192051	1	0.686	0.96	1	1
C8orf59	-0.301851	-0.208636	-0.0189028	-0.152139	-0.0738167	0.142	0.427	1	0.885	1
C8orf76	0.217414	0.398692	-0.115726	0.104531	0.343825	0.677	0.206	1	1	0.439
C8orf82	0.275307	-0.183045	-0.134836	-0.0702775	-0.0929954	0.44	0.278	0.96	1	0.862
C9orf114	-0.379448	-0.45537	-0.113037	-0.297225	-0.0900806	0.0295	0.0216	0.736	0.154	0.818
C9orf116	0.237786	-0.216683	-0.421814	0.0243616	-0.105236	0.426	0.481	0.539	1	1
C9orf117	-0.0443505	-0.00624194	-0.169563	-0.429425	-0.564138	1	1	1	0.895	0.796
C9orf123	-0.275695	-0.473814	-0.0850013	-0.0975597	-0.043979	0.0765	0.004	1	0.893	0.883
C9orf129	-0.20356	-0.392562	-0.206659	-0.369296	-0.224224	0.805	0.464	1	0.885	0.818
C9orf142	0.0773949	-0.354097	-0.157295	-0.176842	0.0185852	0.856	0.288	0.96	0.848	1
C9orf156	0.215945	0.510363	0.0998041	0.163643	0.100814	0.179	0.0415	1	0.893	0.818
C9orf16	0.0672288	-0.345843	0.022572	-0.136676	-0.165462	1	0.211	1	0.969	0.716
C9orf163	-0.0259306	-0.198479	-0.123162	-0.00536093	0.0659855	1	0.844	1	1	1
C9orf169	0.246913	0.166355	0.0259368	0.281203	-0.22722	0.73	0.373	1	1	0.707
C9orf172	-0.203733	-0.0442787	-0.136485	0.0900692	-0.484582	0.495	1	1	1	0.624
C9orf173	-0.336212	-0.0917869	-0.0758795	-0.0360487	-0.469953	0.554	1	1	1	0.818
C9orf3	-0.156226	-0.0896024	-0.00251419	-0.130875	-0.109838	0.621	0.654	1	0.893	0.818
C9orf37	-0.549379	-0.538826	-0.289462	-0.0180078	-0.137546	0.0178	0.0174	0.514	1	0.778
C9orf40	-0.250723	-0.251063	0.0120225	-0.0725448	-0.0975104	0.3	0.348	1	1	0.86
C9orf41	-0.202828	-0.14415	-0.0444642	-0.0431233	0.0685885	0.0686	0.0781	0.795	0.715	0.523
C9orf43	0.307891	-0.184312	-0.00151269	0.0370655	-0.413336	0.487	0.922	1	1	0.818
C9orf64	0.17493	0.0614137	-0.00792576	0.0533081	-0.127301	0.137	0.723	1	0.895	0.503
C9orf69	-0.47843	-0.756045	-0.254079	-0.0858396	-0.179688	0.0168	0.0109	0.359	0.83	0.607
C9orf72	0.353258	0.300723	0.0311482	0.093928	-0.0989299	0.118	0.124	1	0.893	0.818
C9orf78	-0.17903	-0.294455	-0.0512166	-0.145546	-0.0511225	0.0218	0.0133	1	0.283	0.917
C9orf85	0.792407	1.09559	0.609226	0.360777	-0.101363	0.0254	0.0224	0.539	0.514	0.635
C9orf89	0.0536851	0.176683	0.0440241	-0.117382	0.0770804	0.797	0.172	1	0.785	1
C9orf9	0.573026	0.00237808	0.293977	0.414809	-0.0608238	0.458	1	1	0.563	1
C9orf91	0.694823	0.350721	-0.023044	0.136216	-0.168604	0.0461	0.307	1	0.893	0.818
C9orf96	0.0352722	0.320913	0.162756	0.138544	-0.0770307	1	0.256	1	1	1
CA11	0.0251751	-0.049175	0.0811868	0.211592	0.0415926	1	1	1	0.893	1
CA12	-0.777941	-0.74621	-0.258057	-0.0508841	-0.338953	0.0305	0.0208	0.595	1	0.395
CA13	1.0622	0.41298	0.0395911	0.288463	0.0913031	0.00264	0.0323	1	0.472	0.695
CA2	-0.149016	0.0627448	0.198558	-0.089867	-0.178826	0.0272	0.24	0.0923	0.261	0.0578
CA4	#DIV/0!	#DIV/0!	#DIV/0!	#DIV/0!	0.0111633	0.00532	0.686	0.795	0.00434	0.893
CA5B	0.862818	0.606946	0.173536	0.191296	0.150043	0.00304	0.0109	0.369	0.284	0.818
CA8	-0.327697	0.401735	0.206341	-0.113071	-0.198803	0.298	0.197	0.956	1	0.272
CAAP1	0.492677	0.144927	-0.048594	0.203485	0.172648	0.0449	0.551	1	0.691	0.794
CAB39	0.103975	0.085346	0.120666	0.0385308	0.0446805	0.579	0.341	0.683	0.92	0.849
CAB39L	0.0866602	-0.162596	0.189837	0.0843524	-0.240384	0.883	0.686	0.96	1	0.808
CABIN1	-0.290982	-0.241205	0.00873597	-0.0171049	-0.110647	0.0579	0.235	1	1	0.655
CABLES1	-0.701618	-0.867682	-0.34375	-0.325156	-0.30181	0.0113	0.0134	0.444	0.18	0.29
CABLES2	-0.141269	0.0536101	-0.00550516	0.311381	0.649219	0.777	1	1	0.745	0.142
CABP1	0.411003	0.042258	-0.0983623	0.248935	0.17581	0.866	1	1	0.895	1
CABP7	0.0380964	-0.138299	0.221224	0.287569	-0.0504617	1	0.641	0.96	0.593	1
CABYR	-0.412934	0.112768	0.360834	0.188522	0.027069	0.136	0.805	0.608	0.917	1
CACFD1	-0.472131	-0.116773	0.196815	0.0317428	-0.0950145	0.205	0.686	0.96	1	0.962
CACHD1	-0.277001	-0.28819	-0.187641	0.0362107	-0.0922622	0.029	0.202	0.562	0.854	0.997
CACNA1G	-0.99485	-0.234519	-0.279269	-0.242116	0.390678	0.084	0.837	0.96	0.902	0.602
CACNA1H	-0.316984	-0.110266	0.185501	0.0610576	0.205537	0.677	1	1	1	1
CACNA2D1	0.289012	-0.35472	-0.0887209	0.00997596	-0.217052	0.0161	0.0397	0.795	1	0.485
CACNA2D2	-0.628747	0.00319736	-0.252212	-0.379913	-0.149577	0.277	1	0.998	0.781	0.884
CACNA2D3	0.0223188	-0.198735	0.0474782	0.00884119	-0.659502	1	0.374	1	1	0.493
CACNB1	0.799385	0.779245	0.267758	-0.138977	0.0496898	0.137	0.0616	0.606	0.896	1
CACNB2	-0.116307	-0.566311	-0.187995	-0.485208	-0.219052	0.744	0.288	0.866	0.359	0.51
CACNB3	-0.528162	-0.629675	-0.217836	-0.207686	-0.138134	0.222	0.221	0.988	0.903	0.402
CACNB4	-0.104617	0.632295	0.210799	0.420026	-0.0181093	0.9	0.117	0.979	0.548	1
CACNG4	-0.121601	0.0807693	0.472317	0.634537	-0.582394	1	0.829	0.98	0.901	0.692
CACTIN	-0.356762	-0.270006	-0.113455	-0.193284	-0.0250355	0.221	0.194	0.864	0.709	1
CACUL1	-0.32307	-0.0853566	0.0805278	0.0386511	-0.034858	0.0423	0.132	0.795	0.893	0.786
CACYBP	-0.154206	0.326023	0.046689	0.113941	0.0505407	0.397	0.0271	0.979	0.648	1
CAD	-0.0345474	-0.150661	-0.00416245	-0.0633986	-0.226639	0.943	0.215	1	0.992	0.263
CADM1	-0.403994	-0.301695	0.0996281	-0.00732839	-0.134242	0.0214	0.0134	1	1	0.468
CADM4	-0.273121	0.15558	0.122524	0.179517	0.0878184	0.208	0.657	0.923	0.642	0.922
CADPS	0.421273	0.013524	0.292525	0.458773	-0.0788481	0.193	1	0.781	0.773	0.862
CADPS2	-0.00714087	-0.824696	-0.0605944	-0.0507131	-0.134714	1	0.00556	0.934	0.893	0.818
CALB1	0.50273	-0.0574959	-0.0977628	-0.292393	-0.461779	0.0392	0.882	0.986	0.464	0.818
CALCB	2.74173	2.31802	0.0635259	0.691618	0.00861594	0.00332	0.0103	1	0.555	1
CALCOCO1	0.0305303	0.177417	0.146288	0.133955	-0.0411242	1	0.36	0.96	0.83	1
CALCOCO2	0.622273	0.516304	0.0577327	0.139018	-0.00217549	0.0208	0.00457	0.96	0.65	1
CALD1	-0.123068	-0.328626	-0.139385	0.0193887	-0.149982	0.344	0.122	0.789	1	0.63
CALHM2	-0.380352	0.0908368	0.0588575	0.232342	-0.0539001	0.748	1	1	1	1
CALM1	-0.164235	-0.137225	0.00218868	-0.014266	-0.0525847	0.00543	0.0433	1	1	0.294
CALM2	-0.37894	-0.342497	-0.11875	-0.240004	-0.112219	0.00335	0.0346	0.795	0.18	0.579
CALM3	-0.554953	-0.414511	-0.0364599	-0.102387	-0.0236393	0.0211	0.0346	1	0.837	1
CALML4	-0.662888	-0.0694446	0.16659	-0.0572211	0.0340318	0.0692	0.828	1	1	1
CALU	0.570543	0.351551	0.170259	0.203536	0.148191	0.00381	0.0113	0.253	0.143	0.177
CAMK1	0.0170042	-0.193319	0.0167665	-0.00597411	-0.123855	1	0.243	1	1	0.659
CAMK1D	0.277019	-0.212019	-0.0395813	0.0992023	-0.374546	0.437	0.49	1	1	0.305
CAMK2B	-0.0135533	-0.242169	0.207098	0.0904561	-0.297588	1	0.201	0.889	0.893	0.584
CAMK2D	0.0251848	-0.495162	0.0565191	-0.078653	-0.149304	1	0.0291	1	0.906	0.961
CAMK2G	-0.199688	-0.273105	-0.0960174	-0.0737747	-0.197961	0.317	0.188	0.96	1	0.519
CAMK2N1	-0.358141	-0.3039	-0.0350226	-0.0682926	-0.347625	0.445	0.37	1	1	0.566
CAMK2N2	0.187462	-0.468693	0.523015	-0.228463	-0.0109956	0.885	0.8	0.972	1	1
CAMK4	-0.1319	-0.717738	-0.210251	-0.089446	-0.0163259	0.669	0.0816	0.96	0.893	1
CAMKK1	-0.722223	0.0818516	0.0617743	0.059831	0.048441	0.00907	0.669	1	1	0.872
CAMKK2	-0.251584	-0.184361	0.0284763	-0.00865633	-0.239236	0.0468	0.6	1	1	0.349
CAMKMT	-0.168356	-0.0785842	-0.0939352	-0.187963	0.00789555	0.778	1	1	0.902	1
CAMKV	0.108791	0.276823	-0.172052	-0.188759	1.16735	1	0.109	0.86	0.893	0.311
CAMLG	0.0193697	0.350555	0.154494	0.195907	-0.103692	1	0.0115	0.312	0.262	0.46
CAMSAP1	-0.120662	-0.0916422	-0.0717092	-0.0474478	-0.0587522	0.0238	0.261	0.85	0.899	0.796
CAMSAP2	0.362973	0.125863	-0.00674829	-0.0263035	0.00712279	0.0189	0.337	1	1	1
CAMSAP3	-0.551819	-0.187397	0.0612657	-0.00725387	-0.0214464	0.0356	0.505	1	1	1
CAMTA1	0.481603	0.0517233	-0.00982171	0.201106	0.313828	0.00928	0.803	1	0.794	0.431
CAMTA2	0.310705	0.0646258	-0.0419658	-0.208854	-0.0973196	0.203	1	1	0.663	0.778
CAND1	-0.249696	-0.402073	-0.0573484	-0.120718	-0.0548937	0.0503	0.011	0.847	0.5	0.634
CAND2	-0.601464	-0.320157	-0.124024	-0.116314	-0.104057	0.0103	0.148	0.96	0.723	0.477
CANT1	-0.580807	-0.255371	0.00895762	0.097126	-0.118672	0.00483	0.0218	1	0.236	0.617
CAP1	-0.417106	-0.266384	-0.0311435	-0.0779664	-0.0525685	0.0112	0.0519	1	0.8	0.847
CAP2	-0.269802	-0.297446	-0.146441	0.133092	-0.366876	0.0378	0.21	0.756	0.175	0.442
CAPG	0.427084	0.306418	-0.300307	-0.386542	-0.015102	0.0211	0.207	0.96	0.307	1
CAPN1	-0.456322	-0.351627	-0.00753327	-0.0302806	-0.114067	0.0232	0.0216	1	1	0.818
CAPN10	-0.413888	-0.117694	-0.107904	-0.232247	0.0290177	0.123	0.588	0.96	0.553	1
CAPN12	-0.80062	-1.1181	-1.25	-1.15421	-0.0040803	0.511	0.0995	0.496	0.893	1
CAPN15	-0.485279	-0.300474	-0.0539857	0.0763275	-0.247348	0.0565	0.134	1	1	0.744
CAPN2	-0.166599	-0.405664	-0.141936	-0.103748	-0.165039	0.169	0.0558	0.893	0.83	0.376
CAPN3	-0.194527	0.252285	-0.000310367	0.510719	-0.339061	0.789	0.417	1	0.562	0.503
CAPN5	-0.227267	0.133902	-0.509886	-0.369525	0.705784	0.782	1	0.796	0.817	0.168
CAPN7	-0.00819849	-0.0602966	0.0860152	0.017018	-0.068681	1	0.377	0.792	1	0.942
CAPNS1	-0.0853142	-0.186597	-0.0315028	-0.0423763	-0.0397161	0.389	0.0875	0.96	0.905	0.797
CAPRIN1	-0.332602	-0.266027	-0.0556667	-0.0982149	-0.140858	0.00264	0.0126	0.221	0.151	0.0372
CAPRIN2	-0.0256361	0.0493221	-0.0577338	0.0624331	-0.0918602	1	0.914	1	0.993	0.818
CAPS	0.150165	0.0894049	-0.0928259	-0.102057	-0.346372	1	1	1	1	0.529
CAPS2	-0.114902	-0.0980309	-0.206056	0.150344	-0.560183	1	1	1	1	0.818
CAPZA1	-0.0469402	-0.148207	-0.0234373	-0.00229601	-0.0989451	0.552	0.175	0.96	1	0.579
CAPZA2	-0.0791954	-0.197903	-0.0647936	-0.0548413	-0.0325593	0.414	0.0295	0.698	0.893	0.933
CAPZB	-0.18083	-0.379026	-0.0957682	-0.0198749	0.0214765	0.0863	0.0458	0.96	1	1
CARD10	-0.796393	-0.480469	-0.0254016	-0.173015	-0.627069	0.0836	0.0687	1	0.84	0.24
CARD6	-0.439444	-0.619844	-0.331194	-0.621133	-0.261975	0.529	0.344	0.96	0.617	0.928
CARD8	-0.138883	0.0819524	0.0364977	0.111555	-0.0439418	0.855	0.988	1	1	1
CARD9	-0.852384	-0.636381	-0.114079	-1.05891	0.351725	0.0843	0.335	1	0.268	0.848
CARF	0.519093	0.507716	-0.507436	-0.0307995	-0.139461	0.694	0.294	0.914	1	1
CARHSP1	-0.615597	-0.227887	-0.0913776	-0.0463732	0.0510277	0.024	0.0767	0.887	0.953	1
CARKD	0.266789	0.489384	-0.00933236	-0.025675	-0.0644014	0.0887	0.0227	1	1	0.949
CARM1	0.0684652	-0.146249	-0.0124192	-0.0246173	-0.174978	0.677	0.197	1	1	0.57
CARS	1.36271	0.908326	-0.0113444	0.317277	-0.157487	0.00365	0.0194	1	0.522	0.458
CARS2	-0.209988	-0.404382	-0.054749	-0.200676	-0.171646	0.162	0.0311	1	0.288	0.456
CASC1	1.89426	1.26106	1.27434	1.48863	0.0268954	0.49	0.603	0.96	0.893	1
CASC10	-1.08918	-1.50111	-0.508857	-0.356146	-0.518127	0.0196	0.0255	0.531	0.648	0.332
CASC3	-0.0771132	-0.170006	-0.0529771	-0.0766209	-0.1799	0.677	0.26	1	0.846	0.395
CASC4	-0.122654	-0.143702	0.0101273	0.148823	0.0412291	0.202	0.206	1	0.173	0.953
CASC5	-0.45532	-0.182767	-0.0472212	-0.0812286	-0.078173	0.016	0.254	1	0.742	0.883
CASD1	-0.0311267	0.169594	0.0445789	-0.0321957	-0.041738	0.97	0.349	1	1	1
CASK	0.191495	-0.0530799	0.0704849	-0.000455626	-0.147418	0.00335	0.814	0.701	1	0.566
CASKIN1	0.323756	0.0625577	0.180114	0.268051	-1.74582	1	1	1	1	0.448
CASKIN2	-0.151846	0.0246811	0.00488094	0.0633888	0.00530698	0.696	1	1	0.983	1
CASP10	-0.202445	-0.309129	-0.266886	-0.061951	-0.0299254	0.656	0.266	0.855	1	1
CASP2	-0.745582	-0.0731195	-0.161004	-0.220453	-0.306785	0.023	0.954	0.96	0.805	0.742
CASP3	-0.0889967	0.17088	0.020398	0.174404	-0.0562833	0.451	0.0319	1	0.243	0.818
CASP6	-0.820048	-0.464004	-0.0869431	-0.176172	-0.15985	0.0106	0.0546	0.795	0.655	0.644
CASP7	-0.206813	0.0928603	0.00623568	-0.0143999	-0.137879	0.1	0.692	1	1	0.47
CASP8	0.263597	0.15716	0.00976983	0.0511712	-0.198355	0.0466	0.339	1	1	0.607
CASP8AP2	-0.137683	0.0364369	0.0582592	0.0352574	-0.0986197	0.142	0.686	0.96	1	0.818
CASP9	0.192207	0.155453	0.0670271	0.221442	0.17891	0.6	0.686	1	0.893	0.626
CAST	-0.0158419	-0.18051	-0.116213	-0.111856	-0.0431989	1	0.224	0.811	0.652	0.936
CASZ1	-0.800706	-0.653625	-0.272929	-0.285005	-0.0857242	0.0161	0.145	0.855	0.342	1
CAT	-0.351196	-0.234069	-0.162207	-0.299253	-0.0459007	0.000409	0.0218	0.46	0.0356	1
CATSPERD	0.108251	0.60201	0.263753	0.771565	-0.0364451	1	0.686	1	0.893	1
CAV1	-0.376047	-0.528237	-0.144732	-0.181085	-0.467844	0.0595	0.0213	0.864	0.639	0.231
CAV2	-0.101407	-0.343546	-0.044088	0.0125906	-0.121803	0.433	0.0162	1	1	0.537
CBFA2T2	-0.202948	0.177556	-0.21795	-0.176828	-0.182797	0.478	0.535	0.96	0.878	0.818
CBFB	-0.291663	-0.177485	-0.0944831	0.000208689	-0.0401599	0.0666	0.0621	0.46	1	0.545
CBL	0.183515	0.110083	0.0341416	0.0609915	0.0158617	0.596	0.711	1	0.899	1
CBLB	0.50884	0.700823	0.261307	0.124113	0.191503	0.427	0.347	1	1	0.87
CBLL1	0.0440117	0.215283	0.125339	0.138607	-0.12513	0.904	0.0978	0.87	0.663	0.818
CBLN1	0.777656	0.654606	0.534871	0.833511	2.91659	0.332	0.25	0.96	0.213	0.0204
CBR1	-0.550718	-0.381444	-0.00934128	-0.0563165	-0.094322	0.0116	0.0336	1	0.92	0.198
CBR3	-0.447633	-0.389604	-0.15374	-0.00434847	-0.412833	0.321	0.375	1	1	0.35
CBR4	0.2424	-0.102533	-0.0398662	-0.012659	-0.0851843	0.0484	0.686	0.989	1	0.896
CBS	0.986269	0.300285	-0.117788	0.146367	-0.149435	0.00342	0.0841	0.821	0.417	0.218
CBWD1	0.283814	0.0764843	0.106797	-0.0952465	0.0640432	0.211	0.765	0.911	0.979	1
CBWD2	0.212291	0.116888	0.0941954	-0.128403	0.0871113	0.169	0.528	0.991	0.781	0.778
CBWD3	0.561012	0.325973	0.22993	0.0964652	0.314042	0.042	0.206	0.795	0.928	0.404
CBWD5	0.436062	0.272269	-0.0953567	-0.0220186	0.100673	0.199	0.492	1	1	0.963
CBWD6	0.424009	0.127095	-0.0388334	-0.21914	0.0202016	0.0705	0.673	1	0.624	1
CBWD7	0.394609	0.167904	-0.078417	-0.0677591	0.177308	0.0903	0.69	1	1	0.818
CBX1	-0.355967	-0.28764	-0.033898	-0.0994295	-0.070835	0.0106	0.0752	1	0.565	0.68
CBX2	-0.920279	-0.600462	-0.0541523	-0.151385	-0.00946569	0.00472	0.0126	0.96	0.58	1
CBX3	-0.297704	-0.387422	-0.173341	-0.170895	-0.115349	0.0312	0.0218	0.507	0.482	0.545
CBX4	0.516846	0.50619	-0.0990876	-0.088212	0.401087	0.117	0.116	1	1	0.28
CBX5	-0.115687	-0.0712557	0.0767342	0.170489	-0.0795255	0.332	0.576	0.96	0.254	0.726
CBX6	-0.73246	-0.424955	0.0428114	-0.0907407	-0.10256	0.011	0.0262	1	0.846	0.711
CBX7	0.137062	0.192688	-0.0111267	0.209054	-0.147214	0.841	0.425	1	1	0.818
CBX8	-0.236167	-0.706303	-0.451974	-0.264834	0.629543	0.403	0.144	0.284	0.545	0.144
CBY1	0.656653	0.428759	0.0734601	0.148211	-0.341458	0.118	0.274	1	0.975	0.61
CC2D1A	-0.00978119	0.259022	0.056619	-0.171146	-0.204653	1	0.11	1	0.701	0.625
CC2D1B	-0.095975	0.0607236	0.0359863	-0.00153234	-0.139686	0.677	0.686	1	1	0.463
CC2D2A	-0.353871	-0.878661	-0.369994	-0.08622	-0.197295	0.42	0.0672	0.804	1	0.41
CCAR1	0.0595434	-0.247825	-0.238356	-0.172289	-0.0455911	0.875	0.256	0.707	0.691	0.919
CCBE1	-1.47501	-1.13854	-0.327647	-0.201375	-0.231689	0.108	0.0507	0.96	0.956	0.818
CCBL1	-0.453226	-0.266148	0.00126223	0.102537	0.048304	0.247	0.435	1	0.986	1
CCBL2	0.184281	-0.0494654	-0.0903204	-0.185479	-0.0864078	0.144	0.892	0.96	0.648	0.68
CCDC101	0.596794	0.194193	0.00128324	0.0469341	-0.106948	0.0382	0.238	1	1	0.985
CCDC102A	-1.12185	-0.711534	-0.441871	-0.409459	-0.230276	0.0557	0.115	0.769	0.617	0.688
CCDC103	-0.39316	-0.640126	-0.301824	-0.105738	-0.29779	0.304	0.374	0.96	1	0.557
CCDC104	0.114152	0.0608035	0.0125837	-0.0299529	0.0196093	0.642	0.889	1	1	1
CCDC106	-0.368836	-0.457007	-0.105789	-0.122074	-0.575744	0.295	0.395	1	1	0.205
CCDC107	-0.208835	-0.402633	-0.236429	0.171256	0.0211451	0.898	0.603	1	1	1
CCDC108	-0.0128837	#NUM!	-3.10799	-1.36686	2.19481	1	0.0109	0.734	0.687	0.869
CCDC109B	-0.0920124	-0.200102	-0.0273981	-0.1801	-0.14381	0.69	0.181	1	0.527	0.603
CCDC11	0.667488	0.323574	0.471983	0.574372	-0.252145	0.28	0.807	0.96	0.893	0.982
CCDC110	-0.413706	-0.117758	0.0214366	-0.167669	0.0223325	0.241	0.952	1	0.976	1
CCDC111	0.547322	0.122831	-0.00991645	0.0211278	-0.0491678	0.149	0.686	1	1	1
CCDC112	0.430087	0.271329	0.00626124	0.0795338	-0.150876	0.0921	0.253	1	1	0.818
CCDC113	0.952446	0.083143	-0.00859462	0.222306	-0.197742	0.00654	1	1	0.257	0.897
CCDC115	-0.12921	-0.187089	-0.0417655	-0.0949364	-0.0919919	0.48	0.423	1	0.854	0.818
CCDC117	-0.359355	0.44542	0.291876	0.217737	-0.049807	0.000847	0.0285	0.0298	0.0072	0.762
CCDC12	-0.0908246	-0.231736	-0.0141012	-0.103182	-0.0287859	0.73	0.276	1	0.749	1
CCDC120	0.0326566	-0.319171	0.0568637	-0.0744381	0.0860612	1	0.609	1	1	1
CCDC121	-0.564569	-0.220494	-0.143651	0.0313959	0.183965	0.108	0.686	0.96	1	0.814
CCDC122	0.191232	0.136951	0.365255	0.262877	-0.326287	0.423	0.515	0.516	0.823	0.585
CCDC124	-0.277271	-0.447316	-0.134718	-0.05194	-0.13384	0.174	0.0893	0.873	1	0.762
CCDC125	-0.361447	-0.14622	-0.423323	-0.121547	-0.366087	0.182	0.745	0.877	0.954	0.818
CCDC126	0.00919848	0.303871	0.174996	0.252126	-0.0191416	1	0.0273	0.455	0.142	1
CCDC127	-0.330064	0.101207	0.099216	0.131787	-0.0894685	0.0429	0.284	0.904	0.855	0.544
CCDC130	0.290068	0.315893	-0.0730163	0.0769261	0.0383992	0.0614	0.123	0.965	1	1
CCDC132	0.0148057	-0.139484	-0.0827408	-0.149539	-0.0769463	1	0.533	0.96	0.648	0.849
CCDC134	-0.226707	0.224717	-0.0772466	-0.00995779	0.103033	0.0969	0.0851	1	1	0.818
CCDC136	-0.564808	-0.179468	-0.224539	-0.0675341	-0.169635	0.112	0.578	0.96	1	0.818
CCDC137	-0.360348	-0.184485	-0.025427	-0.0592775	-0.121589	0.0484	0.369	1	0.761	0.799
CCDC138	0.0686343	0.014396	0.0100006	-0.107385	-0.0845651	0.77	1	1	0.893	0.818
CCDC14	0.166284	0.270191	0.0490869	0.00796319	-0.111282	0.677	0.0575	1	1	0.756
CCDC140	0.356108	0.545895	0.35964	0.583654	0.283635	0.751	0.868	1	0.991	0.946
CCDC142	-0.283133	-0.063042	0.0263579	0.0841004	0.139286	0.0215	0.602	1	0.666	0.597
CCDC144A	0.242777	0.555917	-0.0831442	0.00984059	-0.0597959	0.0359	0.0149	0.872	1	1
CCDC15	0.26667	-0.0641989	-0.413199	-0.0733072	-0.371219	0.114	0.941	0.749	1	0.545
CCDC150	0.365689	0.35315	-0.0141191	0.0284739	0.106148	0.0593	0.12	1	1	0.818
CCDC151	-0.707707	-0.629028	-1.06406	-0.255153	-0.163347	0.462	0.459	0.619	1	1
CCDC152	-0.0830553	0.0363565	0.0459275	0.0167942	0.00759848	0.824	1	1	1	1
CCDC153	0.235245	0.12317	0.591571	0.409763	-1.37172	0.814	1	0.997	0.942	0.474
CCDC157	0.202569	0.102958	-0.181202	-0.0222961	0.0163605	0.825	1	1	1	1
CCDC159	0.0544627	-0.473238	0.43992	0.0709311	-0.370691	1	0.233	0.235	1	0.539
CCDC160	-0.035547	-1.81076	-0.442549	-0.855834	-2.47131	1	0.57	1	0.893	0.86
CCDC167	-0.193664	-0.74121	-0.0990825	-0.0931491	0.0185764	0.482	0.0369	1	1	1
CCDC169	-0.004846	-0.846673	-0.796796	-0.132058	0.14388	1	0.178	0.659	1	1
CCDC169-SOHLH2	0.650755	-0.733598	1.04459	0.576379	-0.572021	0.801	0.869	0.873	1	1
CCDC171	0.900127	-0.629379	-0.150238	0.2117	-0.217766	0.0379	0.198	0.959	0.648	0.579
CCDC174	0.530705	0.571461	-0.113789	0.116054	-0.152226	0.0648	0.0744	1	0.893	0.697
CCDC176	0.0866961	-0.0485423	-0.100975	0.205959	0.242891	0.909	1	1	0.893	0.68
CCDC177	-1.39803	-2.88173	-0.453035	-0.661938	-0.584768	0.347	0.314	0.96	0.798	0.804
CCDC18	0.256973	0.337933	-0.025613	0.159629	0.594381	0.0908	0.04	1	0.27	0.209
CCDC180	0.0895196	0.141444	0.186258	0.332089	0.0404981	0.859	0.93	0.827	0.648	1
CCDC181	0.360312	0.073693	-0.157543	0.022927	0.156658	0.0554	0.98	0.795	1	0.568
CCDC19	-0.558967	-0.0616574	-0.16252	0.393164	-0.206638	0.152	1	1	0.953	0.87
CCDC22	0.0785161	-0.362013	-0.13004	-0.25367	-0.361144	0.882	0.228	0.96	0.715	0.523
CCDC23	-0.216852	-0.156815	0.0826584	0.0126865	-0.172249	0.287	0.559	1	1	0.0423
CCDC24	-0.146049	-0.199375	-0.452034	-0.557372	-0.312125	0.926	0.686	0.795	0.784	0.595
CCDC25	0.173593	0.115553	-0.152949	-0.0124802	-0.112156	0.221	0.315	0.407	1	0.796
CCDC28A	0.305297	0.486484	0.0849731	0.0428716	-0.160527	0.0766	0.0612	1	1	0.572
CCDC28B	-0.237595	-0.65844	-0.0958458	-0.166588	-0.171392	0.212	0.108	1	0.893	0.763
CCDC3	-0.244498	-0.328075	0.0296097	-0.0280804	-0.0846647	0.143	0.0715	1	1	0.899
CCDC34	-0.0983917	-0.414147	-0.21084	-0.187388	-0.256325	0.677	0.126	0.505	0.506	0.783
CCDC40	0.567474	0.434907	-0.0423082	-0.0486814	-0.729115	0.307	0.4	1	1	0.472
CCDC41	0.25004	-0.0851121	-0.119284	-0.31	0.0770028	0.116	0.752	0.748	0.159	0.848
CCDC42B	-0.25831	-0.39273	-0.212995	-0.187607	-0.221784	0.0638	0.0896	0.636	0.463	0.359
CCDC43	-0.208287	-0.313773	-0.111605	-0.040032	-0.104985	0.0295	0.104	0.584	0.893	0.503
CCDC47	0.271022	0.242075	0.137108	0.259463	0.0564659	0.0437	0.102	0.496	0.0857	0.949
CCDC50	0.119884	0.240557	-0.0566283	-0.0415005	-0.239654	0.307	0.161	0.96	0.619	0.451
CCDC51	0.00883467	-0.0761885	-0.158421	-0.0989167	-0.0686564	1	0.847	0.96	0.908	0.753
CCDC53	0.218953	0.203837	0.0315105	-0.117111	-0.230435	0.654	0.416	1	0.893	0.65
CCDC57	0.00133908	0.0952267	-0.0283382	-0.0932884	0.0207295	1	0.188	1	0.893	1
CCDC58	0.158596	-0.370074	-0.126068	-0.0651271	0.0806603	0.426	0.0345	0.726	0.956	0.914
CCDC59	0.633326	0.601369	0.142944	0.175059	-0.00430822	0.00707	0.019	0.681	0.58	1
CCDC6	-0.0481113	-0.149087	-0.0884348	-0.0992841	-0.163764	0.789	0.374	0.795	0.533	0.566
CCDC61	0.309721	0.568793	-0.102	0.184495	-0.0855467	0.7	0.723	1	1	0.99
CCDC64	0.13981	0.236703	0.0843348	-0.0183692	0.0688436	0.751	0.48	1	1	1
CCDC65	0.133779	-0.122819	-0.369025	-0.151249	-0.017202	0.815	0.896	0.862	1	1
CCDC66	0.228381	0.218042	-0.0455976	-0.274859	-0.0156603	0.239	0.155	1	0.616	1
CCDC68	-0.323868	-0.662808	-0.23175	-0.328166	0.0934301	0.103	0.0282	0.922	0.389	1
CCDC69	-0.869603	-0.274537	-0.130554	-0.263321	-0.215889	0.0268	0.163	0.96	0.493	0.397
CCDC71	-0.156795	-0.458193	-0.076866	0.0505407	-0.213019	0.318	0.0691	0.636	1	0.61
CCDC71L	0.239878	0.525284	0.145292	0.210354	-0.199434	0.236	0.0544	0.96	0.648	0.566
CCDC73	0.232326	0.131784	0.113118	0.11302	0.00622673	0.683	0.85	1	1	1
CCDC74A	-0.133496	-0.503727	-0.161529	-0.13738	-0.327214	0.677	0.113	0.887	0.962	0.708
CCDC74B	-0.0197743	-0.497691	-0.0731893	-0.261896	-0.151512	1	0.121	1	0.565	0.916
CCDC77	-0.136794	0.317351	0.148807	0.0115228	-0.0843387	0.167	0.0428	0.768	1	0.499
CCDC78	0.133187	-0.191369	-0.130114	-0.223472	-0.182708	0.666	0.449	0.96	0.893	0.899
CCDC8	-0.152156	-0.308201	-0.157189	-0.0677744	-0.169205	0.677	0.216	0.96	1	0.805
CCDC80	-0.309835	-0.932823	-0.467983	-0.535066	-0.183259	0.5	0.224	0.637	0.239	0.45
CCDC82	0.249317	0.272632	-0.0479742	-0.0891246	-0.0995837	0.239	0.193	1	0.893	0.942
CCDC84	0.350044	0.271507	0.138065	-0.00232237	-0.184532	0.439	0.562	1	1	0.897
CCDC85A	0.568313	-0.816752	0.00744839	-0.377349	-0.133822	0.506	0.56	1	1	1
CCDC85B	-0.840366	-0.920145	-0.454723	-0.473072	-0.250618	0.0723	0.0677	0.636	0.413	0.805
CCDC85C	-0.819027	-0.66971	-0.124599	-0.179116	0.0267594	0.0253	0.0284	0.795	0.582	1
CCDC86	-0.111614	-0.247141	-0.0822159	-0.206366	-0.278386	0.483	0.0959	0.84	0.63	0.559
CCDC87	0.0545993	0.0920056	-0.217175	0.222407	0.133249	1	1	1	0.992	0.931
CCDC88A	-0.00456477	-0.333421	-0.233791	-0.12696	-0.0532642	1	0.0279	0.372	0.525	0.997
CCDC88C	-0.269412	-0.00433703	0.0848369	0.0719398	-0.0987355	0.677	1	1	1	0.71
CCDC9	-0.0574772	0.247737	-0.21706	-0.188229	-0.497347	1	0.346	0.96	0.959	0.583
CCDC90B	0.360163	0.173913	-0.0987782	0.0520536	-0.201341	0.132	0.494	0.96	1	0.355
CCDC91	0.288514	-0.0146758	-0.063072	0.0579879	-0.0905228	0.0423	0.983	1	0.702	0.794
CCDC92	-0.0590834	0.132499	0.139155	0.309685	-0.195356	1	1	1	0.648	0.818
CCDC93	-0.110474	0.425849	0.103984	0.0266668	-0.0549705	0.394	0.0393	1	1	0.89
CCDC94	-0.176575	0.0839293	0.0688305	-0.0364758	-0.0320592	0.577	0.503	0.96	1	0.979
CCDC97	-0.0865034	-0.17276	-0.0946401	-0.0502221	-0.186774	0.599	0.0732	0.795	1	0.818
CCHCR1	-0.111081	-0.204684	-0.0753981	-0.0486958	-0.103048	0.334	0.335	0.96	0.893	0.869
CCL2	-0.215554	4.00176	-0.806276	0.396882	#DIV/0!	0.822	1	1	0.931	0.818
CCL26	#DIV/0!	#DIV/0!	#DIV/0!	#DIV/0!	-0.042201	1	1	1	1	0.902
CCL27	0.682855	0.510123	0.888668	0.329291	#NUM!	0.677	1	0.96	0.935	0.566
CCL3	#DIV/0!	#DIV/0!	#DIV/0!	#DIV/0!	#DIV/0!	1	0.686	1	1	1
CCL4	#DIV/0!	#DIV/0!	#DIV/0!	#DIV/0!	#DIV/0!	1	0.686	1	1	1
CCL7	#DIV/0!	#DIV/0!	#DIV/0!	#DIV/0!	#DIV/0!	1	0.369	1	1	1
CCM2	-0.270854	-0.152172	-0.0713204	0.0152801	-0.0269442	0.176	0.42	0.975	1	0.954
CCNA1	-0.354597	-0.284236	-0.854404	-0.139703	-0.375524	0.325	0.686	0.393	1	0.313
CCNA2	-0.171936	-0.343738	-0.106625	-0.202001	-0.0971302	0.0347	0.0124	0.565	0.326	0.457
CCNB1	-0.479903	-0.30958	-0.00185248	-0.175368	0.0810727	0.00497	0.00925	1	0.214	0.279
CCNB1IP1	1.62819	0.929822	0.268221	0.440656	-0.105203	0.00694	0.0562	0.795	0.508	0.892
CCNB2	-0.180871	-0.165783	-0.141593	-0.151837	-0.124578	0.196	0.213	0.76	0.464	0.269
CCNC	0.348585	0.202116	0.0394435	0.040751	0.041757	0.0204	0.0782	0.96	0.893	0.818
CCND1	-0.740392	-0.519649	-0.131205	-0.204269	-0.208359	0.0102	0.0147	0.698	0.299	0.0381
CCND2	0.131709	-0.00280498	-0.156688	-0.0799395	-0.143901	0.0621	1	0.444	0.648	0.356
CCND3	0.00344267	-0.0816774	-0.0184769	-0.00581874	0.0400523	1	0.673	1	1	0.993
CCNDBP1	0.188143	-0.0868294	-0.0625518	-0.00892025	0.13888	0.228	0.31	0.96	0.984	0.482
CCNE1	-0.598023	0.35125	0.0909425	-0.133041	-0.319951	0.00409	0.0217	0.887	0.497	0.253
CCNE2	0.201365	0.223115	0.180348	0.0198136	0.541077	0.224	0.186	0.76	1	0.285
CCNF	-0.659946	-0.31476	0.0153035	0.0448984	0.0646282	0.00951	0.0221	1	0.893	0.92
CCNG1	-0.268708	4.86366e-05	0.0344107	-0.00562333	0.142702	0.0644	1	1	1	0.486
CCNG2	0.18417	-0.336443	-0.141434	-0.0444958	0.715486	0.156	0.126	0.904	1	0.0739
CCNH	0.319907	-0.10753	-0.0905191	-0.131196	-0.00800952	0.05	0.561	0.96	0.652	1
CCNI	-0.102311	-0.078307	-0.0550432	-0.10892	-0.0617812	0.677	0.839	1	0.893	0.901
CCNI2	-0.457845	-0.363389	-0.22432	0.0243585	-1.30354	0.845	0.948	1	1	0.56
CCNJ	0.129896	0.285879	0.0574957	0.0690573	-0.11214	0.333	0.0973	1	0.893	0.818
CCNK	0.15692	0.0783634	0.181332	0.139294	0.33645	0.799	1	0.975	1	0.818
CCNL1	0.114495	0.213079	-0.0207521	-0.0434993	-0.00426429	0.358	0.193	1	1	1
CCNL2	0.0284523	-0.0501443	-0.0845276	-0.0357329	0.0204741	1	0.862	0.96	1	1
CCNO	-0.111334	-0.049587	0.311674	-0.156243	-0.00943068	0.913	1	0.799	1	1
CCNT1	-0.0168719	0.286341	0.0878919	0.133155	0.00634817	1	0.0212	0.487	0.141	1
CCNT2	0.0797061	0.314264	0.00683424	0.0749294	-0.0700783	0.201	0.0772	1	0.893	0.553
CCNY	-0.0968033	-0.501361	-0.188158	-0.142814	-0.124415	0.196	0.0202	0.412	0.683	0.482
CCNYL1	0.553072	0.283498	0.077489	0.303813	-0.00191027	0.0938	0.34	1	0.555	1
CCP110	0.193707	0.0633711	-0.10251	0.0898068	0.0239734	0.217	0.689	0.914	0.893	1
CCPG1	0.529137	0.350265	0.128002	0.311523	-0.174861	0.0173	0.0422	0.96	0.297	0.781
CCR7	-0.807254	5.57172	#NUM!	-0.129782	-0.139203	1	1	0.795	1	0.995
CCRN4L	0.298255	0.4281	0.000885249	-0.0333437	0.220469	0.156	0.0728	1	1	0.105
CCS	0.0152769	-0.207312	0.0136328	-0.0921949	-0.0518515	1	0.636	1	1	1
CCSAP	-0.270886	-0.090068	0.0272594	0.00900222	0.0216819	0.00856	0.0243	0.96	1	1
CCSER2	0.115891	0.0533153	-0.0250179	0.181031	0.122112	0.823	0.831	1	0.226	0.834
CCT2	0.0357366	0.0451591	0.0307404	-0.0501098	-0.105965	0.934	0.79	0.96	0.642	0.818
CCT3	-0.208032	-0.0762738	0.00603071	-0.0728529	-0.0471876	0.0168	0.378	1	0.466	0.61
CCT4	-0.205744	-0.00851776	0.0413967	-0.0502807	-0.0628587	0.0135	1	0.795	0.755	0.39
CCT5	-0.020851	-0.0996571	-0.0113218	-0.0505048	-0.0429702	0.874	0.0979	1	0.893	0.825
CCT6A	-0.195425	-0.0450858	0.0756574	-0.0757475	-0.0168117	0.0163	0.537	0.778	0.468	0.977
CCT6B	0.298991	0.102081	-0.372275	-0.0220829	-0.105433	0.501	1	0.914	1	0.98
CCT7	-0.0443762	-0.180194	0.115443	0.0228925	-0.111624	0.621	0.175	0.823	1	0.798
CCT8	-0.0201767	-0.0688911	-0.0113273	-0.0698422	-0.0180898	1	0.686	1	0.882	0.89
CCZ1	0.165393	-0.0568831	-0.00363027	-0.143827	-0.0693854	0.425	0.871	1	0.727	0.976
CCZ1B	0.136717	-0.0194382	0.0242375	-0.0573049	-0.075614	0.115	0.966	1	0.839	0.818
CD101	-0.408197	-0.142702	0.302302	-0.157572	0.103544	0.325	0.622	0.796	0.919	0.968
CD109	0.0640117	-0.379773	0.0533345	-0.115931	-0.0701504	0.896	0.0547	1	0.636	0.93
CD14	0.0544437	2.76305	0.307663	-0.0405951	0.272034	0.76	0.238	0.997	1	1
CD151	-0.277888	-0.225202	-0.103227	-0.0906864	-0.0958493	0.0731	0.116	0.96	0.846	0.87
CD164	-0.285686	-0.0759636	0.0687654	0.0259229	-0.0833464	0.0403	0.0871	0.564	0.893	0.606
CD1D	-1.66689	-0.662352	-0.749855	-0.567486	0.122646	0.17	0.66	0.444	0.823	1
CD209	-0.09131	1.82153	2.11845	-0.07902	1.36753	1	0.78	1	1	0.662
CD276	-0.415755	-0.209769	-0.0586652	0.022686	-0.236218	0.0439	0.0676	0.982	1	0.355
CD2AP	-0.132626	-0.139917	-0.00337123	0.0362326	-0.0700462	0.603	0.663	1	1	0.811
CD2BP2	-0.33992	-0.253821	-0.0266805	-0.0625451	-0.115058	0.0505	0.205	1	0.893	0.742
CD302	-0.284698	-0.00568756	0.00897752	-0.159496	-0.208245	0.0703	1	1	0.893	0.533
CD320	-0.209915	-0.34487	-0.135723	-0.11129	-0.114968	0.219	0.0489	0.496	0.51	0.857
CD37	-2.301	1.12594	-0.727145	0.066393	-0.39591	0.412	0.895	0.801	1	1
CD3EAP	-0.549937	-0.219089	-0.0132592	-0.124954	-0.312155	0.0217	0.178	1	0.648	0.44
CD44	-0.568583	0.596422	-0.160495	0.379444	-0.111835	0.29	0.686	1	0.836	0.976
CD46	-0.37175	-0.211326	-0.00892322	-0.0994883	-0.103535	0.0141	0.173	1	0.764	0.313
CD47	-0.141358	-0.105508	0.0271331	0.0468464	-0.0896997	0.409	0.281	1	1	0.502
CD52	-1.28161	3.57889	-1.18736	#NUM!	#NUM!	0.824	1	1	0.648	0.566
CD55	0.777546	1.02897	0.290897	0.323215	-0.0243352	0.0202	0.0258	0.846	0.368	1
CD58	0.313295	0.211724	0.128022	0.116817	-0.236814	0.317	0.518	1	0.939	0.532
CD59	-0.878306	-0.11934	0.0368596	-0.00434309	-0.072316	0.00645	0.347	1	1	0.72
CD63	-0.284191	-0.12554	0.0163448	0.0187029	-0.0254063	0.246	0.596	1	1	1
CD68	0.492459	0.548759	0.262828	0.134084	0.345086	0.237	0.686	0.96	1	0.365
CD69	#DIV/0!	#DIV/0!	#DIV/0!	#DIV/0!	-0.22522	1	0.686	1	1	1
CD70	0.965184	0.11127	0.418254	-0.0131151	0.722839	0.0285	0.976	0.795	1	0.753
CD72	-0.0205893	0.457247	0.514089	-0.697576	-0.236635	0.81	0.708	1	1	1
CD74	0.0959847	1.86141	0.106356	0.514964	0.0466094	1	0.501	1	0.898	1
[truncated: 11,148 more rows]

## Sheet: HSF1 Genes
Comparison of Gene induction between Shield-1-dependent FKBP.cHSF1 activation (Ryno et al (2014) ACS Chemical Biology) and Tg or small molecule ER proteostasis regulators 132, 147 and 263 shown in Supplementary Fig. S5a-d
Only genes changed with a p-value < 0.1 for either treatment were included in this analysis
Name	Log2 Tg	Log2 FKBP-cHSF1	P value Thapsigargin	p-value FKBP-cHSF1		Name	Log2 FC 132	Log2 FKBP-cHSF1	P value 132	p-value FKBP-cHSF1		Name	Log2 FC 147	Log2 FKBP-cHSF1	P value 147	p-value FKBP-cHSF1		Name	Log2 FC 263	Log2 FKBP-cHSF1	P value 263	p-value FKBP-cHSF1
HIST1H3B	0.46857	-0.1712	0.00562	0.962		RPS17L	-0.1612	-0.02304	0.0786	1		HSP90AA1	0.16488	2.08128	0.96	0.0268		HSP90AA1	0.12095	2.08128	0.893	0.0268
HIST1H4C	0.46929	-0.63151	0.0183	0.0969		HSP90AA1	0.50827	2.08128	0.0598	0.0268		HSP90AB1	0.08913	1.62967	0.96	0.0371		HSP90AB1	0.03685	1.62967	1	0.0371
HIST1H2BJ	0.35838	-0.21762	0.0691	0.63		HSP90AB1	0.16258	1.62967	0.28	0.0371		HSPB1	-0.05636	3.52129	1	0.0266		HSPB1	-0.28735	3.52129	0.488	0.0266
HIST1H2BC	0.46378	-0.03176	0.0118	1		HSPB1	0.24767	3.52129	0.527	0.0266		HSPA1A	1.66202	1.71322	0.0083	0.00734		HSPA1A	1.32207	1.71322	0.00553	0.00734
RPL11	-0.22446	0.0132	0.0833	1		RPS8	-0.11274	-0.0958	0.0725	0.584		HSPE1	0.06271	2.09367	0.96	0.00991		TUBA1B	-0.25827	0.02227	0.0259	1
HIST1H2AI	0.67431	-0.33528	0.0184	0.445		HSPA1A	3.21728	1.71322	0.000595	0.00734		PRDX1	0.05612	1.04526	0.96	0.0405		HSPE1	-0.02756	2.09367	1	0.00991
HIST1H2AC	0.59431	-0.19231	0.0243	0.77		UBA52	-0.21293	0.12703	0.0612	0.629		CCT4	0.04163	0.7604	0.795	0.0707		PRDX1	0.01027	1.04526	1	0.0405
GAPDH	-0.19733	-0.20751	0.0343	0.553		TUBA1B	-0.59631	0.02227	0.00528	1		HSPA1B	1.68604	2.21642	0.00866	0.00373		CCT4	-0.05046	0.7604	0.755	0.0707
HSP90B1	2.08249	0.00848	0.000471	1		HSPE1	-0.08243	2.09367	0.686	0.00991		ACTG1	-0.13509	-0.5411	0.443	0.0829		HSPA1B	1.36285	2.21642	0.00532	0.00373
HIST1H4D	-0.21559	0.08714	0.0597	1		COX7C	-0.26107	0.03644	0.0254	1		TPT1	0.0144	0.49361	1	0.0863		ACTG1	-0.12502	-0.5411	0.423	0.0829
ENO1	-0.13913	-0.12043	0.0537	0.788		RPL27	-0.2517	0.07839	0.0871	0.955		HSPA8	0.4064	0.41583	0.0208	0.447		TPT1	0.01916	0.49361	1	0.0863
RPL23	-0.33475	-0.0957	0.0162	0.464		TMSB10	-0.42235	0.35881	0.0669	0.143		FTL	0.07272	1.17999	1	0.0462		HSPA8	0.3551	0.41583	0.0576	0.447
RPL38	-0.47789	0.00696	0.0191	1		PRDX1	-0.12554	1.04526	0.203	0.0405		SOD1	-0.00484	0.90963	1	0.0057		FTL	0.03124	1.17999	1	0.0462
LDHB	-0.24204	0.16753	0.0292	0.426		CCT4	-0.0087	0.7604	1	0.0707		DNAJB1	0.66812	3.64766	0.0224	0.0173		SOD1	-0.05142	0.90963	0.999	0.0057
HIST1H4K	0.50864	-0.52856	0.0861	0.611		HSPA1B	3.23914	2.21642	0.000595	0.00373		NCL	-0.0941	-0.47832	1	0.0637		DNAJB1	0.47388	3.64766	0.0401	0.0173
HIST3H2BB	0.44863	-0.69393	0.0189	0.121		ACTG1	-0.36848	-0.5411	0.0335	0.0829		UBC	0.33275	0.39355	0.496	0.0647		NCL	-0.11367	-0.47832	0.991	0.0637
PDIA4	2.92943	0.21042	0.000168	0.112		TPT1	0.04656	0.49361	0.798	0.0863		HSPH1	0.44106	3.52228	0.0273	0.0169		UBC	0.31227	0.39355	0.282	0.0647
HIST1H4J	0.49263	-0.46826	0.0299	0.602		PTMA	-0.38024	-0.31578	0.0212	0.34		DNAJA1	0.32447	1.61741	0.0139	0.00788		HSPH1	0.29847	3.52228	0.0638	0.0169
PTMA	-0.27647	-0.31578	0.0292	0.34		RPS24	-0.14137	0.04159	0.0405	1		HSPD1	0.08336	1.4961	0.804	0.0109		DNAJA1	0.2515	1.61741	0.142	0.00788
HIST1H2AD	0.61163	4.7125	0.0423	0.709		HSPA8	0.59814	0.41583	0.00429	0.447		PTGES3	0.10268	1.47184	0.823	0.0117		HSPD1	0.02461	1.4961	0.884	0.0109
RPL35A	-0.30191	0.00402	0.0723	1		FTL	0.81986	1.17999	0.016	0.0462		DYNLL1	-0.02384	0.58607	1	0.0192		PTGES3	0.04879	1.47184	0.828	0.0117
HIST1H2BK	0.46393	-0.19815	0.0634	0.717		SOD1	-0.12256	0.90963	0.656	0.0057		SRP14	0.01433	0.50355	1	0.0259		DYNLL1	-0.12543	0.58607	0.423	0.0192
CALR	1.14944	0.2928	0.00787	0.501		PFN1	-0.28136	-0.08424	0.0997	0.901		CCT7	0.11394	0.48861	0.823	0.0909		SRP14	-0.02364	0.50355	1	0.0259
TUBA1B	-0.47865	0.02227	0.00367	1		RPL35A	-0.29745	0.00402	0.0711	1		HSPA6	0.87377	6.77828	0.853	0.086		CCT7	0.02153	0.48861	1	0.0909
HSPA5	3.53217	0.22169	0.000758	0.431		HINT1	-0.17722	-0.12426	0.0782	0.36		CDC37	-0.04372	0.84421	0.96	0.083		HSPA6	0.63733	6.77828	0.893	0.086
RPL18	-0.13299	0.44164	0.0478	0.418		DNAJB1	1.5562	3.64766	0.00559	0.0173		SERPINH1	0.26947	3.79291	0.444	0.0148		CDC37	-0.13356	0.84421	0.323	0.083
HIST2H2BF	-0.24493	-0.22164	0.0123	0.688		NCL	-0.18088	-0.47832	0.606	0.0637		BAG3	0.23797	4.17389	0.795	0.0192		CALR	0.65441	0.2928	0.067	0.501
HIST1H2AL	0.57891	-0.49192	0.0337	0.276		COX6B1	-0.34411	0.07856	0.0659	1		PCBD1	0.05471	1.39756	1	0.0336		SERPINH1	0.24978	3.79291	0.556	0.0148
RPL5	-0.1123	-0.08624	0.0133	0.419		VIM	0.15951	-0.06117	0.059	0.709		MORF4L2	0.09876	0.60445	0.716	0.0222		BAG3	0.22129	4.17389	0.535	0.0192
UBC	0.23005	0.39355	0.107	0.0647		RPS25	-0.25861	-0.06486	0.05	0.77		UBL5	-0.04006	0.18188	1	0.0632		PCBD1	-0.00161	1.39756	1	0.0336
CANX	0.93512	-0.14321	0.000906	0.366		UBC	0.83521	0.39355	0.0163	0.0647		NUDC	-0.00185	0.93855	1	0.0122		MORF4L2	0.2462	0.60445	0.144	0.0222
ATP5B	-0.08427	-0.19231	0.0909	0.349		RPS13	-0.09074	-0.11424	0.0572	0.409		S100A10	0.08184	0.79688	1	0.0363		UBL5	-0.06434	0.18188	0.885	0.0632
PKM	-0.28931	-0.10136	0.0527	0.554		HSPH1	1.17601	3.52228	9.27e-05	0.0169		HYPK	0.02234	0.67596	1	0.0689		NUDC	-0.0179	0.93855	1	0.0122
ACTG1	-1.05386	-0.5411	0.00264	0.0829		ATP5O	-0.21051	0.01576	0.0916	1		P4HB	0.27294	0.02287	0.083	0.957		S100A10	0.10985	0.79688	1	0.0363
RPL41	-0.15437	-0.03795	0.0713	1		ATP5B	-0.18516	-0.19231	0.026	0.349		SNX3	0.07044	1.62061	0.96	0.0153		HYPK	-0.05412	0.67596	1	0.0689
SAT1	1.55747	0.0869	0.000416	0.422		DNAJA1	0.52277	1.61741	0.00199	0.00788		UCHL1	0.09976	0.42022	0.155	0.0343		P4HB	0.51655	0.02287	0.045	0.957
UBA52	-0.24516	0.12703	0.0252	0.629		RAN	-0.19744	-0.22168	0.0373	0.282		WBP5	-0.06618	1.99436	0.96	0.0222		SNX3	-0.00948	1.62061	1	0.0153
RPS24	-0.19203	0.04159	0.0404	1		PKM	-0.23729	-0.10136	0.0984	0.554		CCT3	0.00619	0.55399	1	0.0209		UCHL1	0.05438	0.42022	0.66	0.0343
CCT7	-0.04415	0.48861	0.621	0.0909		NGFRAP1	-0.34898	0.46824	0.00879	0.186		TCP1	0.06225	0.73874	0.786	0.0433		WBP5	0.03986	1.99436	1	0.0222
RPL7A	-0.47604	0.13038	0.00582	0.701		RPS27A	-0.22753	-0.00615	0.0218	1		AHSA1	0.14427	1.5655	0.489	0.0405		CCT3	-0.07252	0.55399	0.466	0.0209
HIST2H2AB	0.60361	-0.34507	0.00131	0.554		TRMT112	-0.54307	0.45988	0.0637	0.32		PGK1	-0.02646	1.03747	1	0.0115		TCP1	-0.04199	0.73874	0.816	0.0433
CA2	-0.14888	-0.7964	0.0272	0.213		RPL7A	-0.1889	0.13038	0.0539	0.701		CRYAB	0	6.30332	1	0.0899		AHSA1	0.0778	1.5655	0.685	0.0405
DDX21	0.61531	-0.94361	0.00141	0.105		HSPD1	0.13046	1.4961	0.114	0.0109		NGRN	-0.03242	0.40606	0.985	0.0541		PGK1	-0.0008	1.03747	1	0.0115
HSPD1	-0.08688	1.4961	0.18	0.0109		PTGES3	0.07774	1.47184	0.631	0.0117		PRDX6	0.01731	0.33688	1	0.0474		CRYAB	0	6.30332	1	0.0899
CCT3	-0.2077	0.55399	0.0168	0.0209		DYNLL1	-0.33442	0.58607	0.0267	0.0192		LDHA	-0.03152	-0.40018	1	0.06		NGRN	0.05456	0.40606	0.753	0.0541
NCL	-0.02291	-0.47832	1	0.0637		ENO1	-0.17256	-0.12043	0.0222	0.788		HSP90B1	0.86505	0.00848	0.0146	1		TUBA1C	-0.2638	-0.10503	0.0543	0.944
TARS	0.82438	-0.43754	0.0033	0.315		SRP14	-0.10845	0.50355	0.823	0.0259		PPA1	-0.04064	-0.44832	0.96	0.0716		PRDX6	-0.02155	0.33688	1	0.0474
ATP5A1	-0.21418	-0.22817	0.048	0.473		CCT7	-0.18155	0.48861	0.175	0.0909		TUBG1	-0.02489	0.32467	1	0.0858		LDHA	-0.03983	-0.40018	1	0.06
PDIA6	1.12176	0.44397	0.0124	0.104		HSPA6	6.37346	6.77828	0.0103	0.086		CA2	0.19878	-0.7964	0.0923	0.213		HSP90B1	1.30475	0.00848	0.00285	1
SOD1	-0.29571	0.90963	0.0661	0.0057		PCNA	-0.13265	-0.04144	0.0267	1		CACYBP	0.04752	2.0179	0.979	0.00788		PDIA6	0.94792	0.44397	0.045	0.104
PSMA4	-0.29613	-0.19933	0.00488	0.132		CDC37	-0.2491	0.84421	0.146	0.083		VDAC1	0.04122	-0.24	1	0.0497		PPA1	-0.04387	-0.44832	0.88	0.0716
MTHFD2	1.72486	-0.50908	0.000416	0.0793		ATP5J2	-0.49403	0.16532	0.0678	0.919		MRPS6	0.19575	1.07471	1	0.0716		NOP56	-0.17659	-0.11133	0.0908	0.326
HIST1H2AJ	0.668	0.12875	0.0558	0.983		TUBB	-0.79336	-0.04812	0.0147	0.648		CLU	0.05124	2.24946	0.96	0.00393		TUBG1	-0.21673	0.32467	0.268	0.0858
RBBP7	0.08529	-0.5778	0.283	0.0877		CALR	0.69061	0.2928	0.026	0.501		CANX	0.39043	-0.14321	0.00947	0.366		CACYBP	0.11433	2.0179	0.648	0.00788
VIM	-0.29019	-0.06117	0.00267	0.709		TOMM6	-0.79746	-0.22481	0.0121	0.463		HNRNPR	-0.20089	-0.42618	0.0373	0.167		VDAC1	-0.1125	-0.24	0.759	0.0497
YWHAE	-0.31435	-0.2171	0.00609	0.269		SERPINH1	1.08939	3.79291	0.00688	0.0148		TMEM97	0.09065	1.21678	0.96	0.00991		MRPS6	-0.46029	1.07471	0.953	0.0716
MORF4L2	0.56155	0.60445	0.00438	0.0222		PSMB1	-0.19163	0.07014	0.0168	0.422		HSBP1	0.00016	0.34013	1	0.0422		CLU	0.3204	2.24946	0.152	0.00393
UCHL1	-0.06708	0.42022	0.242	0.0343		C17orf89	-0.6681	0.02767	0.0709	1		RUVBL2	-0.07931	0.72181	0.96	0.0173		CANX	0.66631	-0.14321	0.0072	0.366
MANF	2.63062	0.34506	0.000125	0.245		BAG3	1.28706	4.17389	0.0169	0.0192		NASP	-0.05794	-0.26552	1	0.0588		HNRNPR	-0.17689	-0.42618	0.0888	0.167
TMSB10	-0.68113	0.35881	0.00972	0.143		NME1	-0.34745	-0.25976	0.0772	0.366		VPS29	0.07647	0.35117	0.965	0.0637		TMEM97	0.08613	1.21678	0.848	0.00991
XRCC6	-0.15223	-0.01506	0.0671	1		MRPL20	-0.45673	-0.12061	0.0227	0.634		BLOC1S1	-0.04881	0.36565	1	0.0989		HSBP1	-0.00618	0.34013	1	0.0422
TPI1	-0.27944	-0.0495	0.0147	0.97		NDUFB10	-0.33122	0.1382	0.059	0.686		UQCRFS1	-0.06819	-0.30701	0.991	0.0612		RUVBL2	-0.11181	0.72181	0.582	0.0173
RPL14	-0.23415	-0.1031	0.0296	0.761		PCBD1	-0.24584	1.39756	0.0497	0.0336		WBP2	-0.07073	0.79744	1	0.0459		NASP	-0.19988	-0.26552	0.408	0.0588
RAN	-0.13037	-0.22168	0.0132	0.282		NDUFS5	-0.35971	0.10651	0.0578	0.648		APP	-0.08955	0.57278	0.96	0.0315		VPS29	0.07029	0.35117	0.991	0.0637
MYL6	-0.6815	0.11481	0.0173	0.709		RANBP1	-0.32388	-0.33225	0.00747	0.156		ITGB3BP	0.00742	0.60171	1	0.0612		BLOC1S1	-0.03864	0.36565	1	0.0989
TPT1	0.18235	0.49361	0.141	0.0863		MORF4L2	0.33981	0.60445	0.0142	0.0222		RCN1	0.03494	1.0935	1	0.0057		UQCRFS1	-0.20572	-0.30701	0.556	0.0612
ILF2	0.12949	-0.2465	0.0305	0.138		UBL5	-0.47242	0.18188	0.0354	0.0632		FKBP4	0.08485	1.19369	0.795	0.00149		C19orf10	0.61244	0.29302	0.0565	0.517
ODC1	0.17077	-0.63927	0.0645	0.0371		NUDC	-0.13554	0.93855	0.38	0.0122		KRT18	0.01189	0.67777	1	0.00991		WBP2	-0.10746	0.79744	0.893	0.0459
HSP90AA1	-0.47902	2.08128	0.0135	0.0268		NEDD8	-0.55691	0.0587	0.0234	0.822		PGRMC1	0.01127	-0.38604	1	0.0976		APP	-0.03744	0.57278	0.784	0.0315
ARF1	0.52081	-0.07652	0.00681	0.787		SNRPG	-0.6906	0.06336	0.00627	0.861		PDIA4	1.11389	0.21042	0.00374	0.112		ITGB3BP	-0.08151	0.60171	0.899	0.0612
HIST1H2BL	0.42019	-0.3534	0.00642	0.422		S100A10	-0.50304	0.79688	0.313	0.0363		SRSF3	-0.04762	-0.33342	1	0.0768		RCN1	0.13369	1.0935	0.513	0.0057
C6orf48	1.60887	-0.12148	0.00538	0.875		ATP5A1	-0.3341	-0.22817	0.04	0.473		P4HA2	0.07987	3.70217	1	0.018		TUBA1A	-0.27768	0.04738	0.0569	1
TMED2	0.67756	-0.27282	0.00337	0.364		LSM3	-0.3021	-0.00649	0.0204	1		IER5	-0.07377	2.05578	1	0.023		FKBP4	0.02368	1.19369	0.893	0.00149
PPIB	0.94496	-0.22696	0.00787	0.548		HYPK	-0.0671	0.67596	0.835	0.0689		ABCB1	0.0914	2.40846	0.795	0.0405		KRT18	0.10922	0.67777	0.847	0.00991
YBX1	-0.16105	-0.11094	0.0589	0.698		P4HB	0.64229	0.02287	0.00228	0.957		TMEM66	0.14424	0.60748	0.635	0.0543		PGRMC1	0.05855	-0.38604	0.542	0.0976
HNRNPH1	-0.23437	-0.21291	0.0232	0.286		TPI1	-0.39493	-0.0495	0.0151	0.97		SERBP1	-0.05836	-0.3526	0.989	0.045		PDIA4	2.06229	0.21042	8.21e-05	0.112
RPL23A	-0.3515	0.00412	0.00626	1		PSMA4	-0.28455	-0.19933	0.0206	0.132		KHDRBS1	-0.10987	0.32938	0.988	0.0756		ATF4	0.42237	-0.411	0.0317	0.174
PMAIP1	0.68949	-0.58235	0.00636	0.248		HNRNPAB	-0.18125	-0.16289	0.0405	0.49		NDUFA7	-0.01373	0.29831	1	0.0255		SRSF3	-0.12169	-0.33342	0.648	0.0768
ATF4	1.02891	-0.411	0.00131	0.174		RPL23A	-0.1459	0.00412	0.0339	1		PLOD1	0.21226	2.31452	0.744	0.00586		P4HA2	0.25429	3.70217	0.6	0.018
CCT4	-0.20561	0.7604	0.0135	0.0707		SNX3	-0.03315	1.62061	0.867	0.0153		PABPC1	0.01603	-0.39643	1	0.0493		IER5	-0.11313	2.05578	0.784	0.023
HIST1H2BF	0.42093	-0.49357	0.0106	0.135		UCHL1	0.07039	0.42022	0.0507	0.0343		SEPW1	-0.04713	1.66798	1	0.0846		ABCB1	0.2186	2.40846	0.173	0.0405
SET	-0.00122	-0.5095	1	0.0451		ATP5G1	-0.77471	-0.01441	0.0185	1		PPM1G	-0.05351	-0.19406	1	0.067		TMEM66	0.3201	0.60748	0.0339	0.0543
PPA1	0.02404	-0.44832	0.86	0.0716		WBP5	0.17321	1.99436	0.272	0.0222		CNBP	0.14822	-0.29537	0.705	0.0487		SERBP1	-0.07693	-0.3526	0.84	0.045
SRSF7	0.29529	-0.02185	0.0182	1		LSM7	-0.53037	0.22612	0.0798	0.501		ST13	0.0226	1.33226	1	0.0153		KHDRBS1	-0.03105	0.32938	1	0.0756
HSP90AB1	-0.35596	1.62967	0.00458	0.0371		CCT3	-0.07671	0.55399	0.378	0.0209		HSPA9	0.02857	0.29434	0.96	0.0466		NDUFA7	0.02947	0.29831	1	0.0255
TUBB	-0.84978	-0.04812	0.00363	0.648		ATP6V1F	-0.29072	0.09326	0.0745	0.914		HBA2	0.22225	5.78844	1	0.0471		PLOD1	0.25817	2.31452	0.539	0.00586
CALM2	-0.37877	-0.02312	0.00335	0.954		TCP1	0.05858	0.73874	0.193	0.0433		TOMM20	-0.02991	-0.50493	0.227	0.0716		PABPC1	0.00638	-0.39643	1	0.0493
UQCRHL	-0.54106	-0.05389	0.02	0.868		APRT	-0.44352	-0.00674	0.0539	1		CHMP2A	-0.15969	0.40423	0.945	0.00259		SEPW1	-0.01222	1.66798	1	0.0846
ACTB	-0.64471	-0.26277	0.00493	0.136		ACTB	-0.49388	-0.26277	0.0178	0.136		BCAP31	0.00386	0.28746	1	0.0371		SSR2	0.44918	-0.07943	0.0474	0.922
EDF1	0.35619	0.39693	0.0558	0.321		C14orf2	-0.32679	-0.01891	0.0612	1		MANF	1.37637	0.34506	0.00313	0.245		PPM1G	-0.09288	-0.19406	0.893	0.067
IARS	0.68447	-0.43281	0.00665	0.228		AHSA1	0.15117	1.5655	0.0892	0.0405		MGST3	-0.04388	0.25644	1	0.0652		CNBP	0.09031	-0.29537	0.639	0.0487
HSPA9	0.49695	0.29434	0.00532	0.0466		CCT5	-0.09938	0.32744	0.0979	0.227		C11orf73	0.00449	1.73167	1	0.0122		VIMP	0.85776	-0.17254	0.0164	0.232
HIST1H2AE	1.09691	-0.3771	0.00532	0.03		PRDX3	-0.281	-0.07601	0.0127	0.883		ARPC1A	-0.02637	0.28262	1	0.0714		ST13	0.01724	1.33226	1	0.0153
ALDOA	-0.32091	-0.10341	0.0456	0.689		PGK1	-0.21165	1.03747	0.118	0.0115		TMSB4X	-0.07152	0.75196	0.708	0.0665		HSPA9	-0.00876	0.29434	1	0.0466
TUBA1C	-0.50581	-0.10503	0.00192	0.944		CRYAB	2.59711	6.30332	0.686	0.0899		RBM23	-0.0311	0.71438	1	0.0239		HBA2	-2.68564	5.78844	1	0.0471
HINT1	-0.15998	-0.12426	0.0158	0.36		EIF1	0.80312	-0.19659	0.0158	0.532		CBR1	-0.00821	0.48098	1	0.0846		TOMM20	-0.06091	-0.50493	0.141	0.0716
GHITM	0.35335	-0.12488	0.00791	0.709		C19orf43	-0.37725	-0.01944	0.0809	1		RRM2	0.11036	-0.54037	0.934	0.02		CHMP2A	-0.09587	0.40423	0.962	0.00259
HSPA8	-1.87282	0.41583	0.00092	0.447		NGRN	0.21361	0.40606	0.0551	0.0541		DRG1	0.04431	-0.29773	1	0.0568		BCAP31	0.02185	0.28746	1	0.0371
DDX3X	0.14905	-0.56757	0.471	0.0199		CALM2	-0.34384	-0.02312	0.0346	0.954		EEF1E1	0.05282	-0.60435	0.993	0.0872		MANF	1.86413	0.34506	0.00198	0.245
PCNA	-0.11898	-0.04144	0.0217	1		MEA1	-0.32767	0.0272	0.0461	1		C12orf75	0.09141	0.38853	0.96	0.0215		MGST3	-0.05241	0.25644	1	0.0652
RPS27A	-0.15602	-0.00615	0.055	1		TUBA1C	-0.50343	-0.10503	0.00717	0.944		ODC1	0.0334	-0.63927	1	0.0371		C11orf73	0.15692	1.73167	0.95	0.0122
HDLBP	0.46468	-0.06297	0.0079	0.42		C19orf53	-0.56761	0.01137	0.0152	1		CDKN2C	-0.27824	1.14027	0.305	0.0109		ARPC1A	-0.11154	0.28262	0.648	0.0714
HIST1H2AM	0.32878	-0.54404	0.0987	0.206		PRDX6	-0.17004	0.33688	0.084	0.0474		MTCH1	-0.01726	0.93098	1	0.0405		TMSB4X	-0.04696	0.75196	0.848	0.0665
PRDX3	-0.22767	-0.07601	0.0144	0.883		LDHA	-0.38091	-0.40018	0.0642	0.06		GPBP1	-0.01424	1.01	1	0.0405		ADAMTS1	0.42387	-0.13742	0.039	0.709
RANBP1	-0.10536	-0.33225	0.0634	0.156		PRDX2	-0.25162	-0.01402	0.0616	1		SUGT1	0.22719	0.74746	0.362	0.0136		RBM23	0.00338	0.71438	1	0.0239
SRP9	-0.19697	-0.20535	0.0662	0.622		ATOX1	-0.47857	0.28645	0.0106	0.422		IFI27L2	0.1368	1.23481	1	0.0566		CBR1	-0.0564	0.48098	0.92	0.0846
TMSB4X	0.1492	0.75196	0.192	0.0665		SNRPD1	-0.29948	-0.30359	0.0545	0.154		PDLIM1	0.02039	0.32578	1	0.0255		RRM2	-0.02248	-0.54037	1	0.02
PARK7	-0.28786	0.17037	0.0619	0.139		GPX1	-0.3052	0.07469	0.0465	1		GOT2	-0.03667	-0.25548	1	0.0848		DRG1	-0.14256	-0.29773	0.648	0.0568
ATP5O	-0.16707	0.01576	0.048	1		PHB	-0.3092	0.03881	0.0683	1		BUB3	-0.00314	-0.18655	1	0.0327		EEF1E1	-0.04128	-0.60435	1	0.0872
SSR2	1.0792	-0.07943	0.0015	0.922		HIST1H2BD	-0.16609	-0.02864	0.0976	1		LRRC59	0.07546	-0.45144	0.858	0.0624		C12orf75	-0.04763	0.38853	0.893	0.0215
GLO1	-0.29428	-0.37372	0.0152	0.12		OST4	-0.49883	0.10219	0.0193	0.894		MLLT11	0.22258	0.77803	0.612	0.0152		ODC1	-0.05852	-0.63927	0.893	0.0371
UQCRH	-0.37317	-0.09592	0.0669	0.735		ARHGDIA	-0.64407	-0.0051	0.097	1		KPNB1	0.07236	-0.49397	0.61	0.0246		CDKN2C	-0.23948	1.14027	0.421	0.0109
UBA2	0.10789	-0.49957	0.00337	0.362		HSP90B1	1.81306	0.00848	0.000595	1		HNRNPDL	-0.00079	-0.32686	1	0.0432		MTCH1	-0.07692	0.93098	0.677	0.0405
KPNB1	0.0991	-0.49397	0.0423	0.0246		PDIA6	0.90615	0.44397	0.0093	0.104		DNAJB6	0.16873	1.18401	0.558	0.00825		GPBP1	0.07344	1.01	0.616	0.0405
P4HB	0.90485	0.02287	0.0039	0.957		TUBB4B	-0.70159	0.03914	0.0173	0.978		HIBCH	-0.12928	1.72852	0.802	0.0222		SUGT1	-0.13909	0.74746	0.64	0.0136
RPL13A	-0.23783	0.12387	0.0149	0.859		CAPNS1	-0.18711	0.19157	0.0875	0.542		BEX2	0.08699	0.3419	1	0.0665		IFI27L2	-0.02145	1.23481	1	0.0566
VCP	0.31287	-0.11498	0.00197	0.597		PPA1	-0.07285	-0.44832	0.317	0.0716		EIF2S3	-0.02096	-0.35317	0.966	0.0317		PDLIM1	0.04135	0.32578	1	0.0255
PRDX1	-1.05546	1.04526	0.00179	0.0405		NOP56	-0.19497	-0.11133	0.013	0.326		USP11	-0.03887	1.2601	1	0.018		GOT2	-0.07894	-0.25548	0.749	0.0848
CCT6A	-0.19521	0.3853	0.0163	0.242		TUBG1	-0.34079	0.32467	0.0604	0.0858		RPN2	0.07903	0.16012	1	0.0057		BUB3	-0.05317	-0.18655	0.893	0.0327
PSMA3	-0.12854	-0.25113	0.0391	0.28		CST3	-0.29903	0.23117	0.096	0.707		PGAM1	-0.10548	0.33965	0.305	0.059		LRRC59	0.13847	-0.45144	0.315	0.0624
SRSF3	-0.06473	-0.33342	0.484	0.0768		UBA1	-0.22611	0.17912	0.0342	0.422		PPP2CA	0.00379	-0.30323	1	0.0342		MLLT11	0.09787	0.77803	1	0.0152
BTF3	-0.14907	-0.15591	0.0769	0.226		POLR2I	-0.46429	0.46234	0.0471	0.156		PPID	0.05008	1.18895	0.951	0.0242		KPNB1	-0.07662	-0.49397	0.458	0.0246
NOP56	-0.09988	-0.11133	0.0138	0.326		HNRNPU	-0.29758	0.30292	0.0323	0.302		HMOX1	3.0339	1.88169	0.0138	0.00872		HNRNPDL	-0.20504	-0.32686	0.151	0.0432
SLC25A5	-0.21076	-0.16979	0.0307	0.719		SEC11C	0.45912	-0.07961	0.0147	0.8		DDX3X	0.17503	-0.56757	0.898	0.0199		DNAJB6	0.23134	1.18401	0.278	0.00825
RPS15	-0.50496	0.11134	0.0659	0.709		COMMD4	-0.25238	0.21853	0.0418	0.548		HSPA5	1.72248	0.22169	0.0991	0.431		HIBCH	-0.2213	1.72852	0.63	0.0222
CCNG1	-0.26911	0.13603	0.0644	0.792		RPL14	-0.14144	-0.1031	0.0554	0.761		PPIC	0.07013	0.71013	0.716	0.048		BEX2	0.1056	0.3419	0.58	0.0665
RPL34	-0.30825	0.06733	0.0297	1		TMEM256	-0.40684	0.34384	0.0597	0.496		COPS7B	-0.12468	1.79372	0.999	0.0275		EIF2S3	0.07641	-0.35317	0.119	0.0317
TCP1	-0.12668	0.73874	0.0309	0.0433		LSM2	-0.3843	0.14431	0.0198	0.709		ANP32A	-0.13954	-0.28887	0.769	0.0215		USP11	0.03758	1.2601	1	0.018
RPL36AL	0.1299	-0.05221	0.0496	0.87		SUMO2	-0.36093	-0.20787	0.0232	0.43		RBBP7	-0.06981	-0.5778	0.795	0.0877		RPN2	0.1892	0.16012	0.554	0.0057
PSMB4	-0.12326	0.09202	0.0177	0.746		PHB2	-0.22942	-0.1354	0.0725	0.78		TMPO	-0.06185	-0.37232	0.519	0.054		PGAM1	-0.13899	0.33965	0.299	0.059
TXNDC5	0.78439	-0.15949	0.0313	0.763		ATP5L	-0.34344	0.08614	0.00532	0.916		UBE2B	0.18479	0.55048	0.795	0.019		PPP2CA	-0.01343	-0.30323	1	0.0342
GART	0.18745	-0.47375	0.0473	0.0418		RPL24	-0.17764	0.0691	0.0804	1		AATF	0.00573	-0.39088	1	0.0376		PPID	-0.0595	1.18895	0.84	0.0242
LRRC59	0.63866	-0.45144	0.00409	0.0624		CACYBP	0.32729	2.0179	0.0271	0.00788		TMED2	0.16641	-0.27282	0.0186	0.364		HMOX1	3.99558	1.88169	0.00434	0.00872
RPL24	-0.4442	0.0691	0.00893	1		TIMM8B	-0.48254	0.11063	0.0969	0.568		SEC11A	0.01907	-0.19471	1	0.0497		DDX3X	-0.00629	-0.56757	1	0.0199
TOMM20	-0.00596	-0.50493	1	0.0716		MCM7	-0.29309	0.18488	0.0459	0.772		SQSTM1	0.21116	0.66709	0.467	0.0678		HSPA5	2.5071	0.22169	0.0247	0.431
RPL17	-0.29028	-0.10119	0.0294	0.729		CCDC124	-0.45064	0.20956	0.0893	0.439		TXN	0.00803	-0.41023	1	0.0568		PPIC	0.01097	0.71013	1	0.048
HNRNPF	-0.41332	-0.093	0.00891	0.529		LGALS3BP	-0.36735	0.13298	0.00437	0.705		MRPS23	-0.18221	-0.43483	0.795	0.0285		COPS7B	-0.14543	1.79372	1	0.0275
NARS	0.7661	-0.41185	0.0015	0.178		COX6A1	-0.20629	0.05007	0.0369	0.796		GPATCH4	-0.22021	-0.71009	0.668	0.059		ANP32A	-0.19047	-0.28887	0.23	0.0215
ZNF711	0.21037	-1.31804	0.0624	0.0492		VDAC1	-0.29708	-0.24	0.175	0.0497		SURF4	0.27392	0.58473	0.308	0.0616		RBBP7	-0.15562	-0.5778	0.257	0.0877
TMPO	0.04416	-0.37232	0.445	0.054		NDUFB3	-0.57949	-0.04398	0.0354	0.923		SET	-0.08547	-0.5095	0.462	0.0451		TMPO	-0.08327	-0.37232	0.185	0.054
PGK1	-0.22828	1.03747	0.11	0.0115		SLC25A1	-0.49278	0.53252	0.0148	0.422		HNRNPA3	0.00241	-0.21527	1	0.0881		UBE2B	0.25483	0.55048	0.286	0.019
PSMB1	-0.18012	0.07014	0.0274	0.422		NONO	-0.18719	-0.05413	0.0774	0.709		BID	0.02504	1.98107	1	0.0153		AATF	-0.11874	-0.39088	0.111	0.0376
DDOST	0.3947	0.01159	0.00131	1		APOA1BP	-0.38834	-0.01703	0.0129	1		ALDH1A2	-0.0828	1.23006	0.795	0.00447		TMED2	0.39169	-0.27282	0.0775	0.364
BCLAF1	0.23449	-0.38406	0.0354	0.508		SF3B14	-0.25079	-0.1482	0.0726	0.53		RNASEH2A	0.0295	0.37276	1	0.0153		SEC11A	0.04417	-0.19471	0.98	0.0497
SLC25A3	-0.50105	-0.20672	0.000487	0.402		MRPS6	-4.35531	1.07471	0.744	0.0716		FAM136A	0.03294	-0.34538	1	0.0887		SQSTM1	0.25317	0.66709	0.277	0.0678
BSG	-0.3422	-0.06348	0.042	0.983		CLU	0.53554	2.24946	0.00705	0.00393		DEDD2	0.34596	2.13548	0.331	0.0255		TXN	-0.0621	-0.41023	0.648	0.0568
SLC1A5	0.4726	-0.78128	0.0324	0.0524		MRPS24	-0.44359	-0.01338	0.0586	1		ZNF207	0.006	-0.57854	1	0.0153		MRPS23	-0.20749	-0.43483	0.638	0.0285
RPL15	-0.16753	0.09452	0.0304	1		ENSA	-0.37214	0.05169	0.0228	1		ZC3H15	-0.0608	-0.4893	0.548	0.0235		GPATCH4	-0.32841	-0.71009	0.161	0.059
COX7C	-0.34103	0.03644	0.0211	1		TBCB	-0.38225	0.50342	0.0618	0.139		MORC4	-0.06148	2.41817	0.849	0.0259		SURF4	0.53012	0.58473	0.0665	0.0616
STMN1	-0.39283	-0.06054	0.0243	0.697		CFL1	-0.41404	-0.02648	0.00594	1		MKNK2	-0.04752	1.52782	1	0.0453		SET	-0.10973	-0.5095	0.648	0.0451
HIST1H3I	0.86731	9.35902	0.0135	0.0255		C14orf166	-0.14112	0.01953	0.0658	0.978		ECH1	-0.24257	0.44834	0.797	0.0707		HNRNPA3	-0.10875	-0.21527	0.805	0.0881
YWHAQ	-0.17303	-0.25923	0.0252	0.482		HMGN3	-0.57013	-0.01068	0.0185	1		FBXL14	-0.30147	1.21721	0.527	0.0138		BID	-0.01433	1.98107	1	0.0153
PEBP1	-0.30092	-0.33637	0.0475	0.136		LSM4	-0.46436	0.24509	0.0449	0.688		MRPL18	0.11577	1.10532	0.144	0.00689		ALDH1A2	-0.11828	1.23006	0.738	0.00447
SNRPD2	-0.57744	0.21649	0.0301	0.648		PTPLAD1	0.16978	0.28364	0.0624	0.343		HN1	-0.0615	-0.56229	0.887	0.0541		RNASEH2A	0.01941	0.37276	1	0.0153
MAGT1	1.04431	0.3088	0.00225	0.236		MRPS34	-0.33278	-0.09448	0.0411	0.812		POLR3K	0.18716	-0.48517	0.923	0.0376		FAM136A	-0.02166	-0.34538	1	0.0887
PARP1	-0.21262	0.0004	0.0396	1		XRCC6	-0.29629	-0.01506	0.0404	1		CKS1B	0.0862	0.48268	0.822	0.0206		SLC35B1	0.4125	0.1606	0.071	0.432
COX6B1	-0.66873	0.07856	0.0117	1		POLR2J	-0.3506	0.09785	0.0946	0.988		LMAN1	0.21252	0.21371	0.0511	0.709		DEDD2	0.40092	2.13548	0.26	0.0255
MATR3	-0.23012	-0.19998	0.0312	0.709		HNRNPC	-0.21552	-0.2171	0.0339	0.429		ELOVL5	0.33243	1.24984	0.457	0.0417		ZNF207	-0.02857	-0.57854	1	0.0153
CEBPG	1.64761	-0.47566	0.000302	0.18		UQCR10	-0.487	0.17492	0.0217	0.679		YBEY	-0.15927	0.71912	0.96	0.026		ZC3H15	-0.15827	-0.4893	0.261	0.0235
RPN1	0.71165	-0.11549	0.000814	0.39		NOP10	-0.48321	0.21283	0.013	0.473		SYAP1	-0.033	-0.47034	0.37	0.0931		MORC4	0.09732	2.41817	0.83	0.0259
SARS	0.95606	0.08472	0.00139	0.709		TMA7	-0.57788	-0.03767	0.0285	1		PRKCSH	-0.01182	0.36398	1	0.0998		MKNK2	0.00463	1.52782	1	0.0453
LDHA	-0.41078	-0.40018	0.0312	0.06		CANX	0.71104	-0.14321	0.000595	0.366		PMVK	-0.40124	1.11976	0.804	0.0371		ECH1	-0.17997	0.44834	0.66	0.0707
HSPA13	2.07701	-0.30199	0.000416	0.709		HNRNPK	-0.30035	-0.14672	0.0139	0.551		DDIT4	-0.21774	1.6375	0.94	0.0373		SELK	0.65724	0.36746	0.0291	0.254
SDF2L1	2.89587	0.53242	0.0053	0.298		MRPL43	-0.6349	-0.0983	0.00581	0.776		HSPA4L	0.08467	1.87514	0.581	0.0286		FBXL14	-0.19331	1.21721	0.542	0.0138
DNAJB11	2.00739	0.0056	0.000409	1		YWHAQ	-0.30906	-0.25923	0.0463	0.482		PTRH2	-0.02563	-0.56253	1	0.0967		DDX56	-0.19003	-0.32781	0.063	0.326
SHMT2	0.89441	-0.04107	0.00493	1		FKBP3	-0.19616	-0.01762	0.0778	0.936		MBOAT7	0.08513	1.96804	1	0.0469		MRPL18	0.06854	1.10532	0.609	0.00689
GNL3	0.28126	-0.88342	0.0497	0.152		POP5	-0.62272	0.27843	0.0375	0.171		MICB	0.35122	2.32043	0.79	0.0153		HN1	-0.09104	-0.56229	0.169	0.0541
BRIX1	0.08856	-0.28078	0.0969	0.191		HNRNPR	-0.47307	-0.42618	0.00199	0.167		GART	0.0333	-0.47375	0.96	0.0418		DDOST	0.18045	0.01159	0.071	1
HYOU1	2.60613	0.07217	0.000359	0.819		SLC25A3	-0.25677	-0.20672	0.00791	0.402		CASP7	0.00725	1.27796	1	0.0471		POLR3K	-0.01658	-0.48517	1	0.0376
ASNS	2.07544	-0.1143	0.00197	0.359		TMEM97	0.21812	1.21678	0.19	0.00991		SNRPA1	-0.03659	-0.328	1	0.067		CKS1B	0.07771	0.48268	0.893	0.0206
EIF2S3	-0.03729	-0.35317	0.162	0.0317		HSBP1	-0.25035	0.34013	0.0141	0.0422		SPR	-0.19887	1.49695	0.635	0.00235		SARS	0.35887	0.08472	0.067	0.709
TUBB4B	-0.9319	0.03914	0.0032	0.978		RHOA	-0.36762	-0.22826	0.0227	0.121		AP1S2	0.13918	-1.26134	0.558	0.0192		LMAN1	0.38539	0.21371	0.0391	0.709
SSB	-0.15312	-0.24507	0.072	0.335		NDUFS8	-0.24075	0.11766	0.0957	0.741		PSME3	0.04253	-0.43626	1	0.0847		ELOVL5	0.18096	1.24984	0.65	0.0417
PTPLAD1	-0.30485	0.28364	0.00879	0.343		CBX3	-0.38691	-0.02052	0.0218	1		ANAPC16	-0.13216	0.37975	0.795	0.0756		YBEY	-0.12585	0.71912	0.893	0.026
COX7B	-0.51517	0.13307	0.0288	0.709		PA2G4	-0.14091	-0.38674	0.0267	0.438		PRPS2	0.03507	-0.64314	1	0.0995		SYAP1	-0.00986	-0.47034	1	0.0931
NGFRAP1	-0.15192	0.46824	0.0873	0.186		RUVBL2	-0.2609	0.72181	0.112	0.0173		ELAVL1	-0.04385	-0.35093	0.96	0.0297		PRKCSH	-0.0245	0.36398	0.999	0.0998
EIF3B	-0.11866	-0.34594	0.049	0.105		SRSF2	-0.41083	-0.262	0.0124	0.231		OSBPL1A	-0.09842	1.50261	0.795	0.0153		AIP	-0.22682	0.20485	0.0679	0.227
RPS10	-0.28602	-0.1076	0.0459	0.609		NASP	-0.16647	-0.26552	0.138	0.0588		MTHFD2	0.12439	-0.50908	0.233	0.0793		SDF2L1	1.60815	0.53242	0.0984	0.298
NOLC1	0.27839	-0.71594	0.0163	0.0259		MRPL40	-0.47461	0.20886	0.0535	0.108		JMJD6	0.26763	0.68481	0.267	0.0253		PMVK	-0.00379	1.11976	1	0.0371
SSR4	0.43982	0.15213	0.0197	0.644		PTBP1	-0.31243	-0.19948	0.0625	0.734		PPIF	0.06053	-0.69402	0.96	0.0162		DDIT4	-0.06333	1.6375	1	0.0373
CCNB1IP1	1.63683	-0.23512	0.00694	0.734		SRSF7	0.50331	-0.02185	0.0345	1		POLR1D	0.08436	-0.15411	1	0.0401		HSPA4L	0.09793	1.87514	0.149	0.0286
COPS3	0.24039	-0.26797	0.251	0.0468		ACLY	-0.3202	-0.21166	0.0128	0.126		MGST1	0.07303	-0.33011	0.997	0.0794		PTRH2	-0.0457	-0.56253	1	0.0967
NDUFS5	-0.58228	0.10651	0.00894	0.648		MRPS7	-0.48508	-0.22986	0.013	0.14		PTP4A1	0.09711	-0.16048	0.89	0.0862		SLC38A2	0.31302	0.72487	0.00532	0.108
SURF4	0.76863	0.58473	0.00426	0.0616		RBMX	-0.04994	-0.14438	0.0965	0.494		POLR1C	-0.06052	-0.59539	0.957	0.0902		MBOAT7	-0.00412	1.96804	1	0.0469
BUB3	0.04042	-0.18655	0.324	0.0327		ATPIF1	-0.36046	0.17499	0.0524	0.163		MARCKSL1	-0.0444	-0.48335	1	0.0901		MICB	0.18389	2.32043	0.898	0.0153
PSMB3	-0.20524	0.02858	0.0352	1		ARF1	0.16761	-0.07652	0.064	0.787		GSTZ1	-0.19922	0.81873	1	0.0436		GART	0.03844	-0.47375	0.893	0.0418
TOP2A	-0.33985	-0.28424	0.0219	0.384		CSDE1	-0.20762	-0.19043	0.0416	0.28		FHL1	0.0218	0.60505	1	0.027		CASP7	-0.01357	1.27796	1	0.0471
CKS2	-0.26746	0.08594	0.0261	0.912		VPS29	0.09285	0.35117	0.685	0.0637		YWHAG	0.06403	0.32277	0.878	0.0544		SNRPA1	-0.03192	-0.328	1	0.067
ECHS1	-0.21868	-0.03703	0.077	1		AP2M1	-0.21142	0.0174	0.0877	1		EIF1AX	0.08379	-0.65847	0.795	0.0363		SPR	-0.04598	1.49695	1	0.00235
EPRS	0.61173	-0.16973	0.00531	0.709		HAX1	0.31216	0.01108	0.0323	1		RPN1	0.208	-0.11549	0.0745	0.39		AP1S2	0.00151	-1.26134	1	0.0192
ZNF146	0.2733	-0.88351	0.061	0.141		EID1	-0.59771	-0.00698	0.0176	1		CALB1	-0.09689	-0.52861	0.986	0.0339		TMED10	0.47217	-0.07735	0.053	0.713
KPNA2	-0.46407	-0.35366	0.00712	0.178		BLOC1S1	-0.35068	0.36565	0.114	0.0989		GAMT	0.00021	0.9517	1	0.0295		PSME3	-0.17053	-0.43626	0.743	0.0847
PGRMC1	-0.25687	-0.38604	0.00356	0.0976		SF3B1	-0.17142	-0.32111	0.0605	0.74		DUSP1	0.18168	1.8137	0.683	0.0268		ANAPC16	0.03232	0.37975	0.964	0.0756
TMED7	1.56461	-0.27524	0.000529	0.668		HNRNPF	-0.32147	-0.093	0.0578	0.529		AAMDC	-0.23655	0.3681	0.96	0.0914		PRPS2	-0.1929	-0.64314	0.305	0.0995
SSR3	1.41835	-0.36908	0.000992	0.0259		UQCRFS1	-0.34292	-0.30701	0.0768	0.0612		PTP4A2	-0.08376	-0.36811	0.687	0.0541		ELAVL1	-0.08185	-0.35093	0.466	0.0297
SLC3A2	1.57573	0.18147	0.000784	0.422		C19orf10	0.64527	0.29302	0.0482	0.517		SYNCRIP	0.15326	-0.54986	1	0.0497		OSBPL1A	-0.05713	1.50261	0.972	0.0153
NGRN	0.49052	0.40606	0.0048	0.0541		STIP1	0.25984	1.10179	0.048	0.132		PMP22	0.02566	1.07529	1	0.018		MTHFD2	0.54208	-0.50908	0.00223	0.0793
VIMP	1.6135	-0.17254	0.0019	0.232		MLF2	-0.17927	0.03798	0.0835	1		TSTD1	0.27602	0.604	0.96	0.0777		JMJD6	0.21234	0.68481	0.355	0.0253
RPS25	-0.39895	-0.06486	0.0341	0.77		WBP2	-0.04412	0.79744	0.915	0.0459		PSAT1	0.0475	-0.43536	1	0.0603		PPIF	-0.10213	-0.69402	0.736	0.0162
MARS	0.86084	-0.1434	0.000424	0.422		EIF5	0.85808	0.24679	0.00556	0.61		LAP3	-0.0415	0.45452	0.855	0.0842		POLR1D	-0.32123	-0.15411	0.481	0.0401
PSMC4	0.28618	-0.10168	0.00618	0.812		GABARAPL2	-0.47068	0.08345	0.0219	0.741		CHMP4A	0.02277	0.28526	1	0.0478		MGST1	0.02413	-0.33011	1	0.0794
CDC6	1.32871	-0.07934	0.000422	0.951		APP	-0.23588	0.57278	0.0266	0.0315		CRELD2	0.77716	0.30369	0.155	0.0574		CDC6	0.35034	-0.07934	0.0382	0.951
OSTC	1.22578	0.02297	0.00583	1		EIF4EBP1	0.85828	-0.07602	0.0294	0.93		MCM4	-0.07665	-0.38673	0.96	0.0982		HEXB	0.21181	-0.00211	0.00684	1
KIF5B	0.21587	-0.39447	0.0246	0.423		ITGB3BP	0.00029	0.60171	1	0.0612		NUCB1	0.16854	1.85426	0.795	0.0242		PTP4A1	0.15453	-0.16048	0.366	0.0862
MRPL51	-0.37311	-0.03411	0.0662	1		RCN1	0.25818	1.0935	0.113	0.0057		NAA20	0.15479	-0.46086	0.893	0.0542		POLR1C	-0.26247	-0.59539	0.332	0.0902
NOP58	0.19313	-0.20568	0.033	0.796		VPS25	-0.36506	0.06742	0.0351	0.844		PHF8	0.09347	1.02666	0.598	0.0587		MARCKSL1	-0.18032	-0.48335	0.893	0.0901
LOC100506248	-0.36311	-0.35376	0.0107	0.164		SUMO1	-0.24393	-0.17279	0.0592	0.427		SNW1	0.04687	-0.23749	0.96	0.0343		GSTZ1	-0.01433	0.81873	1	0.0436
EIF4EBP1	1.37666	-0.07602	0.00773	0.93		EIF4G2	-0.19971	-0.37842	0.0791	0.376		WDR54	-0.05837	0.75137	0.963	0.0292		FHL1	0.11241	0.60505	0.776	0.027
CRELD2	2.38697	0.30369	0.00189	0.0574		EIF3M	0.06634	-0.29187	0.0772	0.354		ARG2	-0.06389	0.91376	0.849	0.0259		YWHAG	0.11676	0.32277	0.288	0.0544
PSAT1	1.63023	-0.43536	0.00169	0.0603		MRPL24	-0.49392	-0.08031	0.023	0.906		SF3A3	0.0228	-0.31738	1	0.0326		CCDC47	0.25928	-0.36798	0.0857	0.233
IMPDH2	0.17833	-0.02526	0.0101	0.955		SRSF5	-0.27218	0.45331	0.037	0.271		ZNF711	0.15935	-1.31804	0.705	0.0492		EIF1AX	-0.03596	-0.65847	1	0.0363
CDC37	-0.09549	0.84421	0.311	0.083		HDGF	-0.34217	-0.10279	0.014	0.87		RABGGTB	0.00246	-0.45779	1	0.0787		RPN1	0.42013	-0.11549	0.0426	0.39
CIRBP	0.77057	0.31335	0.00922	0.17		TUBA1A	-0.60443	0.04738	0.00339	1		FEN1	0.03061	-0.34245	1	0.0505		CALB1	-0.2907	-0.52861	0.464	0.0339
XPOT	1.08407	-0.67621	0.0019	0.215		PEBP1	-0.28972	-0.33637	0.0885	0.136		COPS3	-0.00597	-0.26797	1	0.0468		GAMT	-0.0718	0.9517	0.987	0.0295
CLPTM1L	0.30413	-0.1121	0.0251	0.709		FKBP4	0.14537	1.19369	0.216	0.00149		TLE3	-0.22087	-0.03921	0.0743	1		DUSP1	0.43971	1.8137	0.00532	0.0268
CNBP	-0.01309	-0.29537	1	0.0487		AURKB	-0.1858	-0.32874	0.0379	0.383		SEPHS2	0.00941	-0.51358	1	0.0887		AAMDC	-0.13275	0.3681	0.958	0.0914
IRS4	-0.60547	-0.73124	0.00776	0.133		NT5C3B	-0.29744	-0.15949	0.0318	0.507		XBP1	0.87388	-0.24545	0.00375	0.305		DERL2	0.63431	0.08443	0.0189	0.735
EIF3M	0.17424	-0.29187	0.0256	0.354		KRT18	0.20928	0.67777	0.259	0.00991		PRMT2	0.01967	0.67793	1	0.0547		PTP4A2	-0.01911	-0.36811	0.893	0.0541
TIMM17A	0.66443	-0.4597	0.00856	0.109		GTF3C6	-0.37124	0.20148	0.0267	0.299		HBA1	0.19859	5.85182	1	0.0881		SYNCRIP	-0.08207	-0.54986	1	0.0497
HIST1H2BG	0.79733	-0.35307	0.0216	0.709		HNRNPL	-0.17638	-0.22725	0.0405	0.848		CDK3	-0.02828	3.04599	1	0.00816		PMP22	0.09641	1.07529	1	0.018
PRC1	-0.1722	-0.13411	0.0731	0.709		PGRMC1	-0.15386	-0.38604	0.0106	0.0976		NOLC1	-0.01362	-0.71594	1	0.0259		TSTD1	0.15317	0.604	0.925	0.0777
CBX3	-0.29729	-0.02052	0.0312	1		PDIA4	2.17336	0.21042	0.000595	0.112		AGBL5	-0.03169	0.41973	1	0.0877		PSAT1	0.49923	-0.43536	0.178	0.0603
SRSF2	-0.32721	-0.262	0.0138	0.231		HIST1H1C	-0.44559	-0.38235	0.0308	0.308		TIMM9	-0.05372	-0.38021	1	0.0587		LAP3	-0.04451	0.45452	0.933	0.0842
XBP1	1.91521	-0.24545	0.000125	0.305		SNRPD3	-0.24682	-0.00078	0.0372	1		MARCKS	-0.12339	-0.45179	0.778	0.0887		CHMP4A	0.02017	0.28526	1	0.0478
YME1L1	0.27374	-0.1837	0.0276	0.317		ATF4	0.86076	-0.411	0.00597	0.174		RHBDD2	-0.0346	1.16679	1	0.0218		CRELD2	1.31704	0.30369	0.0355	0.0574
BRD2	0.40619	0.03117	0.00832	1		STUB1	-0.38171	-0.08977	0.0586	1		UBE2N	0.08096	-0.4021	0.908	0.0543		MCM4	-0.11765	-0.38673	0.648	0.0982
FARSA	0.4648	-0.29023	0.0296	0.423		HMGN1	-0.21645	0.15447	0.043	0.478		UBAP2L	-0.01651	-0.32961	1	0.0646		NUCB1	0.21773	1.85426	0.333	0.0242
UBA1	-0.2439	0.17912	0.0377	0.422		SRSF3	-0.32515	-0.33342	0.0416	0.0768		MRPS30	-0.02446	-0.56079	1	0.0276		NAA20	0.01165	-0.46086	1	0.0542
USP9X	0.20187	-0.55601	0.0401	0.301		P4HA2	0.30412	3.70217	0.162	0.018		EIF3J	0.07139	-0.5381	0.96	0.0478		PHF8	-0.02734	1.02666	1	0.0587
SUMO2	-0.57327	-0.20787	0.0042	0.43		CALM3	-0.41217	0.25607	0.0346	0.422		PDCD2	-0.10081	-0.33773	0.795	0.0862		SNW1	-0.0222	-0.23749	1	0.0343
MMADHC	0.30472	-0.25392	0.029	0.375		HNRNPUL1	-0.18465	-0.17683	0.0939	0.253		FAM216A	-0.04736	-0.40119	0.931	0.0497		MAGT1	0.56644	0.3088	0.039	0.236
C19orf10	1.2425	0.29302	0.00458	0.517		ERH	-0.27517	-0.15609	0.0997	0.721		UPF3B	0.16914	-0.3658	0.971	0.0496		WDR54	-0.0124	0.75137	1	0.0292
DDX17	-0.77843	-0.23816	0.00117	0.423		IER5	0.072	2.05578	0.78	0.023		GLUL	0.0049	-0.16239	1	0.0285		ARG2	0.01576	0.91376	1	0.0259
SLC38A2	1.11884	0.72487	0.000487	0.108		TAGLN2	-0.27824	-0.12077	0.0443	0.598		BAG2	0.23703	0.36874	0.0526	0.255		SF3A3	0.01125	-0.31738	1	0.0326
HMGN1	-0.1637	0.15447	0.0528	0.478		SSU72	-0.51549	0.08449	0.0308	0.709		PNO1	0.10512	-0.34163	0.795	0.0319		ZNF711	0.16748	-1.31804	0.575	0.0492
GLA	0.40222	-0.99403	0.0171	0.0574		ABCB1	0.2141	2.40846	0.0474	0.0405		NOB1	0.01437	-0.38317	1	0.0516		RABGGTB	-0.12138	-0.45779	0.727	0.0787
G3BP1	-0.34822	-0.17447	0.00799	0.148		TMEM66	0.49789	0.60748	0.00448	0.0543		BLVRB	-0.0224	0.73497	1	0.0789		FEN1	-0.04111	-0.34245	1	0.0505
HDGF	-0.43027	-0.10279	0.00894	0.87		SERBP1	-0.27694	-0.3526	0.0717	0.045		POLR3H	0.00406	-0.44619	1	0.0239		COPS3	-0.12187	-0.26797	0.712	0.0468
PGAM1	-0.57676	0.33965	0.00061	0.059		EPCAM	0.20193	0.0462	0.049	0.65		HTATIP2	0.00039	0.57553	1	0.0282		SLC3A2	1.62074	0.18147	0.00434	0.422
GSTO1	-0.26732	0.11371	0.0898	0.796		KHDRBS1	-0.23763	0.32938	0.282	0.0756		RRP1B	-0.00847	-0.74501	1	0.00434		SEPHS2	0.00851	-0.51358	1	0.0887
42249	-0.16026	-0.35172	0.0102	0.422		NDUFA7	-0.17597	0.29831	0.162	0.0255		ABRACL	-0.136	-0.15712	0.45	0.088		XBP1	1.2999	-0.24545	0.00442	0.305
PPM1G	0.01566	-0.19406	1	0.067		TMEM230	-0.34053	-0.08104	0.0438	0.169		RSL24D1	0.13306	-0.52362	0.702	0.0953		PRMT2	-0.00236	0.67793	1	0.0547
MDH1	-0.20767	-0.11664	0.0994	0.709		PLOD1	0.3669	2.31452	0.103	0.00586		ATP1B1	0.12133	0.27475	0.931	0.0539		HBA1	-0.29252	5.85182	1	0.0881
LARS	0.42982	-0.43466	0.0139	0.302		SLC25A39	-0.2714	-0.09495	0.0161	1		CHRNA5	0.09691	1.30158	0.998	0.0805		CDK3	-0.27984	3.04599	0.89	0.00816
CFL1	-0.45584	-0.02648	0.00998	1		PABPC1	0.03457	-0.39643	1	0.0493		DPYSL2	-0.10871	1.36545	0.687	0.0183		NOLC1	-0.03851	-0.71594	0.893	0.0259
LMAN1	0.77637	0.21371	0.00225	0.709		MAT2A	-0.35267	-0.06244	0.0535	1		FAM98A	-0.02532	-0.34431	0.96	0.0319		ACBD3	0.29801	0.2831	0.0372	0.603
RPL22	-0.20889	-0.20097	0.0223	0.45		SEPW1	-0.05351	1.66798	1	0.0846		MPV17L2	0.17586	0.53811	0.772	0.0787		AGBL5	0.03048	0.41973	1	0.0877
ACLY	-0.19605	-0.21166	0.0133	0.126		LOC100506248	-0.4184	-0.35376	0.0176	0.164		ETF1	0.02354	-0.55458	1	0.0343		TIMM9	-0.13138	-0.38021	0.648	0.0587
SEC61B	0.50136	-0.01257	0.0514	1		SSRP1	-0.17975	-0.13238	0.0342	0.603		HIST1H2AE	0.29375	-0.3771	0.223	0.03		MARCKS	-0.11973	-0.45179	0.188	0.0887
EIF4G1	-0.42604	-0.26133	0.00269	0.127		SSR2	0.62697	-0.07943	0.0147	0.922		CHORDC1	0.41913	1.13438	0.129	0.0909		RHBDD2	0.20541	1.16679	0.542	0.0218
TAGLN2	-0.53025	-0.12077	0.00957	0.598		PSME1	-0.18342	0.04203	0.0612	0.943		YWHAB	-0.1065	-0.27635	0.936	0.0298		UBE2N	-0.0277	-0.4021	1	0.0543
PRDX6	-0.16454	0.33688	0.0168	0.0474		PPM1G	-0.1373	-0.19406	0.487	0.067		DFFA	-0.04192	1.17808	1	0.0185		UBAP2L	-0.07276	-0.32961	0.893	0.0646
CLIC1	-0.16083	-0.17219	0.0937	0.239		GHITM	0.26543	-0.12488	0.0605	0.709		GSPT1	0.02591	-0.45286	0.99	0.0739		MRPS30	-0.08534	-0.56079	0.883	0.0276
RSL24D1	0.67799	-0.52362	0.00998	0.0953		MRPS26	-0.52069	-0.22991	0.0728	0.63		SCO1	-0.13991	-0.55721	0.831	0.0315		EIF3J	-0.0466	-0.5381	0.895	0.0478
CCNC	0.34785	-0.49544	0.0204	0.255		C17orf49	-0.38916	0.51666	0.0537	0.176		C18orf56	-0.31303	0.15258	0.06	0.709		PDCD2	-0.08098	-0.33773	0.892	0.0862
RBM39	0.20011	-0.40069	0.021	0.261		MIEN1	-0.41463	0.13647	0.0413	0.422		LARP1	-0.07039	-0.5078	0.939	0.0235		FAM216A	-0.00026	-0.40119	1	0.0497
H2AFY	-0.22082	-0.14793	0.0374	0.151		CNBP	0.26767	-0.29537	0.0528	0.0487		FMR1	0.03088	-0.70171	0.96	0.0339		UPF3B	0.08028	-0.3658	1	0.0496
HSPA1B	-1.74307	2.21642	0.00264	0.00373		VIMP	1.12757	-0.17254	0.012	0.232		MAP4K1	0.15889	3.93457	1	0.018		GLUL	-0.12419	-0.16239	0.247	0.0285
AHSA1	-0.21399	1.5655	0.0294	0.0405		BASP1	-0.37531	0.08657	0.0361	0.344		HN1L	0.00091	-0.3927	1	0.0415		BAG2	0.17275	0.36874	0.053	0.255
42262	0.19638	-0.23349	0.0379	0.248		ST13	0.02691	1.33226	0.525	0.0153		PRAME	-0.09719	0.85607	1	0.0257		PNO1	-0.07486	-0.34163	0.852	0.0319
PFDN5	-0.47835	0.21202	0.014	0.55		MRPL37	-0.19026	-0.173	0.0511	0.545		MRPS27	-0.07685	-0.35989	0.874	0.0261		NOB1	0.01383	-0.38317	1	0.0516
PSAP	-0.27311	0.20411	0.00497	0.237		HSPA9	0.25279	0.29434	0.0344	0.0466		CCDC86	-0.08088	-0.739	0.84	0.0806		BLVRB	0.06423	0.73497	1	0.0789
EIF4B	-0.16732	-0.4183	0.0152	0.101		MCM3	-0.41926	-0.08805	0.0118	0.15		BMI1	-0.146	-0.44705	0.0379	0.252		POLR3H	-0.12173	-0.44619	0.781	0.0239
SUMO1	-0.17622	-0.17279	0.0577	0.427		HBA2	1.78195	5.78844	1	0.0471		WDR77	0.06507	-0.48893	1	0.0606		HTATIP2	0.2845	0.57553	0.26	0.0282
DDIT3	3.73863	0.03056	0.0019	1		EIF3I	-0.25095	-0.35	0.0553	0.252		TAF1D	-0.0065	-0.39797	1	0.0625		RRP1B	-0.1443	-0.74501	0.346	0.00434
CCNB1	-0.48009	-0.38374	0.00497	0.292		TOMM20	-0.01576	-0.50493	0.891	0.0716		RPL7L1	-0.06571	-0.50523	0.96	0.0271		ABRACL	-0.0761	-0.15712	0.892	0.088
SERP1	1.72729	0.23032	0.000194	0.0819		CHMP2A	-0.2791	0.40423	0.232	0.00259		HOXA9	-0.136	-0.58237	0.76	0.0615		RSL24D1	0.28147	-0.52362	0.323	0.0953
DDIT4	1.03188	1.6375	0.00689	0.0373		BCAP31	-0.06139	0.28746	0.9	0.0371		YARS	-0.06039	-0.33793	0.719	0.0376		ATP1B1	0.1498	0.27475	0.58	0.0539
SYAP1	0.37901	-0.47034	0.000416	0.0931		MANF	2.20601	0.34506	0.00131	0.245		LYRM4	-0.10922	-0.27609	0.638	0.0543		CHRNA5	0.20285	1.30158	0.691	0.0805
YARS	1.00044	-0.33793	0.000396	0.0376		NUDT5	-0.20147	-0.07671	0.0445	0.675		CNN2	0.18851	1.91443	0.96	0.0255		DPYSL2	-0.19014	1.36545	0.282	0.0183
CTNNB1	-0.28982	-0.0981	0.0188	0.427		MGST3	-0.38751	0.25644	0.136	0.0652		UTP11L	0.12017	-0.31582	0.37	0.0693		FAM98A	-0.13946	-0.34431	0.58	0.0319
MCM3	-0.09125	-0.08805	0.0666	0.15		C11orf73	0.02724	1.73167	1	0.0122		EXOSC2	0.00265	-0.40996	1	0.0292		MPV17L2	0.2154	0.53811	0.727	0.0787
SEC13	0.44118	0.0696	0.0457	0.865		BOLA3	-0.36973	0.13493	0.0773	0.502		ANAPC7	-0.11868	-0.33981	0.76	0.0819		ETF1	-0.04873	-0.55458	0.816	0.0343
ETF1	0.15731	-0.55458	0.0919	0.0343		ARPC1A	-0.37702	0.28262	0.0771	0.0714		LMAN2L	0.05839	0.87622	1	0.0301		HIST1H2AE	0.14044	-0.3771	0.648	0.03
SRSF10	0.29865	-0.20527	0.0231	0.274		GLO1	-0.23082	-0.37372	0.00838	0.12		XRCC1	-0.20238	0.36362	0.499	0.0471		CHORDC1	0.32563	1.13438	0.227	0.0909
NANS	1.06262	0.02709	0.0042	1		RAD51C	0.23724	0.01269	0.0406	1		CYCS	0.07055	-0.44888	0.829	0.0595		YWHAB	-0.10774	-0.27635	0.893	0.0298
OAT	-0.36932	-0.21055	0.0152	0.66		DTYMK	-0.38003	0.31836	0.0587	0.293		AHSA2	-0.02889	2.33926	1	0.00393		DFFA	0.01492	1.17808	1	0.0185
ARL6IP1	-0.32636	-0.33736	0.00851	0.431		TMSB4X	0.10491	0.75196	0.289	0.0665		TMEM126A	0.012	-0.27817	1	0.0909		GSPT1	-0.06149	-0.45286	0.374	0.0739
FKBP4	-0.2031	1.19369	0.0196	0.00149		PPP1CC	-0.2487	-0.469	0.0274	0.249		MAPK1IP1L	0.06052	-0.51654	0.96	0.0555		SCO1	-0.18205	-0.55721	0.588	0.0315
TUBA1A	-0.51364	0.04738	0.00269	1		CCDC167	-0.73359	0.40902	0.0369	0.225		FADS1	0.13602	-0.36718	0.734	0.056		LARP1	-0.029	-0.5078	1	0.0235
TSPAN3	-0.12149	-0.17743	0.0496	0.537		ADAMTS1	0.52832	-0.13742	0.0126	0.709		ORC6	0.07836	-0.48682	0.96	0.0469		FMR1	-0.07435	-0.70171	0.356	0.0339
PHGDH	0.39976	0.16611	0.0129	0.518		TOMM5	-0.64467	-0.01281	0.0204	1		SFXN1	-0.01457	-0.35104	1	0.0609		SGTA	-0.1058	-0.18732	0.0373	0.716
C1orf43	0.3058	-0.27102	0.0144	0.289		ATP5H	-0.2556	0.29977	0.0353	0.233		PNP	0.17391	-0.48708	0.427	0.0665		MAP4K1	0.2009	3.93457	1	0.018
BCCIP	-0.21972	-0.38597	0.0456	0.316		H3F3A	-0.18636	-0.09477	0.0572	0.709		PDIA3	0.47344	-0.22823	0.066	0.354		HN1L	-0.02785	-0.3927	1	0.0415
ADSL	0.21727	-0.19088	0.051	0.648		BSG	-0.22397	-0.06348	0.0415	0.983		MSX1	0.0312	1.64556	1	0.026		PRAME	-0.33187	0.85607	0.312	0.0257
ZC3H15	0.23508	-0.4893	0.0098	0.0235		GTF2I	-0.32061	-0.31734	0.0335	0.359		ZNF511	-0.10305	-0.13596	0.0907	0.85		MRPS27	0.01127	-0.35989	1	0.0261
DDX5	-0.48851	-0.32888	0.00586	0.272		HIST1H2BC	-0.2881	-0.03176	0.0319	1		ADCK2	-0.04942	1.21792	0.96	0.0843		CCDC86	-0.20984	-0.739	0.63	0.0806
CNIH4	0.23663	-0.09221	0.0712	0.466		NUCKS1	-0.19824	-0.11099	0.0179	0.432		EPHX1	0.00909	1.10642	1	0.0376		WDR77	-0.11871	-0.48893	0.862	0.0606
HSPA1A	-1.834	1.71322	0.00349	0.00734		TRIAP1	-0.10217	0.16112	0.0899	0.184		VMP1	0.12458	-0.22391	0.96	0.0872		TAF1D	-0.08311	-0.39797	0.893	0.0625
ATP5J2	-0.47544	0.16532	0.00532	0.919		CDC42	-0.34672	-0.21109	0.0268	0.604		HEBP1	-0.24323	0.10872	0.893	0.0603		RPL7L1	0.02658	-0.50523	1	0.0271
USP16	0.38477	-0.39756	0.0108	0.3		HDDC2	-0.23209	-0.10427	0.0414	0.426		MIF4GD	-0.09173	0.34843	0.96	0.0877		HOXA9	-0.40375	-0.58237	0.0605	0.0615
MTDH	0.92079	-0.45999	0.0908	0.378		CAPZB	-0.38042	-0.01144	0.0458	1		UBE2G2	0.06682	-0.51251	0.515	0.0343		MARS	0.20914	-0.1434	0.0459	0.422
PHB	-0.39148	0.03881	0.0019	1		RBM23	-0.0626	0.71438	0.287	0.0239		CCHCR1	-0.07709	1.44971	0.96	0.0583		YARS	0.20969	-0.33793	0.203	0.0376
SF3B14	-0.22313	-0.1482	0.0807	0.53		MRPL28	-0.35737	0.10293	0.0479	0.93		JAM3	0.09595	1.25725	0.821	0.0136		LYRM4	0.04368	-0.27609	1	0.0543
HERPUD1	4.12415	0.12276	0.00061	0.79		VBP1	-0.09877	-0.27857	0.099	0.514		CETN3	-0.06594	0.25731	0.955	0.0793		CNN2	0.17907	1.91443	0.899	0.0255
RARS	-0.23791	-0.31827	0.0959	0.48		MATR3	-0.1691	-0.19998	0.0492	0.709		NDUFAF4	0.14511	-0.58145	0.795	0.0754		UTP11L	-0.029	-0.31582	1	0.0693
SEC61A1	1.14312	-0.07742	0.00197	1		CBR1	-0.38111	0.48098	0.0336	0.0846		SLC1A5	0.1892	-0.78128	0.503	0.0524		EXOSC2	-0.01956	-0.40996	1	0.0292
SEL1L	2.93292	-0.02665	0.00207	1		RRM2	0.2112	-0.54037	0.204	0.02		CCDC117	0.29169	0.67285	0.0298	0.0259		ANAPC7	-0.18697	-0.33981	0.432	0.0819
SLFN11	0.91567	-0.21297	0.000553	0.103		USF2	-0.20256	0.01886	0.0175	1		THYN1	-0.34873	0.8875	0.507	0.0107		LMAN2L	0.03458	0.87622	1	0.0301
SEC11A	-0.01236	-0.19471	1	0.0497		HEBP2	-0.23604	0.50049	0.0932	0.129		ZNF503	0.05798	-0.62368	1	0.0873		XRCC1	-0.20628	0.36362	0.146	0.0471
HAX1	0.88285	0.01108	0.00286	1		DRG1	-0.00141	-0.29773	1	0.0568		IMP4	-0.11144	-0.35117	0.636	0.05		CYCS	0.06077	-0.44888	0.693	0.0595
DARS	0.25813	-0.07982	0.0375	0.846		EEF1E1	0.09094	-0.60435	0.609	0.0872		POM121	-0.026	-0.41445	1	0.0717		AHSA2	-0.18973	2.33926	0.463	0.00393
SEC11C	0.82731	-0.07961	0.00505	0.8		VAMP8	-0.50738	0.21872	0.0227	0.242		PGF	0.02577	3.15731	1	0.0192		TRAM1	0.44726	-0.37303	0.0314	0.226
OS9	0.54412	0.00204	0.0822	1		EIF4A3	-0.33361	-0.22651	0.0479	0.293		NOC2L	-0.10554	-0.50241	0.96	0.0301		TMEM126A	0.04626	-0.27817	1	0.0909
EEF1E1	0.22252	-0.60435	0.228	0.0872		C12orf75	-0.34442	0.38853	0.108	0.0215		SLMO2	0.10049	-0.48863	0.697	0.0813		MCFD2	0.53538	-0.21693	0.0767	0.227
DKC1	0.43894	-0.43008	0.0118	0.17		RPL9	-0.18916	-0.00256	0.0681	1		PHYH	-0.09491	0.86805	0.991	0.031		MAPK1IP1L	0.00498	-0.51654	1	0.0555
TM9SF3	0.38143	-0.40523	0.00538	0.347		POLD2	-0.39574	0.10063	0.013	0.865		ENOPH1	-0.02045	-0.33631	1	0.0982		MLEC	0.40543	-0.32133	0.0589	0.103
CSNK1A1	0.29352	-0.33244	0.00335	0.323		TUBB2B	-0.37228	0.06246	0.0411	1		TRIP13	-0.03861	-0.5464	1	0.0982		FADS1	0.12288	-0.36718	0.805	0.056
TMEM106C	-0.15133	-0.20735	0.0645	0.3		ODC1	0.08993	-0.63927	0.25	0.0371		MRTO4	-0.04896	-0.6445	0.96	0.0382		ORC6	0.03527	-0.48682	1	0.0469
PTGES3	-0.19707	1.47184	0.0857	0.0117		NME4	-0.54783	-0.12129	0.0319	0.908		TRMT10C	0.0456	-0.68233	1	0.0568		SFXN1	-0.1173	-0.35104	0.132	0.0609
DHX9	-0.3901	-0.1854	0.0108	0.123		YWHAZ	-0.20373	-0.33589	0.0746	0.184		RPF2	0.06317	-0.67162	0.96	0.0789		PNP	0.16964	-0.48708	0.0745	0.0665
UBL5	-0.32438	0.18188	0.0666	0.0632		CDKN2C	-0.65039	1.14027	0.0115	0.0109		CCNA2	-0.10621	-0.44476	0.565	0.047		PDIA3	0.62848	-0.22823	0.013	0.354
TIMM23	-0.13012	-0.31282	0.00456	0.246		LAPTM4B	-0.27444	-0.47617	0.0133	0.19		SLC25A19	0.00347	-0.60806	1	0.026		MSX1	-0.15439	1.64556	0.893	0.026
SMN1	0.54497	-0.43685	0.00365	0.475		TOP2A	-0.19332	-0.28424	0.0746	0.384		JOSD1	-0.05805	0.6447	0.96	0.00872		ADCK2	0.15962	1.21792	0.577	0.0843
RPL9	-0.14475	-0.00256	0.0218	1		MTCH1	-0.11516	0.93098	0.121	0.0405		TMEM132A	0.05084	2.62199	1	0.0257		EPHX1	0.21585	1.10642	0.893	0.0376
TES	1.02862	-0.09918	0.00388	0.858		GPBP1	0.12016	1.01	0.0712	0.0405		DBP	-0.30853	3.80754	0.76	0.0206		VMP1	0.21056	-0.22391	0.593	0.0872
HSD17B4	0.35677	-0.06041	0.00198	0.909		SUGT1	0.22431	0.74746	0.0611	0.0136		HIST1H4C	-0.01177	-0.63151	1	0.0969		HEBP1	-0.02629	0.10872	1	0.0603
SNRNP70	-0.51356	-0.08126	0.0442	0.651		IFI27L2	-0.22309	1.23481	0.864	0.0566		TMEM126B	0.00203	-0.42786	1	0.0578		MIF4GD	0.13429	0.34843	0.824	0.0877
UQCRFS1	-0.34021	-0.30701	0.0817	0.0612		PDLIM1	-0.09645	0.32578	0.49	0.0255		LUZP6	-0.00968	-0.29223	1	0.0877		UBE2G2	0.10136	-0.51251	0.273	0.0343
HSPA4	-0.38197	1.10432	0.0133	0.116		TALDO1	-0.25564	0.10786	0.0273	0.482		MTPN	-0.00968	-0.29223	1	0.0877		CCHCR1	-0.04863	1.44971	0.893	0.0583
CDC42	-0.51719	-0.21109	0.00947	0.604		GOT2	-0.13111	-0.25548	0.313	0.0848		SGSM3	0.11583	1.36318	0.819	0.0271		JAM3	0.25086	1.25725	0.179	0.0136
TMED10	0.91737	-0.07735	0.00168	0.713		FOXC1	-0.51241	-0.54054	0.0335	0.144		CSNK2A1	-0.0619	-0.34041	1	0.083		CETN3	-0.0176	0.25731	1	0.0793
NT5C3B	-0.22714	-0.15949	0.0303	0.507		DUT	-0.28301	-0.13991	0.0434	0.233		TCTN1	-0.0869	1.7605	0.956	0.043		NDUFAF4	-0.03335	-0.58145	1	0.0754
SELK	1.64701	0.36746	0.00105	0.254		OAT	-0.25318	-0.21055	0.0393	0.66		RSL1D1	-0.04386	-0.61465	1	0.0842		SLC1A5	0.35735	-0.78128	0.26	0.0524
WARS	1.47152	0.09911	0.00223	0.677		NDUFV2	-0.34922	0.14642	0.0308	0.469		ESYT1	0.00284	-0.30538	1	0.0707		CCDC117	0.21772	0.67285	0.0072	0.0259
SUPT16H	-0.21389	-0.18628	0.0364	0.312		CDK4	-0.24408	-0.23241	0.0182	0.468		HINT2	-0.03423	0.67762	1	0.0343		THYN1	-0.35045	0.8875	0.0447	0.0107
DDX18	0.34431	-0.53982	0.0142	0.153		BUB3	-0.03946	-0.18655	0.121	0.0327		CIAO1	-0.05503	-0.28676	0.758	0.0578		ZNF503	-0.55178	-0.62368	0.214	0.0873
GTF2H2	0.34999	-0.17722	0.0217	0.536		LRRC59	0.26164	-0.45144	0.0285	0.0624		FTSJ2	0.08653	-0.51529	0.84	0.0478		IMP4	-0.11791	-0.35117	0.712	0.05
NEDD8	-0.35316	0.0587	0.0213	0.822		MLLT11	0.04883	0.77803	0.946	0.0152		RPS26	-0.00537	-0.51153	1	0.0842		POM121	-0.14892	-0.41445	0.601	0.0717
XPO1	-0.40979	-0.17141	0.0171	0.825		SIGMAR1	-0.20167	-0.30288	0.0131	0.351		CLK1	0.04536	1.08454	1	0.0464		PGF	0.13778	3.15731	0.915	0.0192
SND1	0.57079	0.32452	0.00356	0.17		SUPT16H	-0.22378	-0.18628	0.0452	0.312		DNAJB4	0.50215	2.45462	0.351	0.0163		NOC2L	-0.22193	-0.50241	0.542	0.0301
GOLM1	-0.32217	0.36051	0.0412	0.422		PSMD1	-0.18313	-0.12267	0.0782	0.667		POU3F2	0.03361	1.95754	1	0.0153		SLMO2	0.09907	-0.48863	0.648	0.0813
TXN	-0.2954	-0.41023	0.012	0.0568		ARL2	-0.27775	0.20998	0.07	0.529		SNX5	-0.0036	-0.33658	1	0.0989		PHYH	0.0033	0.86805	1	0.031
TSC22D3	2.07415	-0.34539	0.00225	0.257		TARS	0.56295	-0.43754	0.0108	0.315		LYAR	0.17221	-0.79233	0.346	0.0363		MOB1A	0.06109	-0.26984	0.0166	0.709
RHOA	-0.35387	-0.22826	0.00434	0.121		TMEM106C	-0.44318	-0.20735	0.0105	0.3		MCOLN3	0.15886	1.39611	0.799	0.045		ENOPH1	-0.03501	-0.33631	1	0.0982
DDB1	-0.04049	-0.22017	0.0764	0.233		MRPL36	-0.5719	-0.31588	0.0204	0.709		BEX4	-0.19064	0.49469	0.875	0.0809		TRIP13	-0.10625	-0.5464	0.805	0.0982
TMED9	1.27568	-0.15043	0.00395	0.24		DDX39B	-0.23116	-0.26775	0.0617	0.235		TMEM248	0.04775	-0.457	1	0.0839		MRTO4	-0.20852	-0.6445	0.537	0.0382
USP1	0.48605	-0.43656	0.0149	0.384		DHX9	-0.13113	-0.1854	0.0932	0.123		HRAS	-0.19574	-0.12747	0.0793	0.844		TRMT10C	-0.12093	-0.68233	0.592	0.0568
TOMM22	-0.33836	-0.24279	0.00836	0.228		KPNB1	0.01707	-0.49397	0.72	0.0246		DNAJB11	0.76732	0.0056	0.0138	1		RPF2	-0.0653	-0.67162	0.893	0.0789
HMGN2	-0.37035	0.00878	0.0122	1		HNRNPDL	-0.13061	-0.32686	0.131	0.0432		PDPN	0.12603	0.39405	0.826	0.0612		CCNA2	-0.2028	-0.44476	0.326	0.047
GARS	1.26235	-0.3593	0.000906	0.439		DNAJB6	0.54337	1.18401	0.018	0.00825		MUM1	-0.0363	1.8067	1	0.0274		SLC25A19	-0.05973	-0.60806	1	0.026
CLIC4	0.59724	-0.11987	0.00603	0.772		MXRA7	-0.31759	0.3438	0.0294	0.17		TMED7	0.47298	-0.27524	0.011	0.668		JOSD1	0.15969	0.6447	0.185	0.00872
PPP2CA	0.16001	-0.30323	0.0163	0.0342		SLC25A11	-0.39584	0.16157	0.0786	0.74		HHLA3	-0.3053	0.64828	1	0.0116		TMEM132A	0.16436	2.62199	0.65	0.0257
RRM2	0.23258	-0.54037	0.0296	0.02		DDX17	-0.47604	-0.23816	0.00528	0.423		MITD1	-0.02364	0.75967	1	0.0494		DBP	0.0271	3.80754	1	0.0206
STAG2	0.17425	0.0564	0.0737	0.709		HIBCH	-0.16654	1.72852	0.362	0.0222		POM121C	0.08587	-0.39505	1	0.0796		HIST1H4C	-0.08587	-0.63151	0.823	0.0969
ATP5I	-0.45279	-0.10158	0.0548	0.886		BEX2	0.54209	0.3419	0.0755	0.0665		GPR89C	0.19872	1.08804	0.831	0.0316		TMEM126B	-0.07833	-0.42786	0.893	0.0578
SBDS	0.48285	-0.52572	0.00206	0.474		TXNL1	0.14561	-0.28241	0.095	0.127		CCDC127	0.09895	0.37361	0.904	0.0542		LUZP6	-0.01865	-0.29223	1	0.0877
IFRD1	2.03827	-0.54965	0.00051	0.308		EIF2S3	0.01256	-0.35317	0.46	0.0317		SLFN11	0.38836	-0.21297	0.00866	0.103		MTPN	-0.01865	-0.29223	1	0.0877
RAB9A	0.34839	-0.29036	0.0113	0.328		RNPS1	-0.43714	-0.37254	0.00672	0.315		SEH1L	0.08047	-0.5897	1	0.0193		SGSM3	0.06947	1.36318	0.651	0.0271
GLUL	-0.37031	-0.16239	0.00365	0.0285		USP11	0.33023	1.2601	0.00747	0.018		SERP1	0.2003	0.23032	0.65	0.0819		HOXA5	-0.45073	-0.64565	0.0548	0.111
PDIA3	1.17671	-0.22823	0.00169	0.354		NTPCR	-0.12409	0.26681	0.0798	0.195		ANXA2	0.04052	0.47715	1	0.0406		CSNK2A1	-0.11361	-0.34041	0.893	0.083
LBR	-0.31906	-0.48076	0.00834	0.119		EIF3D	-0.1421	-0.21642	0.0918	0.427		TMEM50B	0.65103	-0.00486	0.00947	1		DDX47	-0.16481	-0.50651	0.0658	0.217
ATP5F1	-0.16937	-0.20825	0.0525	0.364		GTF3A	-0.34358	0.17639	0.0462	0.176		SSR3	0.29756	-0.36908	0.121	0.0259		TCTN1	-0.0719	1.7605	0.976	0.043
SLC25A1	-0.52943	0.53252	0.0201	0.422		RPN2	0.10547	0.16012	0.536	0.0057		RAI14	-0.00188	-0.24495	1	0.0912		RSL1D1	-0.11146	-0.61465	0.781	0.0842
C12orf57	0.40448	0.38663	0.049	0.219		PGAM1	-0.53346	0.33965	0.00161	0.059		VMA21	-0.04349	-0.57058	0.958	0.0273		ESYT1	-0.05304	-0.30538	0.893	0.0707
SLC38A1	0.9407	-0.83985	0.003	0.0798		CDK1	-0.11715	-0.26115	0.0474	0.624		TPP1	0.23101	0.19459	1	0.0791		HINT2	-0.00546	0.67762	1	0.0343
HSPA14	0.21368	-0.47991	0.0419	0.134		ECI2	-0.36793	-0.15447	0.0285	0.231		TFAM	0.0074	-0.66416	1	0.0853		CIAO1	-0.11969	-0.28676	0.488	0.0578
DRG1	0.07402	-0.29773	0.677	0.0568		PAFAH1B3	-0.55691	0.25457	0.0804	0.329		TCF25	-0.11499	0.74478	0.653	0.0259		FTSJ2	-0.0348	-0.51529	1	0.0478
TRMT112	-0.36955	0.45988	0.0929	0.32		PPP2CA	0.09529	-0.30323	0.126	0.0342		NAA15	-0.02371	-0.72636	0.96	0.0513		RPS26	-0.05087	-0.51153	1	0.0842
TOMM5	-0.35879	-0.01281	0.0115	1		TOMM22	-0.57201	-0.24279	0.0108	0.228		ATP2A2	0.39198	-0.33168	0.339	0.0522		CLK1	-0.14037	1.08454	0.781	0.0464
AP1S2	0.19736	-1.26134	0.0897	0.0192		MMADHC	0.12276	-0.25392	0.0489	0.375		CDCA4	0.07743	-0.44585	0.96	0.0678		DNAJB4	0.7525	2.45462	0.006	0.0163
MGAT2	0.84691	-0.07588	0.00121	0.729		GLRX5	-0.47314	-0.21521	0.0811	0.464		SMARCC1	-0.0782	-0.29211	0.984	0.0667		CDK2AP2	1.32142	0.55101	0.0247	0.323
EID1	-0.42239	-0.00698	0.00703	1		SRP9	-0.33836	-0.20535	0.0158	0.622		GYG1	0.03092	-0.3018	1	0.0972		GADD45A	0.35257	0.08957	0.0766	0.65
STARD4	1.09943	-0.12735	0.0063	0.999		BCAS2	0.3236	0.02518	0.074	0.913		KIF20A	-0.04018	-0.35893	0.96	0.0574		POU3F2	-0.0052	1.95754	1	0.0153
SLMO2	0.32535	-0.48863	0.0297	0.0813		EWSR1	-0.11666	0.23912	0.0587	0.3		WDR43	0.03311	-0.72468	0.748	0.0513		SNX5	-0.18169	-0.33658	0.18	0.0989
IARS2	-0.20808	-0.21237	0.0469	0.595		PPID	0.13041	1.18895	0.109	0.0242		G3BP2	-0.10239	-0.40247	0.667	0.0997		LYAR	0.122	-0.79233	0.648	0.0363
HMGB1	-0.2578	-0.18978	0.00828	0.233		TIMM23	-0.2401	-0.31282	0.0534	0.246		ARF6	-0.0823	-0.46088	0.973	0.0665		MCOLN3	0.22359	1.39611	0.313	0.045
NDUFA12	-0.18858	0.12514	0.0624	0.592		DUS1L	-0.40569	-0.08546	0.012	0.942		TRIM26	-0.07961	0.9842	1	0.0271		BEX4	-0.01517	0.49469	1	0.0809
DNAJA1	-1.087	1.61741	0.000338	0.00788		PPP2R1A	-0.38319	-0.05671	0.00589	1		ORC2	-0.07278	-0.50576	0.846	0.0462		TMEM248	0.0236	-0.457	0.893	0.0839
ZNF207	-0.31008	-0.57854	0.0437	0.0153		HMOX1	5.90371	1.88169	0.00104	0.00872		GATAD2A	-0.01188	-0.37561	1	0.0956		DNAJB11	1.2492	0.0056	0.00391	1
EBNA1BP2	0.26935	-0.37835	0.0517	0.161		DDX3X	0.61671	-0.56757	0.0401	0.0199		MICA	0.29382	1.33066	0.569	0.0192		PDPN	0.16133	0.39405	0.413	0.0612
PRMT5	0.30878	-0.13354	0.00906	0.825		HSPA5	3.17154	0.22169	0.00422	0.431		PAFAH1B2	-0.05246	-0.45088	0.96	0.0527		IDH1	-0.41292	-0.17723	0.0958	0.34
CYP51A1	0.15655	-0.40345	0.0869	0.0789		NABP2	-0.3084	-0.06695	0.0375	0.885		CHERP	0.06383	-0.36479	1	0.0749		MUM1	-0.04119	1.8067	0.775	0.0274
CD164	-0.28728	-0.41177	0.0403	0.414		UBE2E3	-0.46253	-0.07955	0.0266	0.677		RCC1	-0.00767	-0.69172	1	0.0541		TMED7	0.90279	-0.27524	0.00532	0.668
SERBP1	-0.14587	-0.3526	0.06	0.045		PPIC	-0.25867	0.71013	0.214	0.048		MAX	-0.01613	-0.46644	1	0.0925		SEC24C	0.37711	-0.05903	0.0442	0.817
LGALS3BP	-0.78786	0.13298	0.00482	0.705		UBE2E1	-0.24639	-0.32463	0.0914	0.114		IDH2	0.08483	0.4097	1	0.0905		HHLA3	-0.15901	0.64828	1	0.0116
PREB	1.03168	-0.15528	0.00281	0.709		BIRC5	-0.3272	-0.4013	0.0256	0.147		SF3A1	-0.06874	-0.43875	1	0.072		MITD1	0.04894	0.75967	1	0.0494
VDAC3	-0.39239	-0.18824	0.00755	0.292		SF3B2	-0.26636	0.0318	0.0486	0.836		YTHDF1	0.0238	-0.37548	1	0.0592		POM121C	0.0255	-0.39505	1	0.0796
TXLNG	0.60916	-0.69337	0.0423	0.447		COPS7B	-0.27254	1.79372	0.679	0.0275		TACC3	-0.01908	-0.54201	1	0.0569		GPR89C	0.05933	1.08804	1	0.0316
USF2	-0.22481	0.01886	0.0633	1		TRAP1	-0.27322	-0.14019	0.0287	0.6		CPSF6	-0.06325	-0.44847	0.795	0.0612		CCDC127	0.12826	0.37361	0.855	0.0542
MCMBP	0.24536	-0.51736	0.0404	0.315		PFKP	-0.20939	-0.08204	0.0529	0.863		MRPL50	-0.13467	-0.3565	0.795	0.0789		SLFN11	0.68196	-0.21297	0.00329	0.103
LTA4H	-0.42288	-0.31962	0.00972	0.437		ANP32A	-0.57862	-0.28887	0.0191	0.0215		SPA17	-0.24059	0.49266	0.96	0.0271		SEH1L	0.01969	-0.5897	1	0.0193
TMEM66	0.6382	0.60748	0.0019	0.0543		PGD	-0.26852	-0.02961	0.0612	0.822		HYOU1	0.83967	0.07217	0.00064	0.819		SERP1	0.64121	0.23032	0.00223	0.0819
ASNSD1	0.31517	-0.59387	0.0508	0.27		SNRPC	-0.31603	-0.08022	0.0251	0.974		IPO7	0.03484	-0.54985	1	0.0501		ANXA2	0.01572	0.47715	1	0.0406
LMNB1	-0.19014	-0.1764	0.038	0.253		PIN4	-0.39671	0.19762	0.0595	0.776		PGRMC2	0.18053	-0.31345	0.96	0.0887		TRMU	-0.21291	-0.37171	0.048	0.57
FKBP10	0.20559	-0.13176	0.0594	0.649		SUB1	-0.24698	-0.18497	0.0215	0.208		SQRDL	-0.08207	3.31139	1	0.0255		TMEM50B	0.80221	-0.00486	0.0072	1
PGD	-0.29459	-0.02961	0.00557	0.822		RAB1B	-0.42011	0.25496	0.0235	0.586		CDV3	0.14557	-0.52901	0.96	0.0527		SSR3	0.66294	-0.36908	0.0166	0.0259
TSNAX	0.29304	-0.16895	0.00264	0.558		RRP36	-0.30552	-0.32725	0.0381	0.154		GLA	0.32928	-0.99403	0.236	0.0574		DNAJC10	0.34666	-0.29532	0.0864	0.476
UBE2T	0.23378	-0.03807	0.0169	0.99		NARS	0.50743	-0.41185	0.00673	0.178		NSDHL	0.18545	-0.37654	0.492	0.0875		RAI14	0.01866	-0.24495	0.893	0.0912
SRP19	1.09977	0.27711	0.00197	0.251		RBBP7	-0.22469	-0.5778	0.0443	0.0877		PWP2	-0.07681	-0.4307	0.887	0.0894		VMA21	-0.06548	-0.57058	0.953	0.0273
POP7	0.37421	-0.31319	0.0711	0.192		H2AFY	-0.23973	-0.14793	0.0459	0.151		INTS10	-0.0629	-0.38192	0.96	0.0257		TPP1	0.38849	0.19459	0.747	0.0791
KDM1A	-0.20992	0.05481	0.00787	0.716		RDX	-0.26729	0.0264	0.0746	1		MESDC2	0.23972	-0.11953	0.0714	0.393		TFAM	-0.07048	-0.66416	0.879	0.0853
EIF5	0.62607	0.24679	0.00901	0.61		TMPO	-0.15565	-0.37232	0.019	0.054		PDE6D	-0.05503	0.3212	1	0.0474		TCF25	-0.21282	0.74478	0.33	0.0259
APP	-0.19897	0.57278	0.0152	0.0315		ECHS1	-0.28963	-0.03703	0.0765	1		EXOSC3	0.10447	-0.36211	0.805	0.043		NAA15	-0.16508	-0.72636	0.367	0.0513
DDX24	-0.27174	-0.07925	0.0324	0.488		SHMT2	0.4757	-0.04107	0.0425	1		EMC8	-0.04636	-0.47162	1	0.0851		ATP2A2	0.51801	-0.33168	0.132	0.0522
ATP1A1	-0.49912	-0.11862	0.00828	0.91		GPS1	-0.31501	-0.13241	0.0601	0.671		OFD1	0.04995	0.76024	1	0.0862		CDCA4	0.04944	-0.44585	0.981	0.0678
SLC35B1	1.28897	0.1606	0.0015	0.432		FDFT1	-0.42892	0.01126	0.00627	1		FXR1	0.09385	0.50925	1	0.0405		SMARCC1	-0.06002	-0.29211	1	0.0667
DDX50	0.59683	-0.12522	0.006	0.345		CDC20	-0.35199	-0.17331	0.0269	0.403		CCDC84	0.14625	1.47892	1	0.0386		GYG1	-0.00738	-0.3018	1	0.0972
MRPS18B	0.56689	-0.23383	0.0204	0.368		CCNB1	-0.30944	-0.38374	0.00925	0.292		MRPL30	0.06751	-0.57284	0.744	0.0222		KIF20A	-0.14315	-0.35893	0.111	0.0574
CAND1	-0.25003	-0.41732	0.0503	0.36		UBE2B	0.40491	0.55048	0.0599	0.019		AUTS2	0.30796	-0.6089	1	0.0542		WDR43	-0.02619	-0.72468	1	0.0513
ATP5H	-0.1166	0.29977	0.0303	0.233		AATF	0.00538	-0.39088	1	0.0376		SURF6	-0.11435	-0.49598	0.887	0.0714		G3BP2	-0.04979	-0.40247	1	0.0997
ANXA7	0.1858	-0.14558	0.0261	0.433		MRPL34	-0.4141	-0.16214	0.0588	0.578		RRS1	0.03072	-0.75215	1	0.00223		ARF6	-0.02293	-0.46088	1	0.0665
HNRNPDL	-0.15651	-0.32686	0.0354	0.0432		DNAJC8	-0.37087	-0.12021	0.0418	0.645		KLHL12	-0.09303	0.46224	0.845	0.0656		EIF4EBP2	-0.11918	-0.09288	0.0235	0.709
TRIM28	-0.32463	-0.12357	0.0187	0.534		TMED2	0.3196	-0.27282	0.0053	0.364		MRPS35	0.04173	-0.39352	1	0.0621		TRIM26	-0.04952	0.9842	1	0.0271
HN1	-0.44107	-0.56229	0.00595	0.0541		SEC11A	-0.01876	-0.19471	1	0.0497		SOX4	-0.28563	-0.82592	0.282	0.0259		ORC2	-0.06104	-0.50576	0.593	0.0462
COPB1	0.58287	-0.30075	0.00508	0.761		MAZ	-0.248	-0.01173	0.0939	1		EPS15L1	-0.03339	0.67662	1	0.0539		GATAD2A	0.04337	-0.37561	0.712	0.0956
DESI2	0.40611	-0.67913	0.0054	0.248		COMMD3	-0.50788	0.07985	0.00439	0.709		BTBD3	0.02321	0.40076	1	0.0959		MICA	0.16671	1.33066	0.765	0.0192
SUB1	-0.19428	-0.18497	0.0249	0.208		EI24	-0.20531	-0.24156	0.0859	0.102		CNOT11	0.06381	-0.27379	0.96	0.0981		PAFAH1B2	-0.02144	-0.45088	1	0.0527
RPL7L1	-0.27643	-0.50523	0.00774	0.0271		SQSTM1	0.58646	0.66709	0.0142	0.0678		UCK2	-0.00359	-0.37124	1	0.0276		CHERP	-0.11277	-0.36479	0.897	0.0749
TRIP13	-0.23402	-0.5464	0.109	0.0982		SUMO3	-0.37997	-0.15505	0.0853	0.42		RNF34	0.04903	-0.24181	1	0.0481		RCC1	-0.02466	-0.69172	1	0.0541
LSM3	-0.41965	-0.00649	0.0114	1		LAS1L	-0.34189	-0.05278	0.0255	0.739		RAI2	0.22115	0.69182	0.736	0.047		MAX	-0.02389	-0.46644	1	0.0925
WDR43	0.19676	-0.72468	0.00813	0.0513		STARD7	-0.39526	-0.4765	0.0142	0.143		WASF2	-0.10463	-0.23674	0.96	0.0959		DNAJC12	0.24146	-0.22157	0.06	0.226
MCL1	0.09509	0.15843	0.0992	0.105		NUDCD2	-0.50164	-0.25869	0.0153	0.157		ENGASE	-0.08569	2.49958	0.96	0.0148		IDH2	0.09343	0.4097	1	0.0905
DHX15	-0.32404	-0.6342	0.0272	0.295		EIF4E2	-0.19566	-0.06004	0.016	0.918		NOP16	0.09356	-0.79835	0.955	0.0707		SF3A1	-0.10281	-0.43875	0.869	0.072
RABGGTB	0.08431	-0.45779	0.502	0.0787		TXN	-0.25197	-0.41023	0.192	0.0568		CYP51A1	0.10381	-0.40345	0.399	0.0789		YTHDF1	0.10881	-0.37548	0.514	0.0592
PNP	0.4042	-0.48708	0.00367	0.0665		FASN	-0.16187	-0.07739	0.0618	1		ALDH3A2	-0.02161	-0.36712	1	0.0541		TACC3	0.01824	-0.54201	1	0.0569
RAD23B	0.23397	-0.38201	0.0465	0.105		MRPS23	-0.34372	-0.43483	0.114	0.0285		GPR89A	0.1544	1.16377	0.96	0.0225		CPSF6	-0.02921	-0.44847	1	0.0612
COPB2	0.31315	-0.31552	0.0107	0.577		HDLBP	0.22364	-0.06297	0.0922	0.42		ACTA2	-0.01684	1.96351	1	0.0107		MRPL50	-0.05904	-0.3565	1	0.0789
EIF6	0.33243	-0.16937	0.0169	0.447		C6orf48	0.58488	-0.12148	0.0894	0.875		ABCF2	0.01505	-0.27836	1	0.0574		SPA17	-0.2612	0.49266	0.701	0.0271
LSM7	-0.4638	0.22612	0.0461	0.501		SAT1	0.93901	0.0869	0.00448	0.422		ZFAND2A	0.61589	1.57227	0.531	0.0297		HYOU1	1.45721	0.07217	0.000101	0.819
BRK1	-0.16217	-0.00226	0.0609	1		EIF3B	-0.25383	-0.34594	0.0788	0.105		NCBP2	0.07927	-0.63203	0.96	0.0777		OSTC	0.57351	0.02297	0.0159	1
MRPS35	0.3473	-0.39352	0.0478	0.0621		GPATCH4	-0.31505	-0.71009	0.0294	0.059		FASTKD5	0.0372	-0.51233	1	0.0242		IPO7	0.07792	-0.54985	0.675	0.0501
HIST1H1D	-1.31394	-0.86509	0.00416	0.048		SURF4	0.56249	0.58473	0.015	0.0616		PIP5K1A	0.05517	-0.53603	1	0.0549		PGRMC2	0.37927	-0.31345	0.459	0.0887
NUDC	-0.16283	0.93855	0.252	0.0122		XRCC5	-0.52091	-0.23666	0.087	0.233		BCOR	-0.14344	-0.96225	0.712	0.052		SQRDL	-0.12375	3.31139	1	0.0255
TRIB3	3.03307	-0.399	0.000562	0.485		SKA2	-0.40704	-0.07423	0.0185	0.568		RNF43	-0.31184	1.4524	0.795	0.0474		CDV3	0.12119	-0.52901	0.893	0.0527
BCAP31	-0.33411	0.28746	0.117	0.0371		SET	-0.25898	-0.5095	0.0224	0.0451		CCND3	-0.02763	0.82298	1	0.0316		GLA	0.32586	-0.99403	0.13	0.0574
FHL1	0.38243	0.60505	0.0339	0.027		HNRNPA3	0.0969	-0.21527	0.686	0.0881		GRPEL2	0.04409	-0.65735	0.96	0.0961		NSDHL	-0.03242	-0.37654	1	0.0875
COCH	-0.1244	-0.36943	0.0348	0.34		BID	-0.09499	1.98107	0.691	0.0153		BRD7	-0.00539	-0.30176	1	0.0697		PWP2	-0.19117	-0.4307	0.305	0.0894
RUVBL2	-0.03293	0.72181	1	0.0173		ATP5F1	-0.24096	-0.20825	0.0307	0.364		FYN	-0.11619	-0.34692	1	0.0592		INTS10	-0.14923	-0.38192	0.57	0.0257
ZFR	0.44958	-0.40883	0.0015	0.478		ALDH1A2	-0.2843	1.23006	0.0728	0.00447		GAS1	-0.1746	1.79901	0.331	0.0153		MESDC2	0.43158	-0.11953	0.0385	0.393
RABL6	-0.5818	0.06574	0.0146	0.798		RNASEH2A	-0.07803	0.37276	0.841	0.0153		HERPUD1	1.25265	0.12276	0.0645	0.79		PDE6D	0.01879	0.3212	1	0.0474
NUSAP1	-0.28353	-0.22362	0.0367	0.355		FAM136A	-0.21924	-0.34538	0.0457	0.0887		OGFOD1	0.0263	-0.57958	1	0.0478		PSPC1	-0.19114	-0.13088	0.0724	0.811
CCND2	0.13189	-1.20333	0.0621	0.0057		SKP2	-0.49719	-0.46806	0.0788	0.552		CREB3L4	0.28234	2.09103	0.864	0.03		EXOSC3	-0.03553	-0.36211	0.893	0.043
MRPL18	0.17042	1.10532	0.0129	0.00689		TCEAL8	-0.33368	-0.1737	0.0499	0.423		CPSF7	-0.08378	-0.30814	1	0.0515		SSR1	0.62513	-0.31849	0.045	0.483
TMA7	-0.3526	-0.03767	0.0245	1		CAPN2	-0.40721	-0.11026	0.0558	0.881		RELA	0.11458	-0.45611	0.96	0.05		EMC8	-0.25833	-0.47162	0.45	0.0851
DNAJC10	1.07518	-0.29532	0.00202	0.476		SLC35B1	0.73899	0.1606	0.00866	0.432		HERC4	-0.00167	1.22044	1	0.0833		OFD1	0.02852	0.76024	0.974	0.0862
LMAN2	0.44598	0.17588	0.0295	0.61		EMG1	-0.25399	-0.29887	0.0595	0.277		CDK12	-0.091	-0.67274	0.887	0.067		FXR1	0.01575	0.50925	1	0.0405
HNRNPM	-0.3341	0.10886	0.082	0.52		DEDD2	0.94668	2.13548	0.0113	0.0255		BAMBI	-0.03299	-0.34646	1	0.0599		CCDC84	0.01772	1.47892	1	0.0386
SF3B2	0.15957	0.0318	0.0368	0.836		PSMD2	-0.19641	0.02748	0.0944	0.849		TEX261	0.04212	-0.3294	0.992	0.0475		MRPL30	-0.14786	-0.57284	0.547	0.0222
APOA1BP	-0.26852	-0.01703	0.0583	1		ARRB2	-0.32411	-0.10376	0.0412	0.944		COL6A1	-0.00011	0.88372	1	0.0866		AUTS2	-0.09313	-0.6089	1	0.0542
FKBP3	-0.30336	-0.01762	0.0153	0.936		SNRNP70	-0.54353	-0.08126	0.0488	0.651		GNPNAT1	0.11989	-0.53763	0.311	0.0749		SURF6	-0.1974	-0.49598	0.478	0.0714
ARPC3	-0.24681	0.0754	0.0218	0.654		G3BP1	-0.21696	-0.17447	0.0143	0.148		RPIA	-0.06829	-0.56619	0.96	0.0676		RRS1	-0.16872	-0.75215	0.29	0.00223
GNL2	0.23881	-0.53983	0.00528	0.135		BTG3	0.48543	0.14432	0.0425	0.446		42253	-0.3774	0.5493	0.0252	0.424		KLHL12	0.01468	0.46224	1	0.0656
ZMPSTE24	0.19146	-0.59501	0.0501	0.174		ZNF207	-0.25379	-0.57854	0.193	0.0153		CAP2	-0.14864	2.40127	0.756	0.0257		MRPS35	-0.00326	-0.39352	1	0.0621
TSPYL2	1.61563	0.63331	0.000302	0.215		ZC3H15	-0.01983	-0.4893	0.823	0.0235		AMOT	-0.07484	-1.08699	0.96	0.00816		SOX4	-0.35498	-0.82592	0.14	0.0259
SRP54	0.39711	-0.12848	0.0177	0.709		MORC4	0.3357	2.41817	0.0332	0.0259		ZSWIM7	-0.17838	0.34681	0.848	0.0925		EPS15L1	0.0444	0.67662	1	0.0539
SKIV2L2	0.21406	-0.22729	0.0525	0.564		MKNK2	-0.0559	1.52782	0.611	0.0453		PLIN3	-0.06164	0.66994	1	0.0717		SEC61A1	0.61408	-0.07742	0.0335	1
ARCN1	0.42363	-0.34529	0.0183	0.319		DDX24	-0.22615	-0.07925	0.0677	0.488		SH3BGR	-0.32765	2.49108	0.795	0.0282		BTBD3	-0.05938	0.40076	0.895	0.0959
ARF4	1.1022	-0.22523	0.0185	0.422		SAP18	-0.14065	-0.13098	0.00457	0.499		UBE2G1	0.0591	-0.54129	1	0.0319		CNOT11	0.06843	-0.27379	0.873	0.0981
C19orf48	0.47844	-0.45532	0.0105	0.131		CD320	-0.34677	-0.15862	0.0489	0.75		ZFP36L2	0.18302	-0.73726	0.758	0.0148		42064	-0.1563	-0.37278	0.0502	0.156
RBX1	-0.272	-0.04873	0.096	1		ECH1	-0.45814	0.44834	0.13	0.0707		UGDH	0.58126	-0.08528	0.0807	0.823		SERINC1	0.30554	-0.17532	0.0159	0.724
AP3D1	0.35598	-0.2314	0.0168	0.186		KDELR2	0.2506	-0.38707	0.0571	0.152		NIT1	0.13703	0.53474	0.795	0.0406		UCK2	-0.09434	-0.37124	0.464	0.0276
KLHL15	-0.28502	-1.02989	0.0196	0.157		BRK1	-0.33527	-0.00226	0.0375	1		RIOK1	-0.01652	-0.56952	1	0.0833		RNF34	0.07247	-0.24181	0.95	0.0481
STIP1	-0.37543	1.10179	0.0195	0.132		APLP2	-0.14431	-0.03744	0.0422	1		DHCR7	-0.01217	-0.54244	1	0.0622		RAI2	-0.30773	0.69182	0.625	0.047
SLC39A7	0.76796	-0.14809	0.00583	0.759		RHOC	-0.48542	-0.12937	0.061	0.709		C11orf84	0.17678	0.82932	0.744	0.0305		WASF2	-0.15676	-0.23674	0.828	0.0959
CSRP2	-0.26137	0.37109	0.0802	0.301		FUBP1	-0.3508	-0.00089	0.0316	1		ACTRT3	-0.01005	3.6043	1	0.0282		ENGASE	-0.05897	2.49958	1	0.0148
SRSF5	-0.39994	0.45331	0.0119	0.271		H1FX	-0.62184	-0.0038	0.0428	1		IMPAD1	0.16706	-0.70442	0.0138	0.0707		NOP16	-0.02459	-0.79835	1	0.0707
NASP	-0.28388	-0.26552	0.00972	0.0588		CD99	-0.31085	0.08871	0.0982	0.709		GRHL1	-0.12971	1.45556	0.96	0.0522		CYP51A1	0.12823	-0.40345	0.22	0.0789
BCAS2	0.36866	0.02518	0.0729	0.913		SELK	1.04071	0.36746	0.00664	0.254		TRUB2	-0.09595	-0.19031	0.913	0.0969		ALDH3A2	-0.15426	-0.36712	0.338	0.0541
AMD1	-0.28863	-0.83483	0.0262	0.111		USP22	-0.32761	-0.22962	0.0109	0.221		SP2	-0.25801	-0.29704	0.875	0.03		GPR89A	0.09331	1.16377	1	0.0225
DERL2	1.21051	0.08443	0.000653	0.735		FBXL14	-0.75346	1.21721	0.0192	0.0138		NEIL2	-0.33264	1.29064	0.795	0.0667		ACTA2	0.5251	1.96351	0.369	0.0107
CALM1	-0.16432	-0.02572	0.00543	0.68		MRPS2	-0.25771	-0.17206	0.0561	0.697		ATPAF2	0.04832	0.26508	1	0.0989		ABCF2	-0.05532	-0.27836	0.792	0.0574
YWHAZ	-0.18192	-0.33589	0.0797	0.184		MRPL18	0.12007	1.10532	0.202	0.00689		ZFYVE9	0.02614	0.88847	1	0.0619		ZFAND2A	0.44398	1.57227	0.648	0.0297
RCN2	-0.177	-0.23517	0.0279	0.664		GNPAT	-0.38315	-0.14095	0.0134	0.704		TUBD1	0.22334	-0.26341	0.795	0.05		NCBP2	0.05224	-0.63203	0.988	0.0777
VDAC1	-0.55249	-0.24	0.0114	0.0497		HN1	-0.34898	-0.56229	0.0029	0.0541		SRPRB	0.23206	-0.32017	0.545	0.0259		FASTKD5	-0.06822	-0.51233	0.648	0.0242
SEC23A	0.32497	-0.27727	0.0152	0.709		ELAC2	-0.43513	-0.21139	0.0191	0.25		LGALS1	-0.02022	2.07597	1	0.0576		PIP5K1A	0.039	-0.53603	1	0.0549
LONP1	0.51397	0.41502	0.0171	0.28		DDOST	0.18476	0.01159	0.0878	1		CAMK2G	-0.09044	1.08951	0.96	0.0749		BCOR	-0.27383	-0.96225	0.359	0.052
ANP32A	-0.55012	-0.28887	0.00602	0.0215		MAGEF1	-0.23798	-0.21587	0.025	0.133		DIAPH1	-0.0037	-0.42564	1	0.0905		RNF43	-0.2358	1.4524	0.667	0.0474
TOMM6	-0.45916	-0.22481	0.0249	0.463		SMARCB1	-0.23765	0.0483	0.0984	0.959		UPRT	-0.23704	1.00697	0.604	0.0319		CCND3	-0.00566	0.82298	1	0.0316
BCAT1	1.06013	-0.69907	0.0114	0.266		POLR3K	0.16313	-0.48517	0.367	0.0376		SDSL	-0.23396	1.19106	0.558	0.0452		GRPEL2	0.1207	-0.65735	0.502	0.0961
STT3B	0.47786	-0.35425	0.0019	0.782		CKS1B	0.27476	0.48268	0.184	0.0206		BST2	-3.59997	5.08356	0.96	0.0305		BRD7	-0.08482	-0.30176	0.828	0.0697
PRKAG1	0.38217	-0.19442	0.00677	0.327		TIMM10	-0.37354	-0.08493	0.0899	0.794		PICALM	-0.04452	-0.16286	0.992	0.0815		FYN	0.17755	-0.34692	0.853	0.0592
TFAM	0.0608	-0.66416	0.657	0.0853		SCD	-0.40624	-0.24454	0.0291	0.193		ZFAND1	0.25577	-0.82459	0.961	0.0153		GAS1	-0.28688	1.79901	0.154	0.0153
NSMCE4A	0.32611	0.03965	0.0847	1		SARS	0.76921	0.08472	0.00161	0.709		XPO5	-0.04336	-0.41253	1	0.018		HERPUD1	1.72626	0.12276	0.0259	0.79
SNRPA	0.47417	-0.11658	0.00689	0.757		RNH1	-0.40829	-0.01132	0.0522	1		DNAJB2	0.06792	2.48963	1	0.048		OGFOD1	0.02867	-0.57958	0.997	0.0478
MRFAP1	-0.34814	0.0393	0.0772	0.96		MPLKIP	-0.51677	0.04031	0.0335	0.995		CDKN1A	0.46619	1.48415	0.383	0.0403		CREB3L4	0.55347	2.09103	0.415	0.03
RAD51C	0.1844	0.01269	0.0649	1		C21orf59	-0.30114	-0.19289	0.0611	0.289		ASL	-0.14053	0.73113	0.96	0.0276		CPSF7	-0.18593	-0.30814	0.853	0.0515
SRPRB	1.09156	-0.32017	0.00367	0.0259		TMED9	0.92738	-0.15043	0.0374	0.24		NUDT19	0.17174	-0.39981	0.903	0.0783		RELA	0.08494	-0.45611	0.893	0.05
SLC39A14	1.36006	-0.498	0.00131	0.0933		BCCIP	-0.15769	-0.38597	0.0545	0.316		FHL2	0.22301	-0.33932	0.96	0.0877		HERC4	0.02182	1.22044	1	0.0833
MSH6	-0.30431	-0.37562	0.0112	0.43		CCNC	0.20143	-0.49544	0.0782	0.255		RSAD1	-0.17676	-0.3462	0.795	0.073		CDK12	-0.29331	-0.67274	0.0601	0.067
GTPBP2	1.33801	-0.00847	0.00208	1		MALSU1	-0.37592	-0.07642	0.0804	0.654		ANXA1	-0.18631	1.70473	0.871	0.0667		BAMBI	-0.10956	-0.34646	0.742	0.0599
LMNB2	-0.54078	0.05201	0.0169	1		ACAA2	-0.28583	0.06981	0.058	0.728		NADK	-0.0143	0.4144	1	0.052		TEX261	0.06625	-0.3294	0.648	0.0475
MLEC	0.45919	-0.32133	0.00461	0.103		MRPS11	-0.31195	0.04947	0.0776	1		HOXA10	-0.10652	-0.76077	0.917	0.0587		COL6A1	-0.20866	0.88372	0.458	0.0866
CALU	0.57057	-0.35495	0.00381	0.44		LMAN1	0.49247	0.21371	0.00368	0.709		CDC25A	0.099	-0.4323	0.822	0.0478		CEBPG	0.553	-0.47566	0.00696	0.18
SRSF6	0.21238	-0.1349	0.0215	0.304		ELOVL5	0.61625	1.24984	0.0217	0.0417		UBAP2	0.05507	-0.40685	1	0.0848		GNPNAT1	0.10208	-0.53763	0.239	0.0749
MCM2	-0.19843	-0.14722	0.0609	0.354		SCAND1	-0.35141	0.35198	0.0759	0.463		MYC	0.1044	-1.50988	0.96	0.0316		RPIA	-0.06821	-0.56619	1	0.0676
AARS	1.1332	0.28269	0.00264	0.261		RAB11A	-0.26846	-0.06815	0.0338	0.501		WTAP	-0.06383	-0.26405	0.818	0.0789		CAP2	0.13304	2.40127	0.175	0.0257
SNRNP40	-0.25562	-0.32781	0.0695	0.312		KAT2A	-0.43957	1.00341	0.0414	0.104		RABL5	0.00942	0.47426	1	0.0271		AMOT	-0.45873	-1.08699	0.053	0.00816
CDV3	0.23333	-0.52901	0.127	0.0527		PFN2	-0.36324	-0.06581	0.0604	0.767		GPR89B	0.16537	1.04148	0.734	0.0407		ZSWIM7	-0.02311	0.34681	1	0.0925
PRKCSH	-0.25601	0.36398	0.123	0.0998		RPA2	0.17785	-0.07628	0.0291	0.235		C5orf51	0.09103	-0.45142	0.96	0.0877		PLIN3	-0.15756	0.66994	0.895	0.0717
GOLPH3	0.26669	-0.17092	0.0141	0.41		SMS	-0.25353	-0.10873	0.0783	0.625		ZNF281	-0.03213	-0.472	1	0.0574		SH3BGR	0.05875	2.49108	1	0.0282
PSMD1	-0.34669	-0.12267	0.0173	0.667		RAB8A	-0.13678	-0.19467	0.0984	0.184		ARIH2	0.02818	-0.40388	1	0.0754		ATF3	0.3807	0.38179	0.0157	0.315
NSUN2	-0.13451	-0.67032	0.0896	0.231		LBR	-0.19015	-0.48076	0.0492	0.119		UTP14A	0.00982	-0.66552	1	0.0235		UBE2G1	0.02931	-0.54129	1	0.0319
NOC3L	0.23409	-0.73517	0.0534	0.277		YBEY	-0.5188	0.71912	0.114	0.026		YIPF1	0.11795	0.68103	1	0.0541		ZFP36L2	0.08651	-0.73726	1	0.0148
PPP1CB	0.16014	-0.01665	0.0768	1		KLHDC3	-0.42657	0.01879	0.0792	1		UFM1	0.3063	-0.12186	0.0576	0.77		UGDH	0.72822	-0.08528	0.0356	0.823
ACBD3	0.71165	0.2831	0.0019	0.603		SYAP1	0.03602	-0.47034	0.569	0.0931		OSTM1	0.18048	-0.0548	0.00374	1		TAX1BP3	-0.34804	-0.22253	0.0533	0.58
RPN2	0.18436	0.16012	0.22	0.0057		GNB2	-0.291	0.23375	0.0957	0.777		TXNRD1	0.37145	-0.42626	0.0669	0.301		NIT1	0.18789	0.53474	0.282	0.0406
UAP1	0.56732	-0.14497	0.00532	0.789		PRKCSH	-0.13571	0.36398	0.0376	0.0998		HSPB8	0.95294	5.52991	0.96	0.0997		RIOK1	-0.09817	-0.56952	0.648	0.0833
FARSB	0.41522	-0.26849	0.0378	0.296		TKT	-0.16333	-0.12736	0.0862	0.577		TBX3	-0.17905	1.24477	0.767	0.0343		DHCR7	-0.02792	-0.54244	1	0.0622
SERINC1	0.24705	-0.17532	0.0293	0.724		ERAL1	-0.44049	-0.08458	0.0126	0.709		C1D	0.06261	-0.34372	1	0.052		C11orf84	0.06133	0.82932	1	0.0305
SCFD1	0.61106	-0.15623	0.0178	0.894		TIMM17A	0.4246	-0.4597	0.0489	0.109		TP53BP1	-0.00325	0.49539	1	0.0757		ACTRT3	0.29873	3.6043	0.965	0.0282
RFC2	0.19953	-0.03158	0.0412	1		AIP	-0.46639	0.20485	0.0346	0.227		C2orf68	-0.11156	0.28306	1	0.0907		IMPAD1	0.09619	-0.70442	0.181	0.0707
EIF1	1.1764	-0.19659	0.00333	0.532		VDAC3	-0.4057	-0.18824	0.0657	0.292		TOR1AIP2	0.16254	-0.30986	0.866	0.0965		GRHL1	-0.30865	1.45556	0.204	0.0522
NDUFB1	-0.4898	0.22699	0.0951	0.828		SDF2L1	1.87011	0.53242	0.0143	0.298		PLOD3	0.13177	1.39278	0.795	0.0587		TRUB2	-0.15546	-0.19031	0.574	0.0969
MRPS16	-0.0982	-0.01152	0.0966	1		TRIM28	-0.31478	-0.12357	0.0124	0.534		PITX2	-0.4007	0.62641	0.558	0.0887		CAT	-0.29961	-0.06801	0.0356	0.859
RDX	-0.18156	0.0264	0.0312	1		SDHA	-0.30496	0.03099	0.0443	0.976		FOXF2	0.03259	-0.47778	1	0.0225		SP2	0.17341	-0.29704	1	0.03
DDX49	0.51607	0.03103	0.0256	0.98		DAZAP2	-0.38071	-0.13034	0.0426	0.18		EFHD1	-0.05801	0.55328	1	0.083		NEIL2	-0.21652	1.29064	0.685	0.0667
RAB1A	0.61438	-0.15077	0.00451	0.474		HLA-B	0.15883	0.25292	0.00812	0.263		CCND2	-0.15686	-1.20333	0.444	0.0057		ATPAF2	0.0278	0.26508	1	0.0989
NOC2L	-0.16855	-0.50241	0.451	0.0301		ATP5C1	-0.23372	-0.21944	0.0958	0.513		DERL3	0.91607	1.26748	0.259	0.0697		ZFYVE9	0.0002	0.88847	1	0.0619
CCNA2	-0.1714	-0.44476	0.0347	0.047		MCM5	-0.18634	0.33725	0.04	0.493		PNPO	0.00207	0.19284	1	0.0745		TUBD1	0.19363	-0.26341	0.893	0.05
SFPQ	-0.51091	-0.00387	0.0033	1		NUDT1	-0.43851	0.26115	0.0839	0.283		THUMPD3	0.00248	-0.28636	1	0.0965		SRPRB	0.51789	-0.32017	0.13	0.0259
H3F3A	-0.64551	-0.09477	0.00191	0.709		PMVK	-0.41597	1.11976	0.34	0.0371		DDX23	-0.11724	-0.32785	0.066	0.201		LGALS1	0.17553	2.07597	1	0.0576
SRP14	-0.25324	0.50355	0.135	0.0259		TRAPPC3	-0.33433	-0.24275	0.0627	0.201		SMARCA1	-0.10776	1.10051	0.795	0.0406		CAMK2G	-0.06941	1.08951	1	0.0749
KLHDC3	-0.29876	0.01879	0.0621	1		DDIT4	0.83671	1.6375	0.0415	0.0373		KDM2B	-0.05246	-0.31925	1	0.0984		DIAPH1	-0.15591	-0.42564	0.84	0.0905
GOT1	0.84878	0.03912	0.00333	0.978		VCP	0.1285	-0.11498	0.0867	0.597		BYSL	-0.00431	-0.44428	1	0.0717		UPRT	-0.24932	1.00697	0.657	0.0319
ZFAND1	1.54624	-0.82459	0.0356	0.0153		TP53	0.34003	0.06667	0.0489	0.864		ZCCHC12	0.08582	-0.97526	0.967	0.0319		SDSL	-0.16022	1.19106	0.936	0.0452
MRPL23	-0.39583	0.37192	0.0403	0.311		YWHAH	-0.2681	-0.26286	0.0285	0.183		GPBP1L1	-0.00144	-0.35852	1	0.048		GOLPH3L	0.43336	0.34842	0.0847	0.269
MCFD2	0.93913	-0.21693	0.00376	0.227		HSPA4L	0.35671	1.87514	0.0445	0.0286		RFPL2	-0.11512	4.50481	1	0.043		BST2	-0.81473	5.08356	0.958	0.0305
SDHA	-0.15161	0.03099	0.0391	0.976		PTRH2	0.10676	-0.56253	0.686	0.0967		FDXR	-0.01877	0.92075	1	0.0965		PICALM	0.02711	-0.16286	1	0.0815
HDAC1	-0.31563	-0.03176	0.00372	0.997		ARF4	0.57213	-0.22523	0.0867	0.422		CCND1	-0.12974	-1.00013	0.698	0.0469		ZFAND1	0.12257	-0.82459	1	0.0153
PPIL1	0.32467	-0.3574	0.0184	0.339		TES	0.82925	-0.09918	0.00601	0.858		RBM12	-0.12934	-0.50431	0.587	0.0363		XPO5	-0.21821	-0.41253	0.313	0.018
RCC2	-0.38003	0.02013	0.0132	0.936		MRPL33	-0.61656	0.23479	0.03	0.547		AAR2	-0.03692	-0.41579	1	0.0925		DNAJB2	0.25784	2.48963	0.404	0.048
TRUB1	0.55443	-0.39895	0.00196	0.484		POLR2K	-0.15668	0.01737	0.0166	1		SPIN4	-0.09334	1.13007	1	0.091		CDKN1A	0.60391	1.48415	0.153	0.0403
CHCHD3	0.1781	-0.07544	0.0191	0.811		PEF1	-0.25837	-0.13365	0.0409	0.522		DHX33	-0.03509	-0.48156	0.898	0.0462		ASL	-0.13468	0.73113	0.75	0.0276
SYNCRIP	0.31811	-0.54986	0.332	0.0497		RAB9A	0.43842	-0.29036	0.0246	0.328		ZIC2	0.00018	-0.98546	1	0.0313		NUDT19	0.14264	-0.39981	0.626	0.0783
AIMP2	0.50878	-0.25323	0.00508	0.209		HADHA	-0.15029	0.08495	0.0626	0.661		SH3GL3	0.14271	-0.42423	0.266	0.0406		FHL2	0.284	-0.33932	0.893	0.0877
ID4	0.44985	-0.83952	0.0119	0.101		SLC38A2	1.0603	0.72487	0.00195	0.108		PKIG	-0.06853	0.91531	1	0.0259		RSAD1	-0.11493	-0.3462	0.893	0.073
NOP10	-0.35255	0.21283	0.0532	0.473		MBOAT7	-0.28095	1.96804	0.563	0.0469		SLC35B2	0.062	-0.90456	1	0.0269		ANXA1	0.27268	1.70473	0.181	0.0667
PHF6	0.51226	0.33108	0.0054	0.422		DBI	-0.4926	-0.19291	0.0185	0.349		XPO6	-0.04159	-0.52176	1	0.0259		NADK	0.02301	0.4144	1	0.052
ATAD1	0.30196	-0.65764	0.0166	0.313		MRPL3	-0.17178	-0.43897	0.0998	0.128		42069	-0.02453	0.39033	1	0.0731		HOXA10	-0.26461	-0.76077	0.268	0.0587
AZIN1	0.32819	0.58339	0.0169	0.186		MTCH2	-0.29336	0.01078	0.0194	1		ISCA1	0.01958	-0.45596	1	0.0735		CDC25A	0.1284	-0.4323	0.503	0.0478
BIRC5	-0.52662	-0.4013	0.00365	0.147		MICB	0.49982	2.32043	0.141	0.0153		CCS	0.02404	0.54699	1	0.0609		UBAP2	0.06538	-0.40685	1	0.0848
HADHA	-0.17912	0.08495	0.0224	0.661		C9orf78	-0.29415	0.11323	0.0133	0.323		TERF1	0.05296	-0.42317	1	0.0602		MYC	-0.11162	-1.50988	0.699	0.0316
VPS29	0.24464	0.35117	0.0233	0.0637		CNIH	0.23569	0.0271	0.0592	1		UNC119B	0.0609	-0.32066	1	0.0363		WTAP	-0.0495	-0.26405	0.911	0.0789
MTA2	-0.21494	-0.07689	0.0835	0.995		SRSF6	0.32484	-0.1349	0.0206	0.304		RDH14	0.27548	-0.50115	0.794	0.0373		RABL5	-0.04017	0.47426	1	0.0271
MRPS7	-0.20025	-0.22986	0.029	0.14		COX11	-0.22094	-0.09903	0.0195	0.151		HIST1H1D	-0.27482	-0.86509	0.643	0.048		IFRD1	0.48009	-0.54965	0.0576	0.308
TRAM1	0.67885	-0.37303	0.0019	0.226		PPP4C	-0.29316	0.15574	0.0893	0.851		SLC39A14	0.37493	-0.498	0.221	0.0933		GPR89B	0.08236	1.04148	1	0.0407
DBI	-0.5506	-0.19291	0.0054	0.349		GART	0.05206	-0.47375	0.548	0.0418		TMEM138	-0.11122	-0.83341	0.61	0.0363		C5orf51	0.12066	-0.45142	0.893	0.0877
EXOSC2	-0.28751	-0.40996	0.00899	0.0292		RAD23A	-0.37915	0.04307	0.0458	1		ATP6V0E2	-0.11821	0.0864	0.0907	1		SEC63	0.39438	-0.44933	0.029	0.249
PSMD10	-0.24629	0.64174	0.0172	0.152		CORO1C	-0.31696	-0.47137	0.0484	0.148		TBL2	0.1836	-0.48414	0.558	0.0574		ZNF281	0.03838	-0.472	0.955	0.0574
ZNF227	0.13983	0.17406	0.0731	0.517		CNP	-0.3657	0.42184	0.016	0.271		SMARCA2	-0.13864	0.80083	0.86	0.0644		ARIH2	-0.02283	-0.40388	1	0.0754
SHFM1	-0.4862	0.08728	0.0976	0.676		CASP7	0.08981	1.27796	0.692	0.0471		STK24	-0.12423	-0.36752	0.846	0.0494		UTP14A	-0.00697	-0.66552	1	0.0235
MARCKS	-0.47035	-0.45179	0.00689	0.0887		CDC123	-0.23762	-0.28817	0.0369	0.341		IER5L	-0.01796	2.73924	1	0.0298		YIPF1	0.11782	0.68103	0.937	0.0541
POLR2B	-0.2825	-0.38462	0.0262	0.635		FTSJ3	-0.25993	-0.08195	0.0394	0.244		ATXN7L3B	-0.07688	-0.37548	0.797	0.0271		UFM1	0.51468	-0.12186	0.0137	0.77
APLP2	-0.35797	-0.03744	0.00924	1		SRP19	0.8187	0.27711	0.00672	0.251		COX20	0.00775	-0.48714	1	0.0371		OSTM1	0.10063	-0.0548	0.053	1
WBP5	0.30445	1.99436	0.0594	0.0222		ANXA11	-0.35077	0.29246	0.0562	0.276		OARD1	0.05038	0.35649	1	0.0778		TXNRD1	0.58797	-0.42626	0.00441	0.301
ATP5G3	-0.37419	-0.23431	0.0166	0.153		DNMT1	-0.16684	0.04825	0.0757	0.864		TIMP2	-0.20674	0.64365	0.864	0.0121		HSPB8	1.51511	5.52991	0.85	0.0997
PYCR2	0.60346	0.12077	0.0054	0.956		SNRPA1	-0.12711	-0.328	0.876	0.067		MSRB2	-0.16912	0.70647	1	0.055		TBX3	-0.16117	1.24477	0.527	0.0343
PTTG1	-0.30831	0.11668	0.0727	0.425		FKBP2	0.63102	0.34671	0.0538	0.176		FAM171A1	0.08901	-0.43707	0.859	0.0877		C1D	0.07017	-0.34372	0.876	0.052
SPCS3	0.58283	-0.11796	0.00704	0.465		ARGLU1	-0.25817	0.16716	0.0867	0.203		TMEM37	-0.23471	1.59275	1	0.0192		TP53BP1	-0.02022	0.49539	1	0.0757
TUBB2B	-0.34986	0.06246	0.0478	1		MRPS16	-0.31336	-0.01152	0.0137	1		PRPF38B	-0.08425	-0.44156	1	0.0887		C2orf68	0.036	0.28306	1	0.0907
KRT18	0.49211	0.67777	0.0399	0.00991		SPR	-0.29691	1.49695	0.162	0.00235		ADCY7	-0.19085	2.81989	0.849	0.0124		STT3A	0.32022	-0.32506	0.0356	0.22
GTF2I	-0.37141	-0.31734	0.0219	0.359		ACTN4	-0.2042	-0.33605	0.0446	0.129		LOC391322	-0.0441	0.71212	1	0.0371		TOR1AIP2	0.21285	-0.30986	0.581	0.0965
UFM1	1.42379	-0.12186	0.00061	0.77		RAB1A	0.42804	-0.15077	0.0284	0.474		ANAPC13	0.07803	-0.37927	0.795	0.0193		PLOD3	0.10316	1.39278	0.823	0.0587
DYNLL1	-0.45201	0.58607	0.0159	0.0192		AAAS	-0.38593	0.2091	0.00688	0.836		PRKD1	-0.10092	1.07567	1	0.034		PITX2	-0.3558	0.62641	0.242	0.0887
ARL5B	0.82493	-0.49593	0.0111	0.331		GEMIN6	-0.47728	-0.53177	0.0814	0.179		TSEN15	-0.05008	0.80063	1	0.0541		FOXF2	-0.01859	-0.47778	1	0.0225
RPF2	0.35156	-0.67162	0.0363	0.0789		NUP85	-0.45712	-0.30642	0.0156	0.201		ENO2	0.21641	0.47691	0.795	0.0841		EFHD1	-0.24595	0.55328	0.864	0.083
TIMM44	0.72054	-0.16279	0.00636	0.912		TPM1	-0.53784	0.22732	0.0284	0.228		ALDH2	-0.00992	0.70973	1	0.0259		CCND2	-0.08024	-1.20333	0.648	0.0057
USP22	-0.36573	-0.22962	0.00299	0.221		AP1S2	0.16157	-1.26134	0.0561	0.0192		DTX3	-0.12089	0.66655	0.96	0.0751		ZC3HAV1	-0.72639	0.30475	0.0671	0.217
PRPS2	-0.37721	-0.64314	0.00414	0.0995		GARS	0.93992	-0.3593	0.00453	0.439		TSPYL4	0.03581	2.00824	1	0.019		DERL3	1.48095	1.26748	0.0291	0.0697
LYAR	0.39729	-0.79233	0.00934	0.0363		TMED10	0.4719	-0.07735	0.0148	0.713		EGFL8	0.3044	0.97281	0.581	0.0915		PNPO	0.0848	0.19284	0.905	0.0745
UQCR10	-0.41746	0.17492	0.0242	0.679		PSME3	-0.15006	-0.43626	0.394	0.0847		TUT1	-0.01953	1.76058	1	0.0637		THUMPD3	0.01454	-0.28636	1	0.0965
DUS1L	-0.2287	-0.08546	0.0635	0.942		ANAPC16	-0.29033	0.37975	0.0353	0.0756		MLLT10	-0.26751	-0.81973	0.78	0.0997		SMARCA1	-0.21076	1.10051	0.377	0.0406
CALM3	-0.55374	0.25607	0.0211	0.422		PRPS2	-0.16404	-0.64314	0.125	0.0995		NEO1	-0.03869	-0.40349	1	0.0989		KDM2B	-0.07706	-0.31925	0.893	0.0984
TXNL1	0.27007	-0.28241	0.0196	0.127		SFPQ	-0.44524	-0.00387	0.00431	1		MRRF	0.06963	-0.25724	0.96	0.0877		BYSL	-0.11367	-0.44428	0.89	0.0717
GOT2	-0.12086	-0.25548	0.304	0.0848		HTATSF1	-0.22303	0.11236	0.0657	0.84		RALBP1	-0.10367	-0.23752	0.898	0.0561		ZCCHC12	0.1186	-0.97526	0.873	0.0319
YEATS4	0.45841	-0.22955	0.00796	0.471		TIMM50	-0.24738	-0.15863	0.0608	0.624		SORD	-0.01236	-0.59013	1	0.0836		GPBP1L1	-0.01232	-0.35852	1	0.048
TRA2B	0.30695	-0.02964	0.00546	1		ATP5G3	-0.35391	-0.23431	0.0152	0.153		AKAP1	-0.05909	-0.73024	0.712	0.0259		DSC2	0.20062	0.0801	0.0821	0.825
AKR1A1	0.54945	-0.26492	0.0169	0.246		ELAVL1	-0.25765	-0.35093	0.0184	0.0297		TTC13	0.23595	-0.422	0.233	0.0933		RFPL2	-2.64009	4.50481	0.941	0.043
LAPTM4B	-0.2549	-0.47617	0.0143	0.19		RFC4	-0.09614	0.01201	0.099	1		AZI1	-0.00047	0.60006	1	0.047		FDXR	0.0887	0.92075	0.924	0.0965
LRPPRC	0.12903	-0.29862	0.0783	0.534		MRFAP1L1	-0.27747	0.10199	0.0208	0.741		TAF5L	-0.13622	-0.48651	0.383	0.0547		CCND1	-0.20294	-1.00013	0.299	0.0469
SF3A3	-0.03112	-0.31738	0.855	0.0326		OSBPL1A	-0.3463	1.50261	0.0102	0.0153		TARSL2	0.06251	-0.32588	1	0.0845		RBM12	-0.22331	-0.50431	0.251	0.0363
IER3IP1	0.34819	-0.16402	0.0217	0.478		VRK1	-0.17138	-0.27857	0.0839	0.422		DCAF12	0.03171	-0.43059	1	0.0127		AAR2	0.02632	-0.41579	1	0.0925
FAM208B	0.59871	-0.43779	0.0149	0.441		IDI1	-0.37375	-0.22328	0.0295	0.64		CNTN1	-0.15633	1.81012	0.88	0.0575		SPIN4	-0.15224	1.13007	0.773	0.091
COPA	0.57612	0.45631	0.00364	0.378		CD164	-0.07596	-0.41177	0.0871	0.414		CCDC137	-0.02558	-0.46574	1	0.0193		DHX33	0.01352	-0.48156	1	0.0462
H2AFV	-0.32116	0.03117	0.00955	0.962		ASNS	1.4412	-0.1143	0.00606	0.359		ZP3	0.17782	0.41279	0.96	0.0282		ZIC2	-0.19553	-0.98546	0.461	0.0313
CHD4	-0.09402	-0.25973	0.0469	0.326		BAG6	-0.18855	0.16728	0.0461	0.745		NPY	-0.15437	1.63468	1	0.0681		SH3GL3	0.1058	-0.42423	0.606	0.0406
TAF1D	0.32934	-0.39797	0.0257	0.0625		MTHFD2	1.20686	-0.50908	0.00161	0.0793		PAGR1	-0.02966	-0.33448	1	0.0933		PKIG	0.02531	0.91531	1	0.0259
MTHFD1L	1.04901	-0.40361	0.000553	0.108		JMJD6	0.4744	0.68481	0.0192	0.0253		STAT2	0.09111	1.42608	0.799	0.0343		SLC35B2	0.07831	-0.90456	0.893	0.0269
PNN	-0.22793	-0.43856	0.0973	0.181		DARS2	-0.37129	-0.27101	0.0893	0.534		GATA6	0.02777	-0.83304	1	0.0432		XPO6	-0.1556	-0.52176	0.683	0.0259
SNX3	-0.14019	1.62061	0.364	0.0153		SRSF4	0.17609	-0.35703	0.0884	0.219		LOC101929451	0.18781	0.79997	0.96	0.0716		42069	-0.03285	0.39033	1	0.0731
MPI	0.36942	0.1224	0.0233	0.422		PSMD12	0.25404	-0.23105	0.0888	0.422		DPH5	0.17629	-0.43259	0.913	0.0193		ISCA1	-0.01499	-0.45596	1	0.0735
IRF2BP2	0.35421	-0.19911	0.00999	0.147		PPIF	-0.08923	-0.69402	0.391	0.0162		FAM101B	0.26757	-0.569	0.429	0.0707		CCS	-0.08257	0.54699	1	0.0609
SNRPC	-0.25786	-0.08022	0.0196	0.974		NDUFA4	-0.36317	-0.0233	0.0949	1		FAM53C	0.03808	-0.49914	1	0.0371		TERF1	0.17436	-0.42317	0.838	0.0602
RBBP8	0.45474	-0.15986	0.0263	0.652		POLR1D	-0.33986	-0.15411	0.263	0.0401		SMPD4	0.01367	-0.34855	1	0.0478		UNC119B	0.16266	-0.32066	0.723	0.0363
MIS12	1.3404	-0.21191	0.0036	0.347		HM13	0.39526	-0.26628	0.0417	0.375		SELRC1	0.20509	-0.72012	0.282	0.0223		RDH14	0.22745	-0.50115	0.648	0.0373
SFXN1	-0.32379	-0.35104	0.0267	0.0609		VARS	-0.39872	-0.02349	0.00597	1		SCNM1	-0.50259	-0.37566	0.782	0.0292		HIST1H1D	-0.54534	-0.86509	0.143	0.048
NUP85	-0.2611	-0.30642	0.0676	0.201		MGST1	-0.21525	-0.33011	0.144	0.0794		PDE9A	0.03909	0.31543	1	0.0319		SLC39A14	0.66773	-0.498	0.0332	0.0933
CBS	0.98658	0.37752	0.00342	0.455		YEATS4	-0.15673	-0.22955	0.0204	0.471		CDC42EP1	0.07579	-1.12336	1	0.05		TMEM138	-0.08217	-0.83341	0.936	0.0363
SDCCAG3	0.25459	-0.43886	0.0461	0.337		CDC6	0.83279	-0.07934	0.00654	0.951		SRRD	0.12444	-0.60394	0.997	0.0397		TBL2	0.4268	-0.48414	0.0179	0.0574
DNAJC7	0.1358	0.25318	0.0147	0.709		SMARCA4	-0.49957	-0.09524	0.0288	0.561		MKKS	0.01692	-0.15639	1	0.0887		SMARCA2	-0.05011	0.80083	1	0.0644
RAB11A	-0.18407	-0.06815	0.0826	0.501		PTP4A1	0.60917	-0.16048	0.0161	0.0862		GINS3	-0.05238	-0.42053	1	0.0235		STK24	-0.44839	-0.36752	0.297	0.0494
DENR	0.131	-0.3983	0.00367	0.192		POLR1C	-0.20012	-0.59539	0.0977	0.0902		DOLK	0.0615	-0.19486	1	0.0925		IER5L	0.27317	2.73924	0.704	0.0298
DEGS1	-0.57006	-0.52626	0.0191	0.238		JUN	0.90764	0.62677	0.00627	0.105		C15orf39	0.04428	-0.67395	1	0.0848		ATXN7L3B	-0.08157	-0.37548	0.424	0.0271
U2AF1	0.21772	-0.16004	0.0693	0.52		DHX15	-0.24843	-0.6342	0.0126	0.295		PTCD3	-0.01262	-0.5194	1	0.0569		COX20	-0.22397	-0.48714	0.593	0.0371
RIOK1	0.63489	-0.56952	0.00828	0.0833		MARCKSL1	-0.37718	-0.48335	0.118	0.0901		ABCC5	-0.04897	0.6598	1	0.0351		OARD1	0.12091	0.35649	0.929	0.0778
STT3A	0.71485	-0.32506	0.00131	0.22		GSTZ1	-0.23952	0.81873	0.67	0.0436		NIP7	0.00586	-0.89375	1	0.0806		TIMP2	-0.22269	0.64365	0.882	0.0121
USO1	0.93173	-0.03452	0.00325	1		SNX17	-0.44621	0.00837	0.0104	1		TPBG	-0.05454	0.96648	1	0.0866		PJA2	0.42179	0.00468	0.0372	1
CDKN1B	0.26189	0.0924	0.0265	0.525		FHL1	-0.02186	0.60505	1	0.027		MBOAT2	-0.00392	0.51591	1	0.052		MSRB2	0.06977	0.70647	1	0.055
DDX56	0.15501	-0.32781	0.0114	0.326		YWHAG	0.07382	0.32277	0.206	0.0544		WDR82	-0.03765	-0.43785	1	0.0853		FAM171A1	-0.23892	-0.43707	0.507	0.0877
CLINT1	0.40599	-0.31148	0.00856	0.447		UBA2	-0.17676	-0.49957	0.0288	0.362		KANSL3	-0.01891	-0.35202	1	0.0111		TMEM37	0.42721	1.59275	0.728	0.0192
LARP1B	1.37479	-0.66293	0.00422	0.0877		CAP1	-0.26584	-0.14174	0.0519	0.709		POLR3G	0.11993	-0.63354	0.96	0.0209		PRPF38B	-0.23802	-0.44156	0.423	0.0887
DLGAP5	-0.76537	-0.23156	0.0113	0.482		ZNF227	0.4875	0.17406	0.0154	0.517		PM20D2	-0.05326	-0.63837	0.96	0.0678		SETD7	0.23256	-0.5176	0.0291	0.179
CETN3	-0.02807	0.25731	0.865	0.0793		MLST8	-0.3732	-0.08123	0.0623	0.953		CTPS2	-0.11173	0.467	1	0.0783		ADCY7	0.26165	2.81989	0.648	0.0124
COPG1	0.91026	0.00837	0.011	1		EIF1AX	-0.10728	-0.65847	0.164	0.0363		TMEM43	0.1117	-0.30896	0.795	0.0925		LOC391322	-0.0133	0.71212	1	0.0371
RAC3	-0.35747	-0.10966	0.0483	1		AKT2	-0.3691	-0.14798	0.0323	0.822		CCNO	0.32523	1.2295	0.799	0.0541		ANAPC13	0.0079	-0.37927	1	0.0193
MRPL28	-0.34535	0.10293	0.0725	0.93		ICMT	-0.27208	-0.33448	0.0118	0.173		LIG1	-0.06898	0.73842	0.96	0.0174		PRKD1	0.11806	1.07567	0.893	0.034
NUP37	0.23392	-0.12911	0.0671	0.59		EIF4G1	-0.47281	-0.26133	0.00797	0.127		GADD45B	0.03386	2.09229	1	0.0215		TSEN15	0.08952	0.80063	0.977	0.0541
H1FX	-0.51508	-0.0038	0.0777	1		RPN1	0.40223	-0.11549	0.0108	0.39		IL17D	-0.00877	-0.71287	1	0.0471		ENO2	0.21364	0.47691	0.655	0.0841
CAP1	-0.41613	-0.14174	0.0112	0.709		CALB1	-0.05428	-0.52861	0.882	0.0339		UBE2H	-0.083	0.71451	1	0.0643		ALDH2	0.04453	0.70973	1	0.0259
PRPS1	0.17032	-0.39735	0.0278	0.225		GAMT	-0.17097	0.9517	0.549	0.0295		RCL1	0.00316	-0.46687	1	0.047		DTX3	-0.07661	0.66655	1	0.0751
FAM136A	-0.11056	-0.34538	0.165	0.0887		DUSP1	1.05286	1.8137	0.00277	0.0268		PAPD7	-0.06085	-0.59126	1	0.0192		TSPYL4	-0.00257	2.00824	1	0.019
YWHAB	-0.20059	-0.27635	0.109	0.0298		PMAIP1	0.99211	-0.58235	0.00791	0.248		TTF2	-0.09856	-0.10196	0.0298	0.863		EGFL8	-0.12429	0.97281	1	0.0915
GFPT1	1.67747	-0.18543	0.000416	0.706		DDX21	0.28809	-0.94361	0.0108	0.105		NR2F2	-0.28622	-0.77368	0.401	0.0162		TUT1	-0.11866	1.76058	0.758	0.0637
PDCD4	0.12629	-0.26246	0.0742	0.266		RBM39	0.28536	-0.40069	0.03	0.261		TTLL4	-0.15965	-0.1202	0.0635	0.775		MLLT10	-0.25961	-0.81973	0.457	0.0997
EI24	-0.23348	-0.24156	0.0585	0.102		ARPC2	-0.19374	-0.09951	0.0804	0.634		C16orf87	0.18913	-0.436	0.144	0.0343		NEO1	0.08509	-0.40349	0.507	0.0989
CAPRIN1	-0.33272	-0.52638	0.00264	0.325		AAMDC	-0.55807	0.3681	0.174	0.0914		SOX2	-0.36112	0.3631	0.539	0.0549		STT3B	0.37796	-0.35425	0.0155	0.782
SOX4	-0.60778	-0.82592	0.0155	0.0259		DERL2	0.86725	0.08443	0.0036	0.735		RAB39A	0.25106	1.73631	0.636	0.0652		MRRF	0.09166	-0.25724	0.934	0.0877
DDX47	-0.45881	-0.50651	0.00908	0.217		PTP4A2	-0.28806	-0.36811	0.0426	0.0541		MMGT1	0.16104	-0.4484	0.777	0.0363		RALBP1	-0.04695	-0.23752	0.958	0.0561
MCM4	-0.19963	-0.38673	0.121	0.0982		SYNCRIP	-0.29493	-0.54986	0.0184	0.0497		BAG5	-0.04536	-0.36484	1	0.067		SORD	0.08919	-0.59013	0.841	0.0836
ABCD3	-0.4127	-0.2149	0.0204	0.709		XPO1	-0.14364	-0.17141	0.0401	0.825		HSPA1L	1.30968	2.55762	0.135	0.0174		AKAP1	-0.28569	-0.73024	0.103	0.0259
TXLNA	0.17208	-0.14082	0.0436	0.74		IARS2	-0.30214	-0.21237	0.0315	0.595		ARHGEF7	-0.08514	-0.15028	0.96	0.0417		TTC13	0.34445	-0.422	0.0604	0.0933
CCDC47	0.26971	-0.36798	0.0437	0.233		PMP22	-0.3379	1.07529	0.466	0.018		IMMP1L	-0.05602	-0.43446	1	0.0469		AZI1	-0.2488	0.60006	0.199	0.047
RBM23	-0.13349	0.71438	0.148	0.0239		TSTD1	-0.02274	0.604	1	0.0777		SLC38A1	-0.02641	-0.83985	1	0.0798		TAF5L	-0.13425	-0.48651	0.364	0.0547
MNAT1	0.17354	0.30713	0.086	0.413		PSAT1	1.14628	-0.43536	0.00932	0.0603		CYB5D1	-0.14201	-0.65741	0.64	0.0145		TARSL2	-0.01956	-0.32588	1	0.0845
MTIF2	0.37924	-0.246	0.0123	0.407		NUP155	-0.21364	-0.47507	0.0267	0.472		LOC728392	0.01835	1.34481	1	0.0502		DCAF12	0.09873	-0.43059	0.531	0.0127
AATF	0.15639	-0.39088	0.0261	0.0376		WRB	-0.47021	-0.10706	0.0374	0.709		MYD88	-0.06263	0.24159	1	0.0795		SLC39A7	0.38896	-0.14809	0.0478	0.759
EIF2S2	0.52367	0.00959	0.00934	1		TMEM123	-0.27809	-0.06348	0.0161	1		USP7	-0.04001	-0.58033	1	0.0877		MYO10	-0.29575	0.11408	0.06	0.812
ELOVL5	0.18084	1.24984	0.351	0.0417		CMSS1	-0.2102	-0.14576	0.0481	0.163		CD3EAP	-0.01433	-0.40604	1	0.0783		CNTN1	-0.25703	1.81012	0.781	0.0575
SDE2	0.36168	-0.23613	0.0241	0.247		MKI67IP	0.33621	-0.6631	0.0552	0.101		C17orf85	0.02708	-0.56821	1	0.0268		CCDC137	-0.05878	-0.46574	0.761	0.0193
WTAP	0.05873	-0.26405	0.382	0.0789		LAP3	-0.06289	0.45452	0.714	0.0842		RHPN2	0.05253	-0.31792	1	0.0487		ZP3	0.20657	0.41279	0.911	0.0282
ACIN1	-0.26035	-0.35114	0.0407	0.167		CHMP4A	0.2773	0.28526	0.347	0.0478		NDRG1	0.30377	-0.5001	0.394	0.0292		NPY	-0.78383	1.63468	0.783	0.0681
HSBP1	-0.54938	0.34013	0.00419	0.0422		CRELD2	1.51348	0.30369	0.0122	0.0574		CYP39A1	-0.24096	2.263	0.882	0.032		PAGR1	-0.02566	-0.33448	1	0.0933
ZNHIT3	0.18386	-0.05096	0.0562	0.875		ORMDL2	-0.24508	0.10628	0.052	0.953		CACUL1	0.08026	-0.37895	0.795	0.019		STAT2	-0.03089	1.42608	1	0.0343
ABRACL	-0.21025	-0.15712	0.0119	0.088		PLK1	-0.46462	-0.08307	0.0212	1		ADO	-0.0626	-0.51622	0.96	0.067		GATA6	0.02842	-0.83304	1	0.0432
SRP72	0.28539	-0.1897	0.0262	0.497		ALDH7A1	-0.17481	0.14993	0.0749	0.445		SLIT2	-0.017	-0.74085	1	0.0592		LOC101929451	-0.02817	0.79997	1	0.0716
KLHDC2	0.52423	-0.0791	0.00304	0.942		PSMG4	-0.95261	0.16016	0.0601	0.422		MKNK1	0.01789	0.30054	1	0.0612		DPH5	0.20868	-0.43259	0.429	0.0193
DNAJC3	1.97319	-0.19474	0.000456	0.585		GSTK1	-0.35214	0.24883	0.0995	0.235		VKORC1L1	0.09524	-0.45264	0.727	0.0541		FAM101B	-0.09463	-0.569	0.691	0.0707
RNASEH2A	0.13	0.37276	0.52	0.0153		MCM4	-0.27893	-0.38673	0.0788	0.0982		TATDN2	0.0374	-0.47893	1	0.086		FAM53C	0.08416	-0.49914	0.639	0.0371
DGUOK	0.192	-0.07033	0.0775	0.612		HIGD1A	-0.3934	-0.21751	0.045	0.233		FRAT2	-0.08268	-0.6871	1	0.0791		SMPD4	-0.08694	-0.34855	0.458	0.0478
ANAPC7	-0.10514	-0.33981	0.319	0.0819		PRNP	0.69324	-0.04727	0.0141	1		EFEMP1	0.01061	1.43826	1	0.0292		SELRC1	0.23957	-0.72012	0.283	0.0223
DR1	0.27563	-0.53422	0.0276	0.126		NUCB1	0.23843	1.85426	0.201	0.0242		PAPD5	0.01873	0.51511	1	0.0965		SCNM1	-0.30171	-0.37566	0.529	0.0292
FEN1	-0.2658	-0.34245	0.0813	0.0505		DNTTIP2	-0.13561	-0.29396	0.0372	0.422		HCCS	0.01028	-0.49165	1	0.0235		GFPT1	0.41972	-0.18543	0.0382	0.706
RMND5A	0.23776	-0.54731	0.0059	0.223		NAA20	0.05202	-0.46086	0.929	0.0542		MYH14	-0.04683	1.40517	1	0.0373		PDE9A	-0.31696	0.31543	0.593	0.0319
CDC45	0.58901	0.10578	0.00613	0.431		CKAP4	0.14121	-0.15366	0.0512	0.368		GPRASP2	0.13447	2.15512	1	0.0653		CDC42EP1	0.26502	-1.12336	0.648	0.05
EXO1	0.35849	-0.38036	0.00788	0.391		PHF8	-0.01552	1.02666	1	0.0587		C10orf2	-0.01828	-0.86094	1	0.0282		SRRD	-0.01431	-0.60394	1	0.0397
LBH	3.70535	-0.54579	8.01e-05	0.255		POP4	-0.26571	-0.02522	0.0414	0.981		MTMR4	0.24941	-0.37129	0.315	0.0416		MKKS	0.08489	-0.15639	0.893	0.0887
PSMD2	-0.17511	0.02748	0.098	0.849		HELLS	-0.38837	0.31444	0.0375	0.472		NLE1	0.01265	-0.71703	1	0.0284		GINS3	-0.06567	-0.42053	0.893	0.0235
CCDC59	0.63364	-0.33981	0.00707	0.128		CSTF3	0.14949	-0.02378	0.0959	1		FAM174A	0.16507	0.29812	0.0911	0.233		DOLK	0.20658	-0.19486	0.625	0.0925
SNX22	0.64041	0.04202	0.00703	1		TMEM14A	-1.25111	0.15043	0.0143	0.424		ZDHHC7	0.02854	-0.33706	1	0.093		C15orf39	-0.08963	-0.67395	1	0.0848
SEC23B	1.06725	-0.0457	0.000302	1		SNW1	0.02968	-0.23749	0.636	0.0343		UBE3D	0.14965	-0.50309	0.84	0.0637		PTCD3	-0.11744	-0.5194	0.58	0.0569
MTFR1	0.87975	-0.38643	0.011	0.268		ACAT1	-0.26511	-0.06336	0.0117	0.734		SLC35F2	0.06427	-0.5694	0.912	0.0153		ABCC5	-0.0092	0.6598	1	0.0351
SDF4	0.19028	0.24138	0.0878	0.744		MAGT1	0.53155	0.3088	0.0113	0.236		TEX10	-0.05513	-0.48797	0.96	0.0286		NIP7	-0.02841	-0.89375	0.818	0.0806
SMARCD2	-0.27614	-0.30341	0.0139	0.284		TXLNG	0.80227	-0.69337	0.0746	0.447		ULBP2	0.15759	1.74242	1	0.0478		TPBG	0.06553	0.96648	1	0.0866
PEG10	-0.17734	-0.42693	0.0739	0.141		WDR54	-0.54882	0.75137	0.0617	0.0292		RPUSD4	-0.12904	-0.55801	0.795	0.0268		MBOAT2	0.00272	0.51591	1	0.052
KIF11	-0.3687	-0.27786	0.0496	0.494		CALM1	-0.13758	-0.02572	0.0433	0.68		RPS6KB1	-0.01512	-0.39553	1	0.0789		CERK	-0.39901	-0.2125	0.0605	0.32
SLBP	-0.24669	0.22625	0.0913	0.431		PWP1	-0.20794	-0.44285	0.0946	0.243		RFWD3	-0.15071	-0.45428	0.915	0.0681		WDR82	-0.02492	-0.43785	0.953	0.0853
ERLEC1	1.06285	-0.1511	0.00496	0.757		NDUFA5	-0.30603	-0.22335	0.0621	0.232		SMPD1	0.18335	0.79977	0.96	0.0574		KANSL3	-0.09013	-0.35202	0.315	0.0111
ECI2	-0.25096	-0.15447	0.0334	0.231		MAPRE2	-0.36022	0.66352	0.098	0.111		USP36	0.05967	-0.64824	0.96	0.0271		ANTXR1	0.1005	-0.26601	0.044	0.317
SCML1	0.37801	-0.64631	0.0163	0.307		GTPBP4	-0.1517	-0.61218	0.0115	0.18		NXT1	-0.31728	-0.46467	0.539	0.0621		POLR3G	0.00757	-0.63354	1	0.0209
XPNPEP1	0.20792	-0.07599	0.0488	0.787		PXMP2	-0.60368	0.08895	0.0177	0.904		PSEN1	0.1446	-0.20597	0.253	0.066		PM20D2	-0.02684	-0.63837	1	0.0678
IDH3A	0.19101	-0.38361	0.0858	0.116		USP5	-0.35812	0.49384	0.0509	0.159		SLC22A5	0.1933	-0.38896	0.795	0.0894		CTPS2	-0.23304	0.467	0.603	0.0783
EIF1AX	0.13962	-0.65847	0.18	0.0363		PNN	-0.1701	-0.43856	0.0899	0.181		MCU	-0.00885	0.7208	1	0.0326		TMEM43	0.15616	-0.30896	0.413	0.0925
C14orf2	-0.47469	-0.01891	0.0163	1		ARG2	0.04977	0.91376	0.525	0.0259		HSPA13	0.28886	-0.30199	0.0496	0.709		CCNO	-0.16091	1.2295	1	0.0541
CEP55	-0.20942	-0.50143	0.0248	0.477		DHCR24	-0.37095	-0.19899	0.00885	0.206		FOXO3	-0.12825	-0.73331	0.795	0.0469		LIG1	-0.04883	0.73842	1	0.0174
PRIM1	0.38835	-0.11432	0.0211	0.954		PUF60	-0.40281	-0.01847	0.099	1		SPIRE1	0.08088	-0.66636	0.96	0.0616		GADD45B	-0.07605	2.09229	1	0.0215
ARPC5	-0.55016	-0.4515	0.00343	0.464		TSFM	-0.42524	-0.31992	0.0561	0.252		COL1A1	0.07575	2.29178	1	0.0363		IL17D	0.06176	-0.71287	1	0.0471
PPP2R4	-0.32552	0.35744	0.0741	0.533		WARS	0.79743	0.09911	0.0124	0.677		PLEKHA3	0.00686	-0.42148	1	0.0706		UBE2H	-0.10132	0.71451	0.893	0.0643
PDS5A	0.23505	-0.49457	0.0311	0.37		SF3A3	0.09132	-0.31738	0.306	0.0326		DDX19A	0.06247	-0.37641	0.96	0.073		RCL1	-0.06432	-0.46687	0.941	0.047
VHL	0.5343	-0.25928	0.0019	0.757		CAPRIN1	-0.26635	-0.52638	0.0126	0.325		PLAGL2	0.16493	-0.58117	1	0.0571		PAPD7	0.01714	-0.59126	1	0.0192
RCC1	-0.24758	-0.69172	0.0234	0.0541		CISD1	-0.16267	-0.13448	0.00792	0.422		PDE12	-0.00339	-0.58014	1	0.0405		TTF2	-0.12153	-0.10196	0.045	0.863
FIS1	0.30776	0.07756	0.0449	0.75		HMGB1	-0.25002	-0.18978	0.0512	0.233		NR1D2	0.41395	-0.45923	0.795	0.0905		NR2F2	-0.46803	-0.77368	0.08	0.0162
PFDN6	-0.40644	-0.27518	0.0404	0.251		ADI1	-0.26139	-0.18391	0.023	0.439		FAM84B	0.01542	-0.86336	1	0.0909		C16orf87	0.15503	-0.436	0.6	0.0343
GMPPA	1.30889	0.22001	0.00198	0.709		ZNF711	0.80853	-1.31804	0.00418	0.0492		PI4K2B	-0.1579	1.19245	0.813	0.0925		MAN1A1	0.22252	-0.35773	0.0914	0.501
SNRPD3	-0.43789	-0.00078	0.00061	1		RABGGTB	-0.02847	-0.45779	1	0.0787		TRO	-0.19932	0.62453	0.795	0.0592		SOX2	-0.40645	0.3631	0.374	0.0549
RSL1D1	0.06963	-0.61465	0.442	0.0842		FEN1	-0.16737	-0.34245	0.249	0.0505		DTNA	-0.14693	-0.42851	0.922	0.045		RAB39A	0.36808	1.73631	0.186	0.0652
MOB1A	-0.37672	-0.26984	0.00589	0.709		SPAG5	-0.38218	-0.02541	0.0136	1		NOTCH1	0.01557	2.30333	1	0.0405		MMGT1	0.17476	-0.4484	0.141	0.0363
RANGAP1	-0.47721	0.76942	0.0341	0.164		EIF2S2	0.42089	0.00959	0.016	1		SMCR8	0.11694	-0.47466	0.801	0.0373		AGO1	-0.15894	-0.31309	0.0679	0.158
FXR2	0.17777	0.04527	0.0287	1		TOP1	-0.34011	-0.27349	0.0505	0.42		SLC12A2	0.08821	-0.41201	0.551	0.0716		BAG5	-0.02726	-0.36484	1	0.067
HEY1	-0.43433	-0.24265	0.00308	0.226		COPS3	-0.00689	-0.26797	1	0.0468		CACFD1	0.19185	2.2382	0.96	0.0285		HSPA1L	0.95454	2.55762	0.0265	0.0174
KDELR2	0.37981	-0.38707	0.0219	0.152		SLC3A2	2.30436	0.18147	0.00229	0.422		AIF1L	-0.11918	-0.33866	0.088	0.152		ARHGEF7	-0.13979	-0.15028	0.251	0.0417
PTP4A2	-0.04715	-0.36811	0.648	0.0541		ABCF1	-0.27332	-0.25719	0.017	0.174		LARP1B	0.30375	-0.66293	0.547	0.0877		IMMP1L	-0.17251	-0.43446	0.948	0.0469
ITGB3BP	-0.10514	0.60171	0.677	0.0612		ARPP19	-0.2817	-0.50161	0.0177	0.315		CHSY1	0.09132	-0.23601	0.795	0.0308		SLC38A1	0.17757	-0.83985	0.858	0.0798
FBXO5	0.22652	-0.56721	0.0497	0.104		EPRS	0.24438	-0.16973	0.0326	0.709		RNF8	0.00666	-0.33754	1	0.0192		NRP1	-0.2742	-0.32058	0.0314	0.479
SMN2	0.4681	-0.46477	0.00421	0.228		TAF11	-0.42496	-0.17472	0.00647	0.549		YPEL3	0.09891	0.87215	1	0.056		CYB5D1	-0.06474	-0.65741	0.893	0.0145
SLC25A46	0.4668	-0.26894	0.0478	0.243		TLCD1	-0.32104	0.08384	0.0513	0.839		UTP15	-0.01653	-0.71949	1	0.0846		LOC728392	0.1667	1.34481	0.893	0.0502
GADD45A	1.4646	0.08957	0.00132	0.65		TSR3	-0.53533	0.269	0.0145	0.368		GCLM	0.84119	-0.36064	0.0204	0.395		MYD88	-0.08583	0.24159	1	0.0795
FDFT1	-0.33893	0.01126	0.0204	1		TLE3	-0.62269	-0.03921	0.00887	1		MFAP3	0.06022	-0.43926	0.991	0.0428		USP7	-0.09272	-0.58033	0.889	0.0877
SLC30A5	0.71107	-0.24378	0.0112	0.422		MAD2L2	-0.2236	0.01523	0.0452	1		PPRC1	-0.03486	-0.768	1	0.048		CD3EAP	-0.12351	-0.40604	0.648	0.0783
SREK1	0.21439	-0.36416	0.081	0.556		SEPHS2	0.12452	-0.51358	0.968	0.0887		SMCR7L	0.03429	-0.61465	1	0.0419		C17orf85	0.0678	-0.56821	0.503	0.0268
RPS27L	-0.35753	0.22274	0.0249	0.459		TOM1L1	0.36254	0.28693	0.019	0.765		SLC7A1	0.17401	-0.69312	0.636	0.0269		RHPN2	-0.00963	-0.31792	1	0.0487
MRPS9	0.14771	-0.11006	0.0465	0.12		XBP1	1.81004	-0.24545	0.00119	0.305		VGLL4	-0.16102	-0.33333	0.61	0.0925		NDRG1	0.31928	-0.5001	0.308	0.0292
CHUK	0.19395	-0.49651	0.0737	0.422		GTF3C5	-0.16672	-0.02816	0.0909	1		SH3KBP1	0.09131	0.68236	0.96	0.0976		YIPF6	0.1904	-0.30672	0.0956	0.343
MRPL27	-0.3304	0.00654	0.0921	1		POLR2C	-0.22115	-0.06246	0.0657	0.746		MYL5	-0.33806	0.99016	0.959	0.0836		CYP39A1	0.1008	2.263	0.893	0.032
CDKN2AIPNL	-0.30964	-0.02941	0.0328	1		SERF1B	-0.72494	-0.01034	0.0334	1		ZNF747	0.06864	0.61918	0.934	0.0787		GOLGB1	0.30889	-0.22417	0.0537	0.768
C12orf23	0.79755	0.39237	0.00523	0.267		TMEM203	-0.61819	-0.14403	0.027	0.286		ZNF770	0.11114	-0.52365	0.96	0.0612		CACUL1	0.03843	-0.37895	0.893	0.019
PWP2	-0.22219	-0.4307	0.115	0.0894		TM9SF3	0.18367	-0.40523	0.0482	0.347		ALDH1B1	-0.01766	-0.84435	1	0.0574		ADO	0.00706	-0.51622	1	0.067
PANK3	0.18786	-0.41897	0.0861	0.168		VPS4A	-0.32894	-0.1586	0.00439	0.513		APOBEC3F	-0.13136	0.60933	1	0.0574		TRIP12	-0.13912	-0.27899	0.0775	0.455
ICMT	-0.46604	-0.33448	0.00223	0.173		C21orf33	-0.37168	0.00389	0.0447	1		DCUN1D5	-0.22859	-0.3663	0.369	0.0452		SLIT2	-0.02382	-0.74085	1	0.0592
WDR77	-0.22583	-0.48893	0.278	0.0606		C20orf27	-0.48465	-0.40903	0.0238	0.69		KPNA6	-0.02145	-0.53675	1	0.0877		MKNK1	-0.02854	0.30054	1	0.0612
EXOSC8	0.75927	0.07235	0.0042	0.571		PREB	0.29655	-0.15528	0.0324	0.709		MSL3	0.02742	-0.18362	1	0.0982		ELOVL4	0.34592	-0.41446	0.057	0.354
GSR	-0.17763	-0.5787	0.0312	0.0466		MYCBP	-0.46083	-0.14411	0.0278	0.701		PPP1R15A	-0.00738	1.57944	1	0.0574		VKORC1L1	0.03931	-0.45264	0.893	0.0541
TMED5	0.856	-0.00978	0.00426	1		PRMT2	-0.23666	0.67793	0.232	0.0547		MBNL2	0.03183	0.89496	1	0.0894		TATDN2	-0.08265	-0.47893	0.89	0.086
SNW1	-0.0743	-0.23749	0.208	0.0343		HBA1	0.17398	5.85182	1	0.0881		BPHL	-0.20289	0.30966	0.595	0.0474		FRAT2	-0.0686	-0.6871	0.893	0.0791
DNAJC12	1.05696	-0.22157	0.000511	0.226		RBM34	0.30019	-0.29303	0.0778	0.111		SLC12A7	-0.01151	1.36191	1	0.0914		EFEMP1	-0.16918	1.43826	1	0.0292
ZMAT2	-0.32313	-0.05542	0.0415	0.928		CDK3	-0.06467	3.04599	1	0.00816		DNAJB9	0.7876	-0.04137	0.0225	1		PAPD5	-0.0209	0.51511	1	0.0965
NDUFA8	-0.30543	0.0549	0.0649	0.869		ARL6IP1	-0.14522	-0.33736	0.0728	0.431		KCTD12	0.07079	-1.24173	0.96	0.0313		HCCS	-0.05133	-0.49165	1	0.0235
FMR1	-0.07399	-0.70171	0.272	0.0339		RNF10	-0.11636	-0.37963	0.0692	0.116		TFAP2A	-0.13551	-0.98152	1	0.0877		MYH14	0.06026	1.40517	1	0.0373
CDC20	-0.39009	-0.17331	0.0224	0.403		LARS	0.14388	-0.43466	0.0805	0.302		LRRC42	0.11314	-0.27851	0.96	0.077		GPRASP2	0.61799	2.15512	0.893	0.0653
KIAA0368	0.4085	-0.44412	0.0127	0.461		NOLC1	0.00587	-0.71594	1	0.0259		ATP9A	-0.15892	0.53305	0.663	0.047		C10orf2	-0.17394	-0.86094	0.648	0.0282
FAM60A	0.32978	-0.76027	0.0312	0.123		FANCL	-0.56933	0.09596	0.0322	0.823		TRIML2	0.43719	6.27628	1	0.0724		MTMR4	0.47354	-0.37129	0.117	0.0416
HNRNPA1L2	-0.31685	-0.22942	0.0096	0.609		MRPS25	-0.21713	0.00121	0.0592	1		CYR61	0.15409	0.98404	1	0.0343		MED13	0.17704	-0.5726	0.0585	0.194
RABAC1	0.42207	0.21967	0.0877	0.592		SNRNP40	-0.29798	-0.32781	0.0315	0.312		PVR	0.19461	-0.58205	0.795	0.0989		NLE1	-0.11628	-0.71703	0.18	0.0284
PTTG1IP	-0.19116	-0.20978	0.015	0.186		QARS	-0.26614	0.08529	0.0463	0.671		NME6	0.00693	-0.33869	1	0.0925		ZDHHC7	0.0673	-0.33706	1	0.093
SRSF4	0.23214	-0.35703	0.0941	0.219		GSS	-0.18434	0.28503	0.0146	0.224		NAPG	0.01562	-0.31694	1	0.0735		TMEM57	0.73037	-0.41171	0.035	0.214
YDJC	0.61354	-0.48203	0.0374	0.453		SNAPIN	-0.30899	0.17334	0.00791	0.477		DDX28	-0.08323	-0.23843	0.96	0.0789		UBE3D	-0.03329	-0.50309	1	0.0637
RCAN1	1.28721	-0.18963	0.00263	0.698		RABL6	-0.31505	0.06574	0.0379	0.798		PIBF1	0.07671	-0.27175	0.992	0.0862		SLC35F2	-0.04816	-0.5694	0.893	0.0153
MRPS23	-0.25216	-0.43483	0.214	0.0285		CBS	0.2993	0.37752	0.0841	0.455		MOSPD1	-0.11499	-0.30552	0.754	0.0773		TCF4	-0.32413	-0.14751	0.0914	0.709
SMARCB1	0.28737	0.0483	0.0852	0.959		NCOA4	0.24035	-0.25673	0.0687	0.422		ECE2	0.06466	-0.72222	1	0.00991		TEX10	-0.15186	-0.48797	0.313	0.0286
BUD31	0.40311	-0.07887	0.0404	0.999		EAPP	0.38881	0.30378	0.0612	0.136		HSPB9	0.37395	2.36743	1	0.048		ULBP2	0.63984	1.74242	0.666	0.0478
LTV1	0.20921	-0.63179	0.0272	0.175		DKC1	-0.16928	-0.43008	0.059	0.17		ZNF398	0.15441	-0.74682	0.795	0.0461		RPUSD4	-0.16506	-0.55801	0.742	0.0268
AK2	0.16446	-0.41314	0.0963	0.396		ACBD3	0.5815	0.2831	0.00647	0.603		CMTM4	0.03104	-0.47774	1	0.0382		RPS6KB1	-0.00643	-0.39553	1	0.0789
PRNP	0.743	-0.04727	0.00677	1		SERPINB6	-0.33437	0.12939	0.0629	0.514		DENND6A	0.00919	-0.29714	1	0.0328		RFWD3	-0.21546	-0.45428	0.639	0.0681
PGM3	1.14611	-0.13513	0.00822	0.709		AGBL5	-0.38854	0.41973	0.0335	0.0877		ZNF195	0.15011	-0.43773	0.749	0.066		SMPD1	0.22914	0.79977	0.648	0.0574
ARPC1A	-0.25746	0.28262	0.0335	0.0714		TMEM179B	-0.27429	0.05598	0.0255	1		TRIB2	-0.19818	-0.53359	0.795	0.0924		USP36	0.01878	-0.64824	1	0.0271
RAD51AP1	0.47807	-0.20824	0.00415	0.52		FUNDC1	-0.58819	-0.04647	0.0177	0.672		TSEN34	-0.12639	0.24091	0.96	0.0637		NXT1	0.06371	-0.46467	1	0.0621
PPP2R1A	-0.55695	-0.05671	0.00518	1		CHAC2	-0.28801	0.03066	0.0524	1		BICD2	0.01034	-0.34619	1	0.0875		PSEN1	0.3495	-0.20597	0.006	0.066
CYCS	0.22793	-0.44888	0.0288	0.0595		TIMM9	-0.00655	-0.38021	1	0.0587		HOXB9	-0.01544	-0.73003	1	0.0541		GRB10	0.3749	-0.21697	0.0669	0.377
FLNA	-0.94504	-0.34216	0.00342	0.498		MARCKS	-0.49169	-0.45179	0.0688	0.0887		EAF1	0.16522	-0.38717	0.308	0.0902		SLC22A5	0.1827	-0.38896	0.684	0.0894
STC2	2.72413	-0.97816	9.2e-05	0.0777		RHBDD2	0.41951	1.16679	0.0917	0.0218		BACE2	0.02229	0.36261	1	0.0827		MCU	-0.09381	0.7208	0.639	0.0326
ATP2A2	0.97817	-0.33168	0.00168	0.0522		MYH10	-0.34237	-0.27907	0.0178	0.688		PTPRS	0.01228	1.05446	1	0.0909		HSPA13	0.77252	-0.30199	0.00524	0.709
EMG1	0.29728	-0.29887	0.013	0.277		TIPIN	-0.21365	-0.1693	0.0633	0.395		MERTK	0.07826	1.45405	1	0.0448		FOXO3	-0.06971	-0.73331	0.87	0.0469
KIF23	-0.2771	-0.46432	0.023	0.304		EIF5AL1	-0.38631	-0.54512	0.0335	0.138		OPTN	0.07595	0.56807	0.96	0.0603		TMEM194A	0.33076	-0.41741	0.0713	0.589
TTK	-0.28431	-0.22288	0.0339	0.466		UBE2N	-0.07094	-0.4021	0.686	0.0543		CDK18	-0.24183	1.98444	0.931	0.019		SPIRE1	0.10086	-0.66636	0.669	0.0616
RRP1B	-0.30896	-0.74501	0.0196	0.00434		CDC25B	-0.20115	-0.03356	0.0675	1		SHPRH	0.26385	-0.13727	0.0991	0.531		COL1A1	-0.00785	2.29178	1	0.0363
PPIF	-0.36617	-0.69402	0.0211	0.0162		UBAP2L	-0.35773	-0.32961	0.0517	0.0646		UBAC2	0.09309	-0.37197	0.773	0.0842		PLEKHA3	-0.09891	-0.42148	0.533	0.0706
CMSS1	0.15949	-0.14576	0.0495	0.163		ACADVL	0.27685	0.67341	0.0642	0.209		WRAP53	-0.08463	0.34441	1	0.0965		DDX19A	-0.01962	-0.37641	1	0.073
PTRHD1	-0.20222	0.17316	0.0939	0.627		CTPS1	-0.22696	-0.26425	0.0749	0.14		BFSP1	-0.1875	1.43747	0.96	0.0541		PLAGL2	0.21409	-0.58117	0.893	0.0571
PM20D2	-0.00294	-0.63837	1	0.0678		PMPCB	-0.14341	-0.07723	0.0855	0.709		CA12	-0.25516	0.34237	0.595	0.079		PDE12	-0.08324	-0.58014	0.511	0.0405
TMEM123	-0.22219	-0.06348	0.0471	1		NDUFB4	-0.35561	0.33179	0.0983	0.139		GLB1L3	-0.09008	0.55654	0.96	0.0887		NR1D2	0.27848	-0.45923	0.733	0.0905
LUC7L3	-0.40448	-0.41294	0.0719	0.247		PFDN6	-0.33786	-0.27518	0.0487	0.251		NFX1	0.06507	-0.36946	0.96	0.0989		FAM84B	-0.19039	-0.86336	0.338	0.0909
MRPS30	0.00444	-0.56079	1	0.0276		WDR1	-0.26875	-0.08725	0.0316	0.709		GGA2	-0.07061	-0.47356	1	0.0718		PI4K2B	0.0656	1.19245	0.893	0.0925
RRP12	0.79691	-0.3571	0.0057	0.274		MRPS30	-0.07903	-0.56079	0.59	0.0276		KCTD11	0.10143	2.32037	1	0.0271		TRO	-0.0993	0.62453	0.734	0.0592
KRR1	0.2204	-0.41975	0.0598	0.422		CAPZA2	-0.1984	-0.38151	0.0295	0.479		HHAT	-0.13956	1.51245	0.96	0.0497		DTNA	0.21228	-0.42851	0.692	0.045
ACTR1A	-0.31715	-0.17619	0.02	0.337		42256	-0.54723	0.6305	0.0178	0.274		POLR3E	0.07364	-0.5424	0.96	0.0246		NOTCH1	-0.19463	2.30333	0.875	0.0405
GMFB	-0.25533	-0.30125	0.0349	0.288		PPIB	0.51663	-0.22696	0.0596	0.548		HHEX	-0.29919	-0.562	0.656	0.0836		SMCR8	0.16848	-0.47466	0.49	0.0373
FUBP1	-0.20302	-0.00089	0.0731	1		EIF3J	0.10196	-0.5381	0.321	0.0478		TRIM25	-0.12822	-0.55832	0.96	0.08		SLC12A2	0.05086	-0.41201	0.666	0.0716
C19orf53	-0.36641	0.01137	0.0947	1		GLRX2	0.22035	-0.00071	0.0694	1		MAOA	-0.1392	-0.52464	0.223	0.0621		UGGT1	0.32512	-0.08077	0.0728	0.587
SCP2	-0.29779	-0.10061	0.0406	0.978		IDH3A	0.09272	-0.38361	0.077	0.116		IGF1R	-0.17084	-0.60965	0.635	0.0989		CACFD1	0.03105	2.2382	1	0.0285
TMEM50B	0.90942	-0.00486	0.0019	1		PBK	-0.50275	-0.22878	0.00806	0.586		TCHH	-0.0492	4.16101	1	0.0554		LARP1B	0.40968	-0.66293	0.26	0.0877
CKAP4	0.27483	-0.15366	0.0173	0.368		PYGL	-0.17213	0.03022	0.0113	1		EGLN1	-0.05481	-0.47082	0.863	0.0933		CHSY1	0.24029	-0.23601	0.244	0.0308
TOM1L1	0.54655	0.28693	0.00359	0.765		PDCD2	-0.29274	-0.33773	0.0869	0.0862		RNF214	0.0763	0.24844	1	0.0707		RNF8	-0.02919	-0.33754	1	0.0192
SLC7A11	3.09859	-0.86509	0.000487	0.278		FAM216A	-0.15944	-0.40119	0.0362	0.0497		SPTBN2	-0.11987	0.74395	0.96	0.0707		YPEL3	-0.18358	0.87215	1	0.056
CBX1	-0.35612	-0.33783	0.0106	0.253		UPF3B	0.50346	-0.3658	0.0785	0.0496		MAML1	-0.16353	-0.51723	0.515	0.0369		TMEM41B	0.44211	-0.00102	0.0914	1
PAK1IP1	0.34356	-0.79951	0.0133	0.273		CALU	0.35175	-0.35495	0.0113	0.44		ZBTB18	-0.00604	-0.57372	1	0.0379		UTP15	-0.15414	-0.71949	0.606	0.0846
BOD1	0.48224	0.06189	0.00613	0.976		GLUL	0.05042	-0.16239	0.225	0.0285		GLDC	-0.06181	-0.35949	1	0.0997		GCLM	1.02882	-0.36064	0.0161	0.395
GNPAT	-0.27249	-0.14095	0.0158	0.704		MRPS28	-0.55478	-0.0583	0.068	0.794		URB2	-0.11248	-0.58374	0.627	0.048		TNFRSF10B	0.34187	0.0395	0.0847	0.779
TFDP1	-0.19613	-0.50949	0.079	0.26		CDH2	-0.53174	-0.17178	0.00664	0.881		UBIAD1	0.0256	-0.82399	1	0.0319		GNAZ	0.27086	0.17516	0.0908	0.704
DEPDC1	0.22263	-0.14976	0.0602	0.66		BAG2	0.30687	0.36874	0.0194	0.255		PEX5	-0.02207	-0.44274	1	0.0697		SLC30A6	0.34711	-0.24456	0.0104	0.344
RPAIN	0.22253	0.0008	0.0318	1		STK25	-0.2843	0.06374	0.0335	0.961		DCAF17	-0.06543	-0.281	0.963	0.093		MFAP3	0.11032	-0.43926	0.572	0.0428
INSIG1	-0.44118	-0.61219	0.0196	0.127		PNO1	0.11461	-0.34163	0.184	0.0319		SLC37A3	0.04785	-0.54412	1	0.0899		PPRC1	-0.21949	-0.768	0.688	0.048
TMEM14B	-0.22317	-0.04135	0.084	0.897		UBALD2	0.57252	0.17323	0.0612	0.894		FOXA1	0.09614	-0.45917	1	0.0239		SMCR7L	0.04841	-0.61465	0.893	0.0419
C9orf78	-0.17865	0.11323	0.0218	0.323		LONP1	0.38928	0.41502	0.0773	0.28		ATL3	-0.0195	0.74624	1	0.0875		SLC7A1	0.43978	-0.69312	0.263	0.0269
PCBD1	-0.24281	1.39756	0.0231	0.0336		CDC34	-0.2867	0.03141	0.0578	1		ZNF317	0.14935	-0.44215	0.515	0.0754		VGLL4	-0.22769	-0.33333	0.517	0.0925
YIPF4	0.10758	-0.26368	0.0629	0.302		CDK5	-0.54048	0.35941	0.0783	0.228		SLC1A4	0.37467	1.04959	0.396	0.0235		SH3KBP1	0.01437	0.68236	1	0.0976
TPM3	-0.32336	-0.16441	0.02	0.237		NOB1	0.43612	-0.38317	0.086	0.0516		NT5C3A	0.28529	-0.57671	0.621	0.0477		MYL5	-0.12784	0.99016	1	0.0836
DNAJA3	0.32156	-0.18054	0.0647	0.709		GNL2	0.15273	-0.53983	0.0174	0.135		PLD6	0.36499	-0.73579	0.235	0.0706		ZNF747	0.1413	0.61918	0.365	0.0787
SNRPG	-0.38031	0.06336	0.029	0.861		BLVRB	-0.01429	0.73497	1	0.0789		KCTD10	0.11512	-0.42546	0.956	0.055		ZNF770	0.12192	-0.52365	0.57	0.0612
UTP11L	0.03493	-0.31582	0.761	0.0693		POLR3H	-0.1721	-0.44619	0.238	0.0239		ZCCHC14	-0.21716	-0.37267	0.444	0.047		ALDH1B1	-0.12035	-0.84435	0.749	0.0574
CS	-0.06894	-0.18957	0.0972	0.217		LRRC47	-0.24727	-0.28363	0.0644	0.157		SLC16A2	-0.08982	-0.36171	0.96	0.083		APOBEC3F	-0.17951	0.60933	0.893	0.0574
UBE2N	-0.28805	-0.4021	0.102	0.0543		MCL1	0.3962	0.15843	0.00899	0.105		PAX6	-0.13344	-0.32828	0.928	0.0875		PPP1R15B	0.16436	-0.59556	0.0335	0.339
SKA2	-0.3469	-0.07423	0.0954	0.568		VAT1	-0.34665	-0.07036	0.0595	1		PHF16	0.02113	-0.35379	1	0.0516		DCUN1D5	-0.26717	-0.3663	0.151	0.0452
MRPL36	-0.21074	-0.31588	0.0534	0.709		BTBD1	-0.15018	-0.28214	0.0378	0.48		FBLN5	-0.05669	0.41013	1	0.0678		KPNA6	-0.04321	-0.53675	0.854	0.0877
TMEM141	0.216	0.35911	0.0896	0.517		HTATIP2	0.09895	0.57553	0.821	0.0282		PAQR6	-0.10929	1.07415	1	0.0982		MSL3	0.0247	-0.18362	1	0.0982
RNASEH2B	0.3746	-0.06315	0.0412	0.69		FDPS	-0.33072	-0.18749	0.0596	0.908		CYTH2	0.00336	0.49242	1	0.094		PPP1R15A	0.37647	1.57944	0.14	0.0574
DNAJC8	-0.36039	-0.12021	0.00998	0.645		YY1	-0.17111	-0.20053	0.0755	0.338		MICAL1	0.17804	2.10317	0.986	0.0405		MBNL2	0.71641	0.89496	0.268	0.0894
YWHAG	-0.21932	0.32277	0.0179	0.0544		CDKN1B	-0.29105	0.0924	0.0216	0.525		C17orf67	0.02794	2.76441	1	0.0174		TTC17	0.91969	-0.25783	0.0442	0.482
IVNS1ABP	0.6749	0.10986	0.00462	0.271		RRP1B	-0.15568	-0.74501	0.0972	0.00434		ZNF480	0.00567	-0.50624	1	0.00991		BPHL	-0.02647	0.30966	1	0.0474
SEC24C	0.38698	-0.05903	0.00835	0.817		ABRACL	-0.35391	-0.15712	0.0127	0.088		RBM38	0.10215	-0.43583	0.95	0.0982		SLC12A7	-0.03708	1.36191	1	0.0914
MTCH1	-0.13854	0.93098	0.0719	0.0405		SERF1A	-0.62024	-0.04348	0.0329	0.806		MGAT5	-0.03992	-0.61454	1	0.0994		DNAJB9	1.30478	-0.04137	0.00553	1
ELP2	0.32309	-0.21066	0.0511	0.709		CTNNB1	-0.30142	-0.0981	0.0143	0.427		LATS1	0.01564	-0.58859	1	0.0707		KCTD12	-0.17713	-1.24173	0.587	0.0313
PJA2	0.98074	0.00468	0.00275	1		RSL24D1	0.65997	-0.52362	0.00705	0.0953		SLC25A32	0.17714	-0.7196	0.665	0.0548		TFAP2A	-0.27975	-0.98152	0.59	0.0877
HDGFRP2	-0.42585	0.20217	0.0657	0.673		TM9SF2	0.12819	0.00078	0.0721	1		RHOB	0.03588	-0.89263	1	0.0249		LRRC42	-0.11495	-0.27851	0.893	0.077
SOD2	-0.28466	-0.07913	0.0106	1		ATP1B1	-0.00804	0.27475	1	0.0539		PTGFRN	-0.05291	-0.34543	0.795	0.0725		ATP9A	-0.13853	0.53305	0.573	0.047
AAGAB	-0.2187	-0.4469	0.00983	0.149		TSPYL2	1.16919	0.63331	0.000595	0.215		GSR	0.07002	-0.5787	0.874	0.0466		TRIML2	2.58722	6.27628	0.993	0.0724
ARL2	-0.32347	0.20998	0.04	0.529		CHRNA5	0.20189	1.30158	0.37	0.0805		NES	-0.36615	2.71129	0.795	0.0243		CYR61	0.18905	0.98404	1	0.0343
NIPSNAP1	-0.27117	-0.08851	0.013	0.884		NEFL	-0.41467	-0.08916	0.0126	0.504		CAMKK2	0.01966	-0.50034	1	0.05		PVR	0.12973	-0.58205	0.648	0.0989
METTL3	-0.23809	-0.36096	0.0287	0.391		NPTN	-0.31057	0.01594	0.0478	1		TOM1L2	0.00161	0.3907	1	0.095		NME6	0.15421	-0.33869	0.863	0.0925
BTAF1	0.53682	-0.40772	0.0168	0.276		RNPEP	-0.28397	0.19974	0.0562	0.169		GALNT3	0.18658	-0.55107	0.758	0.0848		NAPG	-0.01313	-0.31694	1	0.0735
ALDH9A1	0.18052	0.09804	0.00677	0.982		DPYSL2	-0.53461	1.36545	0.0273	0.0183		SUOX	0.10819	0.99371	1	0.0326		DDX28	0.09179	-0.23843	1	0.0789
TMEM97	-0.23005	1.21678	0.075	0.00991		PPHLN1	-0.19462	0.07122	0.0505	0.649		ERO1LB	0.66339	0.2525	0.0745	0.609		PIBF1	0.0949	-0.27175	0.899	0.0862
TMX3	0.61087	-0.34782	0.0325	0.485		CENPN	-0.15035	0.0088	0.0447	1		FXYD6	-0.38736	1.33344	0.868	0.0707		MOSPD1	-0.09168	-0.30552	0.853	0.0773
DNAJB9	2.81259	-0.04137	0.000317	1		FAM98A	-0.58441	-0.34431	0.0211	0.0319		RFTN1	-0.37907	-0.58801	0.489	0.0478		ECE2	0.06778	-0.72222	0.97	0.00991
MRTO4	-0.15863	-0.6445	0.038	0.0382		SQLE	-0.56678	-0.49897	0.00682	0.194		SBNO1	-0.0023	-0.56749	1	0.0549		HSPB9	-3.21646	2.36743	0.893	0.048
TRAPPC3	-0.17466	-0.24275	0.091	0.201		MPV17L2	0.46118	0.53811	0.0759	0.0787		BTN2A2	-0.01139	1.06927	1	0.0225		ZNF398	0.12129	-0.74682	0.705	0.0461
DYNLT3	0.35331	0.19522	0.0237	0.653		ETF1	0.01013	-0.55458	0.906	0.0343		USP30	0.02464	0.83083	1	0.0259		CMTM4	0.06044	-0.47774	0.995	0.0382
GOLGA5	1.17652	-0.04843	0.00342	0.742		HIST1H2AE	0.86384	-0.3771	0.00532	0.03		PPFIA3	0.06213	2.50037	1	0.0301		DENND6A	0.01154	-0.29714	1	0.0328
DHX40	0.21584	0.0476	0.087	1		DUSP14	0.29053	-0.33369	0.0642	0.123		ARMC9	0.00737	0.45338	1	0.0714		ZNF195	0.1074	-0.43773	0.577	0.066
MRPS22	0.26427	-0.2316	0.0538	0.41		CHORDC1	0.9216	1.13438	0.00348	0.0909		TSEN2	-0.03152	-0.44944	1	0.0707		TRIB2	-0.22228	-0.53359	0.504	0.0924
ELAC2	-0.33561	-0.21139	0.0437	0.25		UBE2Z	-0.26499	0.21415	0.0576	0.493		UBXN8	0.04247	-0.53913	0.994	0.0877		TSEN34	-0.22811	0.24091	0.685	0.0637
CDK5RAP3	0.71656	0.39417	0.0403	0.195		AEN	0.75345	-0.12352	0.00731	0.869		FAM228B	0.33742	1.25008	0.636	0.0478		BICD2	-0.04272	-0.34619	0.91	0.0875
PSMA5	0.271	-0.35732	0.0414	0.515		AURKA	-0.2417	-0.31893	0.0503	0.146		ADM	0.03719	-0.7504	1	0.0925		HOXB9	0.19058	-0.73003	0.708	0.0541
AES	-0.43684	0.16352	0.0896	0.83		BTBD2	-0.52745	-0.06468	0.0239	0.841		C1orf27	0.22675	-0.60928	0.0259	0.179		EAF1	0.13843	-0.38717	0.151	0.0902
SNX6	-0.17496	-0.15077	0.0866	0.523		TOMM70A	0.23202	-0.45139	0.0274	0.111		CENPO	0.03955	-0.55862	1	0.0659		CLGN	0.33621	0.40544	0.0863	0.424
ID2	-0.39617	-0.21667	0.0213	0.533		YWHAB	-0.25689	-0.27635	0.195	0.0298		STK35	0.08846	-0.60033	0.93	0.0481		BACE2	-0.1018	0.36261	0.893	0.0827
GNPNAT1	0.52697	-0.53763	0.012	0.0749		IGFBP5	-1.2758	-0.21169	0.00335	0.193		SLC23A2	0.05015	-0.36484	1	0.0466		PTPRS	0.03895	1.05446	1	0.0909
GTPBP10	0.47758	-0.39091	0.0105	0.46		DFFA	-0.20926	1.17808	0.244	0.0185		MLKL	-0.2865	1.59264	0.568	0.0625		MERTK	0.02543	1.45405	1	0.0448
ATP5L	-0.33731	0.08614	0.0292	0.916		GSPT1	-0.11406	-0.45286	0.0592	0.0739		MAP3K3	0.12767	-0.3833	0.826	0.0568		OPTN	0.19401	0.56807	0.308	0.0603
CHCHD1	-0.39537	0.06416	0.0252	0.842		UGP2	0.28835	-0.25077	0.077	0.459		SH2D4A	-0.16019	0.69862	0.74	0.0242		CDK18	-0.67201	1.98444	0.511	0.019
SQLE	-0.50129	-0.49897	0.00636	0.194		SCO1	-0.19908	-0.55721	0.26	0.0315		DNAJC3	0.85967	-0.19474	0.00866	0.585		UBAC2	0.22578	-0.37197	0.268	0.0842
PSMD11	-0.21814	-0.20185	0.0243	0.264		KIAA1279	-0.17885	-0.29985	0.0487	0.447		APOBEC3B	-0.23139	0.75943	1	0.026		WRAP53	-0.22317	0.34441	0.576	0.0965
REXO2	0.33772	-0.00269	0.0242	1		LARP1	-0.03579	-0.5078	0.868	0.0235		BMP4	0.13337	1.49158	0.864	0.0442		BFSP1	0.06663	1.43747	1	0.0541
ACADVL	0.37993	0.67341	0.0118	0.209		LRRC41	-0.36375	-0.12948	0.0709	0.898		TC2N	0.02639	-0.39406	1	0.0322		CA12	-0.05372	0.34237	1	0.079
PTDSS1	-0.20759	-0.49007	0.00966	0.135		FMR1	0.13974	-0.70171	0.18	0.0339		FAM72D	-0.02283	-0.37742	1	0.0481		GLB1L3	-0.26734	0.55654	0.396	0.0887
NDUFA7	-0.00883	0.29831	1	0.0255		TRA2B	0.36323	-0.02964	0.0179	1		HAUS2	0.32099	-0.41993	0.097	0.179		USO1	0.5117	-0.03452	0.00797	1
TRIM27	0.43436	-0.2741	0.0165	0.132		EZH2	0.71109	-0.29697	0.000698	0.396		KLHL25	0.00488	1.68853	1	0.0129		NFX1	0.0208	-0.36946	1	0.0989
NCBP2	-0.3105	-0.63203	0.0459	0.0777		SGTA	-0.1141	-0.18732	0.0698	0.716		ICOSLG	0.38442	2.23191	0.916	0.0909		GGA2	-0.05207	-0.47356	1	0.0718
CAMTA1	0.48228	0.05781	0.00928	0.957		GFM2	-0.07231	0.32224	0.0251	0.469		KLHL42	-0.06853	-0.42317	0.804	0.0737		KCTD11	0.19431	2.32037	0.966	0.0271
GLS	0.34357	-0.53597	0.00281	0.279		MAP4K1	0.5388	3.93457	0.314	0.018		SLC22A17	-0.1229	1.76192	1	0.0343		HHAT	0.06772	1.51245	1	0.0497
PAFAH1B2	-0.32784	-0.45088	0.0143	0.0527		HN1L	-0.22175	-0.3927	0.0875	0.0415		DLC1	-0.18078	-0.45661	0.331	0.0621		POLR3E	-0.07206	-0.5424	0.885	0.0246
PITHD1	-0.13481	-0.41088	0.0437	0.319		C5orf15	-0.33317	-0.20755	0.0556	0.709		KDSR	0.18868	-0.40873	0.317	0.05		HHEX	-0.20233	-0.562	0.547	0.0836
ASCC3	0.38772	-0.06347	0.0244	1		RTCB	-0.19625	-0.21758	0.0676	0.41		HOXB3	0.29049	0.00436	0.0669	1		TRIM25	-0.25452	-0.55832	0.406	0.08
PIH1D1	0.32726	0.03661	0.0576	1		PRAME	-0.53634	0.85607	0.0773	0.0257		ZNF35	-0.16716	-0.60564	0.467	0.0481		MAOA	-0.23703	-0.52464	0.461	0.0621
ARPP19	-0.19146	-0.50161	0.0339	0.315		KIF22	-0.4175	0.23008	0.0156	0.709		WWC1	-0.06006	-0.39104	0.96	0.0866		IGF1R	-0.11398	-0.60965	0.755	0.0989
ASUN	0.28802	-0.31046	0.0414	0.286		ARL16	-0.33086	-0.19074	0.0354	0.338		WASF3	-0.08744	-0.70417	1	0.0873		TCHH	-0.04303	4.16101	1	0.0554
MARCKSL1	-0.66275	-0.48335	0.0557	0.0901		ERI3	-0.2441	-0.10254	0.0492	0.986		TRIB1	-0.10867	-0.81169	0.96	0.00991		EGLN1	-0.09595	-0.47082	0.836	0.0933
MAT2A	-0.52898	-0.06244	0.0177	1		GRHPR	-0.32759	0.19398	0.0527	0.226		KCTD15	-0.03018	-0.48409	1	0.0259		SETX	0.37055	-0.25567	0.000717	0.514
PPAT	0.43757	-0.6118	0.0139	0.24		MRPS27	-0.15462	-0.35989	0.0918	0.0261		PIK3R3	-0.17492	-0.2653	0.6	0.0363		TRIM16L	0.40385	0.12268	0.0863	0.751
TOMM70A	0.3651	-0.45139	0.0188	0.111		KARS	-0.22307	-0.21239	0.0452	0.327		SLC33A1	0.57763	0.16859	0.0907	0.619		AKAP17A	0.53027	0.3343	0.0502	0.472
PDCD2	-0.25788	-0.33773	0.0361	0.0862		ACYP1	-0.59846	0.04042	0.0122	0.842		EDEM2	0.03801	0.26716	1	0.0716		RNF214	0.18315	0.24844	0.672	0.0707
MRPL50	-0.23736	-0.3565	0.121	0.0789		CCDC86	-0.24693	-0.739	0.0959	0.0806		AMIGO2	-0.40198	2.58154	0.777	0.0225		SPTBN2	-0.15247	0.74395	0.861	0.0707
GOLT1B	1.03129	-0.28543	0.0019	0.477		42249	-0.18998	-0.35172	0.00887	0.422		RBM47	-0.22856	0.75615	0.795	0.0678		MAML1	-0.1955	-0.51723	0.563	0.0369
HMGN3	-0.64672	-0.01068	0.00624	1		CLIC4	0.496	-0.11987	0.0116	0.772		NPTX1	-0.20046	-1.27439	0.619	0.0497		ZBTB18	0.00252	-0.57372	1	0.0379
BTG3	0.30207	0.14432	0.0992	0.446		DDB1	-0.10645	-0.22017	0.012	0.233		KATNAL2	-0.14173	1.26253	0.822	0.0909		GLDC	-0.15887	-0.35949	0.699	0.0997
ACTN4	-0.35686	-0.33605	0.0388	0.129		GPX8	0.34327	0.71765	0.0211	0.225		PARP12	-0.10775	0.73691	0.866	0.0243		LYSMD3	0.81624	-0.27264	0.0718	0.657
YWHAH	-0.57581	-0.26286	0.0118	0.183		BMI1	-0.33375	-0.44705	0.00806	0.252		FBF1	-0.31863	0.90978	0.453	0.0982		URB2	-0.18227	-0.58374	0.243	0.048
PPP2R5C	-0.204	-0.22452	0.026	0.487		WDR77	-0.39999	-0.48893	0.026	0.0606		IFI35	0.11704	0.74485	1	0.0741		UBIAD1	0.03117	-0.82399	1	0.0319
PAWR	0.39313	-0.59104	0.00458	0.422		RNF40	-0.20161	-0.09945	0.0467	0.709		STOX1	-0.26796	0.50059	0.545	0.0519		PEX5	-0.02476	-0.44274	1	0.0697
VAMP8	-0.44781	0.21872	0.0354	0.242		TIMM44	0.55621	-0.16279	0.0134	0.912		ZBED4	-0.06025	-0.76762	0.96	0.0242		DCAF17	0.0125	-0.281	1	0.093
QARS	-0.24388	0.08529	0.0113	0.671		CAND1	-0.40147	-0.41732	0.011	0.36		HUNK	0.06343	2.29972	0.96	0.00788		SLC37A3	0.17077	-0.54412	0.648	0.0899
DHCR24	-0.60704	-0.19899	0.00219	0.206		XRN2	-0.24118	-0.30995	0.0361	0.389		ARL4C	0.03392	-0.3399	1	0.048		FOXA1	-0.13806	-0.45917	0.838	0.0239
TIPRL	0.288	-0.0893	0.012	0.634		SIX1	-0.89598	-0.07248	0.0093	0.709		ALG2	0.57738	-0.24151	0.098	0.511		ATL3	-0.02712	0.74624	1	0.0875
MRPS27	-0.07911	-0.35989	0.323	0.0261		ZMPSTE24	0.15012	-0.59501	0.0556	0.174		KLHL21	0.14776	-0.93414	0.795	0.0929		ZNF317	0.17286	-0.44215	0.399	0.0754
TCEA1	0.72368	-0.25167	0.003	0.488		TAF1D	0.09994	-0.39797	0.0595	0.0625		ZBTB2	-0.05277	-0.60386	1	0.0862		SLC1A4	1.23713	1.04959	0.038	0.0235
HSPE1	-0.66164	2.09367	0.0203	0.00991		RPL7L1	-0.17416	-0.50523	0.252	0.0271		LRRC20	-0.75725	0.37411	0.0458	0.361		NT5C3A	0.22427	-0.57671	0.399	0.0477
NSDHL	0.53866	-0.37654	0.0235	0.0875		FLOT2	-0.70751	0.10761	0.0484	0.944		TIMP3	-0.12644	-0.68272	0.931	0.0302		PLD6	0.22924	-0.73579	0.247	0.0706
FASN	-0.75292	-0.07739	0.00928	1		HOXA9	-0.84142	-0.58237	0.00589	0.0615		RTN1	-0.02618	1.62014	1	0.056		KCTD10	0.12051	-0.42546	0.83	0.055
RACGAP1	-0.40116	-0.24931	0.0408	0.258		RAD51AP1	0.23981	-0.20824	0.0291	0.52		BTG1	0.04456	-0.50122	1	0.0741		ZCCHC14	-0.15393	-0.37267	0.436	0.047
FAM32A	-0.50304	0.06649	0.0183	0.787		MARS	0.44874	-0.1434	0.0041	0.422		BHLHE40	-0.18657	-0.44754	0.96	0.0121		SLC16A2	0.12426	-0.36171	0.901	0.083
BASP1	-0.64319	0.08657	0.0161	0.344		COPA	0.23906	0.45631	0.0269	0.378		SNX25	-0.00916	-0.79553	1	0.085		PAX6	-0.06405	-0.32828	1	0.0875
UBE2D2	0.23696	-0.3184	0.0241	0.18		UBE2E2	-0.41726	0.2384	0.0509	0.575		MTAP	-0.03475	-0.91539	1	0.0847		PHF16	-0.04362	-0.35379	1	0.0516
ARL1	0.6159	-0.03639	0.00356	1		YARS	0.62523	-0.33793	0.00235	0.0376		METTL8	-0.01195	-0.70692	1	0.0432		FBLN5	0.04638	0.41013	1	0.0678
THOC1	0.22935	-0.3598	0.0328	0.264		EIF4A2	0.3396	-0.02756	0.0335	1		FOXQ1	0.03039	1.23725	1	0.013		PAQR6	0.0455	1.07415	1	0.0982
NAA20	0.1684	-0.46086	0.35	0.0542		CCDC85B	-0.92774	-0.02544	0.0677	1		LINGO1	0.00591	-0.73464	1	0.0798		CYTH2	-0.12505	0.49242	0.893	0.094
PSPH	1.45464	-0.28877	0.00518	0.245		CSK	-0.37571	-0.39929	0.0746	0.402		RAB7L1	-0.01372	-0.63276	1	0.00586		GID4	0.46442	-0.44976	0.06	0.217
TAF7	-0.41243	-0.20268	0.00709	0.627		LYRM4	-0.31287	-0.27609	0.0324	0.0543		SDK2	-0.31919	1.56485	0.903	0.048		MICAL1	0.254	2.10317	0.7	0.0405
KIAA0020	0.34791	-0.59293	0.0306	0.158		ATXN2L	0.68467	-0.47824	0.0665	0.144		MORN4	0.06651	0.69025	1	0.0499		SEL1L	1.44714	-0.02665	0.067	1
COA3	-0.39365	-0.01186	0.0821	1		CNN2	0.43857	1.91443	0.264	0.0255		MSL2	0.20461	-0.53955	0.665	0.0575		C17orf67	0.14212	2.76441	0.994	0.0174
IDH1	-0.48699	-0.17723	0.0201	0.34		MPC2	-0.28036	-0.0231	0.0401	1		DCAF16	-0.20566	-0.54299	0.749	0.0472		ZNF480	-0.31361	-0.50624	0.716	0.00991
KDM5C	-0.15746	-0.2851	0.0495	0.344		TAF7	-0.24677	-0.20268	0.0942	0.627		JSRP1	-1.47416	3.47626	0.96	0.0324		RBM38	-0.0434	-0.43583	1	0.0982
TBRG4	-0.18885	-0.20815	0.0625	0.704		ARL6IP5	-0.53084	0.47795	0.0206	0.17		FAM229B	0.26666	0.56419	0.492	0.0292		MGAT5	-0.03618	-0.61454	1	0.0994
POLR1D	-0.24366	-0.15411	0.513	0.0401		MTA2	-0.29078	-0.07689	0.0846	0.995		DDAH2	0.13641	1.53892	1	0.0925		MLF1	0.3113	0.30049	0.0361	0.249
GORASP2	0.75183	-0.26802	0.0295	0.233		ZFR	-0.164	-0.40883	0.0443	0.478		ABHD16B	-0.15244	2.19932	1	0.0479		LATS1	-0.10778	-0.58859	0.601	0.0707
WDR46	0.23951	-0.05866	0.068	1		UTP11L	0.26269	-0.31582	0.0162	0.0693		SOWAHC	0.02459	-0.76959	1	0.0333		SLC25A32	-0.01158	-0.7196	1	0.0548
SLC30A9	0.16134	-0.17488	0.0714	0.491		FAM134C	-0.14287	0.01294	0.0367	1		ZNF275	0.28628	-0.35868	0.0131	0.32		RHOB	0.14752	-0.89263	0.676	0.0249
TSPYL1	-0.59903	0.0523	0.000643	0.293		FRG1	0.65001	0.00212	0.0174	1		C17orf51	0.00367	-0.42023	1	0.0806		PTGFRN	0.02435	-0.34543	1	0.0725
RBM10	0.3606	0.05617	0.0301	0.984		EXOSC2	-0.20922	-0.40996	0.0413	0.0292		TNRC6C	-0.23156	-0.49057	0.607	0.0271		GSR	0.11999	-0.5787	0.197	0.0466
RABEP1	-0.29567	-0.40812	0.0109	0.354		TERF2IP	0.34614	-0.1183	0.0531	0.581		RAB17	-2.88565	6.40078	1	0.0271		NES	-0.33562	2.71129	0.815	0.0243
THAP5	0.90615	-0.23001	0.0113	0.422		LOC101928511	2.45879	1.2351	0.0615	0.246		HUS1	0.18676	-0.37149	0.496	0.0877		CAMKK2	-0.02002	-0.50034	1	0.05
MTX2	0.18531	-0.07789	0.00462	0.933		ANAPC7	-0.26487	-0.33981	0.0612	0.0819		ST3GAL6	0.0399	1.07524	1	0.0519		TOM1L2	0.04799	0.3907	1	0.095
KRT19	-0.37189	-0.06437	0.00483	1		LMAN2L	0.17445	0.87622	0.49	0.0301		RALGDS	0.19537	-0.44605	0.795	0.0255		GALNT3	0.29621	-0.55107	0.226	0.0848
RPL27A	-0.31144	0.05685	0.0224	1		SMYD2	-0.41198	-0.00494	0.0499	1		SEMA6A	-0.19451	-0.61441	0.89	0.0685		SUOX	-0.36238	0.99371	0.144	0.0326
SRRT	-0.5627	-0.15537	0.0328	0.709		TSN	-0.2113	-0.43913	0.0939	0.191		ELK4	-0.12887	-0.42616	1	0.091		ERO1LB	1.26592	0.2525	0.0104	0.609
FAM216A	0.2951	-0.40119	0.00586	0.0497		XRCC1	-0.13876	0.36362	0.0389	0.0471		ACTR3B	0.03456	-0.41004	1	0.0612		FXYD6	-0.40897	1.33344	0.534	0.0707
ZNF410	0.33243	-0.14814	0.0463	0.247		CYCS	0.03063	-0.44888	0.885	0.0595		BCL7A	0.03241	-0.44193	1	0.0789		RFTN1	-0.31273	-0.58801	0.406	0.0478
C9orf41	-0.20396	-0.27677	0.0686	0.493		UAP1	0.2088	-0.14497	0.0529	0.789		PPM1N	0.01164	1.46203	1	0.0997		SBNO1	-0.15264	-0.56749	0.408	0.0549
ARG2	0.37601	0.91376	0.0378	0.0259		JUND	0.57463	0.13019	0.0202	0.832		PDZRN3	-0.20736	1.18336	0.96	0.0972		BTN2A2	0.25553	1.06927	0.0442	0.0225
RHOC	-0.44624	-0.12937	0.062	0.709		AHSA2	0.00472	2.33926	1	0.00393		STC2	0.16249	-0.97816	0.514	0.0777		USP30	0.05428	0.83083	1	0.0259
XPO5	0.19013	-0.41253	0.0668	0.018		ELP5	-0.32041	-0.18883	0.039	0.265		TP53INP1	0.00882	0.68449	1	0.0286		PPFIA3	0.13455	2.50037	0.58	0.0301
ISOC2	0.70728	0.12448	0.0267	0.892		PIGS	-0.24183	-0.04272	0.0123	1		FZD8	-0.07219	-0.568	1	0.0436		ARMC9	-0.01666	0.45338	1	0.0714
ZNF24	-0.18243	-0.2169	0.0347	0.695		TRAM1	0.499	-0.37303	0.0144	0.226		NAT10	-0.098	-0.35036	0.998	0.029		TSEN2	-0.0663	-0.44944	0.893	0.0707
DNAJA2	-0.45492	-0.49456	0.00865	0.105		SLC39A3	-0.18298	0.17	0.0616	0.806		GPR126	0.04911	1.46065	1	0.0453		UBXN8	0.13797	-0.53913	0.412	0.0877
UFL1	1.01677	0.6192	0.00221	0.18		PPP6R3	-0.23742	-0.27735	0.0773	0.441		RGMB	-0.13665	-0.945	0.96	0.093		FAM228B	0.67773	1.25008	0.0914	0.0478
FERMT2	0.39308	-0.48681	0.0322	0.422		TMEM126A	0.03637	-0.27817	1	0.0909		PRSS16	0.51637	0.71051	0.472	0.043		ADM	-0.00504	-0.7504	1	0.0925
PNO1	0.11496	-0.34163	0.249	0.0319		HSPA14	0.22048	-0.47991	0.0774	0.134		FAM149A	-0.06944	1.32555	0.96	0.0215		CENPO	0.03966	-0.55862	1	0.0659
EXOSC1	0.51597	0.10025	0.00462	0.986		SNRNP25	-0.42163	0.05914	0.0642	0.917		DNMT3B	-0.21627	-0.13197	0.0746	0.676		STK35	0.08985	-0.60033	0.833	0.0481
HN1L	-0.40962	-0.3927	0.00532	0.0415		MCFD2	0.76205	-0.21693	0.012	0.227		ATRNL1	-0.27238	1.00718	0.83	0.05		SLC23A2	-0.03547	-0.36484	0.986	0.0466
TUBB2A	-0.3919	0.03105	0.0312	0.949		MAPK1IP1L	0.12353	-0.51654	0.368	0.0555		RUNX1T1	-0.43003	-0.75893	0.807	0.0477		MLKL	-0.27766	1.59264	0.542	0.0625
TVP23B	0.76183	-0.38137	0.0283	0.45		RAB18	0.17249	-0.33975	0.0362	0.318		EFNB3	-0.28261	0.99865	0.823	0.0317		MAP3K3	0.07065	-0.3833	0.893	0.0568
VMA21	-0.4193	-0.57058	0.00621	0.0273		B4GALT2	-0.57321	-0.24477	0.0323	0.734		CHKA	0.15604	-0.66016	0.996	0.0877		HBP1	0.44087	0.16874	0.05	0.733
AKT1	-0.3554	-0.47952	0.00421	0.224		RMI2	-0.39635	0.21207	0.0453	0.242		RBM15B	-0.05577	-0.53048	0.818	0.0428		SH2D4A	0.03434	0.69862	0.836	0.0242
DIMT1	0.23202	-0.48998	0.0304	0.118		MLEC	0.33921	-0.32133	0.0146	0.103		CCNYL1	0.08277	-0.46154	1	0.0497		DNAJC3	1.52274	-0.19474	0.000556	0.585
CUTA	-0.33065	-0.06814	0.0657	0.728		GOT1	0.46797	0.03912	0.0143	0.978		SULT1C2	-3.03509	4.10447	0.96	0.0603		APOBEC3B	-0.13189	0.75943	1	0.026
FTL	-0.10043	1.17999	0.676	0.0462		CHCHD4	0.12784	-0.21345	0.0759	0.377		DUSP16	0.12436	-0.25778	0.893	0.0717		BMP4	-0.20733	1.49158	0.948	0.0442
IMP4	0.02066	-0.35117	1	0.05		FADS1	0.08082	-0.36718	0.552	0.056		PISD	0.01823	-0.39624	1	0.0879		TC2N	0.11224	-0.39406	0.461	0.0322
ICT1	0.42079	-0.04196	0.0556	0.591		WDR45	0.39142	0.20632	0.0518	0.592		SIRPA	0.21275	1.06405	0.951	0.0174		FAM72D	-0.03213	-0.37742	0.979	0.0481
NGDN	0.23533	-0.3099	0.0838	0.24		ERCC3	-0.11326	-0.19661	0.0926	0.667		PHF20	0.09787	-0.2363	0.96	0.056		KLHL25	0.02143	1.68853	1	0.0129
RHOBTB3	0.29971	-0.11981	0.0407	0.903		RRP7A	-0.2753	0.69924	0.0776	0.14		TRMT10B	0.04239	-0.56181	1	0.0371		ICOSLG	0.10741	2.23191	1	0.0909
MAX	0.11533	-0.46644	0.677	0.0925		ORC6	0.18531	-0.48682	0.142	0.0469		UBN1	-0.11565	-0.34973	1	0.093		KLHL42	0.00246	-0.42317	1	0.0737
DNTTIP2	-0.36972	-0.29396	0.00251	0.422		TBRG4	-0.50942	-0.20815	0.0308	0.704		CRIP2	-0.20324	2.18749	1	0.0343		SLC22A17	-0.05655	1.76192	1	0.0343
GTF3C6	-0.24137	0.20148	0.00493	0.299		SFXN1	-0.36619	-0.35104	0.00191	0.0609		TUB	0.04178	-0.57456	1	0.061		DLC1	-0.31472	-0.45661	0.0911	0.0621
YIPF2	0.65514	0.23126	0.00892	0.796		POLA2	-0.18494	0.0552	0.0047	0.809		SEZ6L	1.07366	5.01786	1	0.0417		KDSR	0.24157	-0.40873	0.329	0.05
IGFBP2	-0.4352	-0.02649	0.0963	1		PNP	0.46108	-0.48708	0.00212	0.0665		HIST1H3I	0.35892	9.35902	0.771	0.0255		ZNF35	-0.14442	-0.60564	0.242	0.0481
ALG5	0.54805	-0.20399	0.014	0.3		UQCRB	-0.12565	-0.03716	0.091	1		ZNF850	0.16559	-0.97621	0.635	0.0271		WWC1	-0.04602	-0.39104	1	0.0866
ATF3	1.77578	0.38179	0.00359	0.315		COPS8	-0.13586	-0.14597	0.0732	0.315		RDH10	0.02818	-1.02146	1	0.0686		WASF3	-0.00303	-0.70417	1	0.0873
DNAJC1	0.33918	-0.0758	0.0062	0.798		DUSP12	0.51139	-0.03674	0.0204	0.927		ZBTB24	0.0104	-0.48062	1	0.0586		TRIB1	-0.17071	-0.81169	0.367	0.00991
ADCK2	0.18704	1.21792	0.0534	0.0843		PDIA3	0.82687	-0.22823	0.00351	0.354		MEX3D	0.20633	-0.48023	0.853	0.0904		KCTD15	0.13036	-0.48409	0.514	0.0259
ATP2B1	0.56741	-0.49094	0.0179	0.264		CDCA3	-0.29813	-0.0189	0.0998	1		SLC7A11	1.25733	-0.86509	0.00357	0.278		TMBIM1	0.41507	-0.03252	0.0847	1
NET1	0.23351	-0.31124	0.0142	0.338		ASF1B	-0.4391	0.16584	0.012	0.566		CCDC41	-0.11813	-0.51877	0.748	0.0985		PIK3R3	-0.31498	-0.2653	0.0308	0.0363
GPBP1	-0.08206	1.01	0.075	0.0405		B3GNT1	-0.84469	0.08033	0.0194	0.91		CLCN5	0.15512	-0.71584	0.928	0.0543		SLC33A1	1.00659	0.16859	0.0185	0.619
NDUFB3	-0.66498	-0.04398	0.0105	0.923		MSX1	0.34465	1.64556	0.186	0.026		KLF9	-0.14276	-0.85995	0.707	0.0791		EDEM2	0.40669	0.26716	0.188	0.0716
RAD21	0.14711	-0.24025	0.00776	0.526		EPB41L3	-0.22633	-0.06135	0.0589	0.859		GK	0.20231	-1.18253	0.303	0.0319		AMIGO2	-0.22746	2.58154	0.893	0.0225
LARP6	0.921	0.24606	0.0311	0.614		CD55	1.02604	-0.10028	0.0258	0.661		AK4	0.01671	-0.60925	1	0.05		ERP44	0.60367	-0.21493	0.0765	0.307
ANLN	-0.59635	0.58857	0.0109	0.217		ADCK2	-0.20587	1.21792	0.264	0.0843		TNFRSF10D	1.11253	-0.05542	0.0138	0.982		RBM47	0.05032	0.75615	1	0.0678
HADHB	-0.12315	-0.20845	0.0878	0.709		EPHX1	0.01727	1.10642	1	0.0376		PDCD7	0.13814	-0.58932	0.886	0.0789		NPTX1	-0.26261	-1.27439	0.283	0.0497
MYO19	0.44025	-0.19105	0.0293	0.506		AZIN1	0.20811	0.58339	0.0203	0.186		ZNF587B	-0.02524	-0.61867	1	0.0174		KATNAL2	0.01382	1.26253	1	0.0909
MRPL15	0.29949	-0.25648	0.012	0.233		RPL21	-0.34319	0.01856	0.0392	1		OTUD3	0.09113	-0.74639	0.795	0.0575		PARP12	-0.16035	0.73691	0.893	0.0243
RAB18	0.18668	-0.33975	0.0414	0.318		VMP1	0.24376	-0.22391	0.254	0.0872		FKBP14	0.28795	-0.67635	0.76	0.0788		FBF1	-0.24889	0.90978	0.893	0.0982
FUCA2	-0.23787	-0.01962	0.055	1		PDHA1	-0.17196	-0.28496	0.0311	0.236		TAP2	0.04155	-0.73029	1	0.0275		IFI35	-0.10049	0.74485	1	0.0741
APTX	0.42716	-0.25141	0.0243	0.315		C12orf23	0.26546	0.39237	0.0901	0.267		FBXO45	0.07227	-0.78164	0.928	0.0586		LPIN1	0.34581	-0.26518	0.0474	0.439
LIMA1	0.37003	-0.31809	0.0384	0.219		HEBP1	0.06717	0.10872	0.842	0.0603		ARHGAP22	-0.01741	-0.66633	1	0.0829		STOX1	-0.05701	0.50059	0.893	0.0519
FADS1	0.19907	-0.36718	0.0774	0.056		SZRD1	-0.43113	-0.31431	0.0124	0.509		TDRP	0.03029	-0.67783	1	0.0996		ZBED4	-0.00955	-0.76762	1	0.0242
MRPL43	-0.4085	-0.0983	0.0114	0.776		PLCG2	-0.65589	0.05426	0.0354	1		B3GALTL	0.00908	-0.49573	1	0.0798		HUNK	-0.0103	2.29972	1	0.00788
IBTK	1.04192	-0.20914	0.00299	0.536		HDAC3	-0.3705	-0.08283	0.0644	0.709		ASB7	-0.01431	-0.41099	1	0.0259		ARL4C	0.14364	-0.3399	0.889	0.048
GEMIN2	0.50872	-0.39569	0.0518	0.25		PRPSAP1	-0.27253	0.12318	0.0633	0.534		SLC6A6	0.02619	-0.75585	1	0.0173		ALG2	0.98559	-0.24151	0.0155	0.511
NCAPD2	-0.50047	-0.27926	0.00359	0.532		RPP40	0.44758	-0.25065	0.0584	0.444		ETS2	0.2686	-0.53123	0.749	0.018		KLHL21	0.0975	-0.93414	0.893	0.0929
EPT1	0.48836	-0.42547	0.0059	0.482		REEP5	-0.35879	-0.31542	0.0177	0.318		SLC4A7	0.01167	-0.68023	1	0.0429		ZBTB2	0.06198	-0.60386	0.938	0.0862
PGAM4	-0.49779	0.23948	0.00131	0.366		TUBB2A	-0.3643	0.03105	0.0514	0.949		SOCS7	0.06385	-0.50296	0.542	0.0887		TIMP3	-0.06421	-0.68272	0.846	0.0302
TRIAP1	-0.3982	0.16112	0.0321	0.184		DCAF7	-0.25961	-0.14969	0.0379	0.102		KIF26A	-0.19161	-0.32486	0.87	0.0751		BACH1	0.21711	-0.5852	0.0086	0.242
ARF6	-0.20714	-0.46088	0.13	0.0665		DBNDD2	-0.36286	-0.22603	0.0307	0.178		ZNF286B	0.09167	-0.55299	0.768	0.0461		RTN1	0.17138	1.62014	1	0.056
ATP5G1	-0.73363	-0.01441	0.0426	1		MIF4GD	-0.20859	0.34843	0.113	0.0877		UNKL	0.38919	-0.32922	0.0986	0.603		BTG1	0.02204	-0.50122	1	0.0741
GNG10	-0.38568	-0.13716	0.0288	0.603		UBE2G2	-0.03441	-0.51251	0.669	0.0343		NSUN4	0.04983	-0.45856	0.99	0.0717		BHLHE40	-0.18322	-0.44754	0.972	0.0121
MYH10	-0.32237	-0.27907	0.0118	0.688		KIF23	-0.23784	-0.46432	0.0357	0.304		ITPKC	0.28546	-0.1286	0.0917	1		SNX25	-0.07163	-0.79553	1	0.085
UNC50	0.23535	-0.01943	0.0274	1		MRPL42	-0.22868	-0.44783	0.0177	0.334		BMP2	0.31298	-1.55024	0.475	0.0512		MTAP	-0.03836	-0.91539	0.979	0.0847
CBR1	-0.55035	0.48098	0.0116	0.0846		SPTBN1	-0.2286	-0.19702	0.0189	0.609		MUTYH	0.23825	0.60317	0.96	0.0919		METTL8	-0.04131	-0.70692	0.821	0.0432
EIF3J	0.2446	-0.5381	0.0553	0.0478		CBX1	-0.2897	-0.33783	0.0752	0.253		ZNF589	0.08304	-0.35767	1	0.0707		FOXQ1	-0.39709	1.23725	0.893	0.013
IK	-0.17621	-0.02123	0.0887	0.99		CTSL	0.29759	-0.07711	0.0462	0.736		LONRF2	0.06788	-0.66363	0.914	0.0833		LINGO1	0.02581	-0.73464	1	0.0798
MYC	0.32181	-1.50988	0.0792	0.0316		NUP133	-0.20626	-0.21139	0.0609	0.595		ZNF621	-0.06887	-0.45488	1	0.0656		RAB7L1	-0.06315	-0.63276	0.893	0.00586
HEBP2	-0.22644	0.50049	0.0735	0.129		OTUB1	-0.40962	-0.02275	0.0908	1		LRRC8B	0.03815	-0.58735	1	0.0777		CSGALNACT2	0.62538	-0.16348	0.0542	0.709
RNF181	0.2926	0.19027	0.0907	0.544		CCHCR1	-0.21059	1.44971	0.335	0.0583		HK2	-0.0778	-0.70629	1	0.047		SDK2	-0.25798	1.56485	0.878	0.048
ARFGAP3	1.41962	0.22309	0.00061	0.288		TFDP1	-0.30329	-0.50949	0.0468	0.26		PHLPP2	0.07283	-0.62838	1	0.0877		MORN4	0.57309	0.69025	0.505	0.0499
SF3B3	-0.21729	-0.22062	0.0828	0.266		JAM3	0.21209	1.25725	0.233	0.0136		TNFRSF11A	-0.04145	-0.4695	1	0.0864		MSL2	0.23835	-0.53955	0.389	0.0575
PPHLN1	-0.33518	0.07122	0.029	0.649		CETN3	-0.34497	0.25731	0.0691	0.0793		TADA2B	0.02618	-0.41882	1	0.0363		DCAF16	-0.26208	-0.54299	0.542	0.0472
MAPKAP1	-0.48628	-0.36764	0.00345	0.528		MRPL44	-0.31614	-0.22959	0.0115	0.423		WNT5A	-0.17499	-0.55339	0.795	0.0735		JSRP1	-0.34319	3.47626	1	0.0324
CACYBP	-0.15729	2.0179	0.397	0.00788		IGF2BP1	-0.26943	-0.43921	0.0958	0.181		ADAP2	-0.03906	-0.58835	1	0.0877		FAM229B	0.11249	0.56419	0.648	0.0292
POLR1E	0.24333	-0.4449	0.0605	0.124		NDUFAF4	0.12538	-0.58145	0.375	0.0754		ATXN1L	0.04733	-0.39502	0.96	0.0837		DDAH2	-0.0825	1.53892	1	0.0925
HMMR	-0.46472	-0.01009	0.0108	1		ENAH	-0.28308	-0.49275	0.0322	0.21		MFSD9	0.10843	-0.36827	0.96	0.0493		ABHD16B	0.0823	2.19932	1	0.0479
SPC24	-0.6191	-0.39031	0.0586	0.733		SLC1A5	0.65245	-0.78128	0.00828	0.0524		SOGA2	-0.04424	-0.50933	1	0.0616		SOWAHC	-0.00029	-0.76959	1	0.0333
PDZD8	0.25931	-0.56395	0.0466	0.456		CCDC117	0.44304	0.67285	0.0285	0.0259		GFOD1	0.02958	-0.69651	1	0.0575		ZNF275	0.21205	-0.35868	0.0808	0.32
BAZ1A	-0.21464	-0.80054	0.0698	0.186		RRAGA	-0.39869	-0.14197	0.0391	0.648		ATHL1	0.19591	1.10278	0.859	0.0239		OCLN	0.23105	-0.59206	0.0866	0.344
ARPC4	-0.38674	0.04183	0.0691	1		SS18	0.11491	-0.03679	0.0541	1		HSPA12A	0.10554	-0.45733	0.727	0.0587		ATP6V0A2	0.63358	-0.0451	0.0718	1
GRPEL2	0.54574	-0.65735	0.0174	0.0961		GNG10	-0.54267	-0.13716	0.0267	0.603		IMMP2L	0.08851	0.33555	0.643	0.0543		TFDP2	-0.68814	-0.02406	0.0207	1
SUPV3L1	0.31116	-0.49044	0.0191	0.161		FAM192A	-0.17865	0.00729	0.0786	1		RC3H1	-0.03909	-0.60649	1	0.0905		C17orf51	0.00014	-0.42023	1	0.0806
FAM188A	0.40739	-0.05906	0.0204	1		CARS2	-0.40576	0.02841	0.0311	1		TGFBR3	-0.0533	-0.70861	0.96	0.0877		TNRC6C	-0.20757	-0.49057	0.706	0.0271
NAA15	-0.19716	-0.72636	0.0904	0.0513		THYN1	-0.69827	0.8875	0.0015	0.0107		ZNF749	0.05173	-0.90163	1	0.0606		RAB17	-2.84327	6.40078	0.95	0.0271
EID2	-0.40905	-0.22636	0.0118	0.346		ECD	-0.29872	-0.30571	0.0181	0.527		NUAK1	-0.36063	-0.68627	0.508	0.0984		HUS1	0.05319	-0.37149	0.893	0.0877
CENPF	-0.40164	-0.3804	0.0209	0.529		ZNF503	-0.6956	-0.62368	0.0356	0.0873		SKIDA1	-0.38308	-0.43578	0.539	0.091		ST3GAL6	0.00228	1.07524	1	0.0519
UBE3C	-0.21455	-0.23591	0.0634	0.269		IMP4	-0.15079	-0.35117	0.345	0.05		APH1B	-0.10982	0.63521	0.596	0.0621		RALGDS	-0.13766	-0.44605	0.895	0.0255
SCO1	-0.18059	-0.55721	0.259	0.0315		POM121	-0.00881	-0.41445	1	0.0717		NFKB2	-0.02464	0.89731	1	0.0862		NHSL1	0.45801	-0.32582	0.0296	0.198
KIAA1279	-0.20816	-0.29985	0.03	0.447		PGF	-0.47302	3.15731	0.15	0.0192								SEMA6A	-0.31764	-0.61441	0.764	0.0685
GTF2F2	0.17408	-0.45252	0.0311	0.304		DPCD	-0.42478	0.1808	0.0709	0.395								ELK4	-0.03263	-0.42616	1	0.091
POLR3K	0.28192	-0.48517	0.156	0.0376		BTBD6	-0.38348	0.30906	0.011	0.461								ACTR3B	-0.30135	-0.41004	0.675	0.0612
UBE2G2	-0.29504	-0.51251	0.0152	0.0343		TSPYL1	-0.41219	0.0523	0.00212	0.293								BCL7A	0.06231	-0.44193	0.893	0.0789
YIPF5	0.67409	-0.21502	0.00798	0.6		SESN3	-0.27708	0.97793	0.0911	0.146								TCFL5	-0.18978	-0.18346	0.0159	0.177
SESN2	1.69014	0.49133	0.000115	0.374		NOC2L	-0.41563	-0.50241	0.0965	0.0301								PPM1N	-0.05401	1.46203	1	0.0997
SMARCC1	-0.07498	-0.29211	0.561	0.0667		ERLEC1	0.50457	-0.1511	0.0295	0.757								PDZRN3	-0.19874	1.18336	0.884	0.0972
EIF2A	0.50938	-0.21594	0.00934	0.625		PSMC3IP	0.39886	0.19898	0.0543	0.269								STC2	0.65252	-0.97816	0.044	0.0777
UGP2	0.47795	-0.25077	0.0253	0.459		LSM5	-0.29798	-0.26115	0.00672	0.154								TP53INP1	0.14	0.68449	0.752	0.0286
RCN1	0.27595	1.0935	0.0478	0.0057		CLNS1A	-0.29597	-0.32095	0.0445	0.208								FZD8	-0.087	-0.568	0.65	0.0436
EZH2	0.58602	-0.29697	0.00179	0.396		ARPC4	-0.44826	0.04183	0.0355	1								NAT10	-0.19652	-0.35036	0.542	0.029
SGTA	-0.23224	-0.18732	0.088	0.716		KIAA0020	-0.22771	-0.59293	0.0906	0.158								GPR126	0.07192	1.46065	0.905	0.0453
DDX23	-0.81437	-0.32785	0.00335	0.201		API5	-0.11128	-0.51203	0.0456	0.462								RGMB	-0.16804	-0.945	0.893	0.093
TMEM50A	-0.41048	-0.1927	0.00484	0.436		SLMO2	0.07575	-0.48863	0.276	0.0813								PRSS16	0.72467	0.71051	0.173	0.043
NUPL1	0.15857	-0.35387	0.0437	0.137		KIAA2013	-0.48112	-0.04041	0.0268	1								FAM149A	0.01654	1.32555	1	0.0215
MXRA7	-0.35821	0.3438	0.0523	0.17		GOLGA7	0.22551	-0.14002	0.0265	0.709								ATRNL1	-0.01699	1.00718	1	0.05
ACAA2	-0.19022	0.06981	0.0615	0.728		SNRPE	-0.40483	-0.36044	0.0631	0.123								RUNX1T1	-0.59835	-0.75893	0.63	0.0477
PYCR1	1.13315	-0.37969	0.0116	0.459		CLDN12	0.19609	1.24627	0.0213	0.145								EFNB3	-0.39295	0.99865	0.423	0.0317
TERF2IP	0.44895	-0.1183	0.0184	0.581		ARF3	-0.49331	-0.02451	0.00161	1								CHKA	-0.0059	-0.66016	1	0.0877
RHOB	0.10256	-0.89263	0.766	0.0249		PHYH	-0.19389	0.86805	0.317	0.031								RBM15B	0.07421	-0.53048	0.429	0.0428
CCPG1	0.53052	-0.09902	0.0173	1		POLR3GL	-0.42086	0.40536	0.0772	0.274								MAP3K2	0.14458	-0.52623	0.0478	0.177
UBE2J1	1.06501	-0.14704	0.00213	0.709		ENOPH1	0.07974	-0.33631	0.433	0.0982								CCNYL1	0.31191	-0.46154	0.555	0.0497
ARIH2	0.21442	-0.40388	0.0256	0.0754		ANAPC5	-0.2129	-0.17207	0.0709	0.828								SULT1C2	-2.96381	4.10447	0.893	0.0603
NDUFA2	-0.60743	0.22004	0.0248	0.349		TST	-0.29533	0.2182	0.0714	0.624								DUSP16	0.34142	-0.25778	0.3	0.0717
TBL2	0.4578	-0.48414	0.00412	0.0574		RRBP1	0.346	0.30366	0.0629	0.41								PISD	-0.12555	-0.39624	0.68	0.0879
PRRC1	1.16542	-0.10488	0.00353	0.65		TRIP13	-0.30367	-0.5464	0.0484	0.0982								SIRPA	-0.01118	1.06405	1	0.0174
NOP14	0.10761	-0.28596	0.0666	0.524		MRTO4	-0.2881	-0.6445	0.0121	0.0382								PHF20	0.16858	-0.2363	0.648	0.056
MTFP1	0.93546	-0.14613	0.0188	0.876		SPNS2	-0.39568	-0.52019	0.0257	0.422								TRMT10B	-0.19023	-0.56181	0.859	0.0371
FTSJ1	0.78608	-0.17254	0.00458	0.256		DAXX	-0.23301	0.0775	0.0369	0.422								UBN1	-0.08401	-0.34973	1	0.093
ABCF1	-0.2503	-0.25719	0.0428	0.174		TRMT10C	-0.20518	-0.68233	0.0539	0.0568								CRIP2	-0.22449	2.18749	1	0.0343
MAP2K1	0.19804	-0.31009	0.0265	0.383		RPF2	0.2408	-0.67162	0.0615	0.0789								TUB	0.07025	-0.57456	0.718	0.061
PBK	-0.38269	-0.22878	0.00299	0.586		CCNA2	-0.34325	-0.44476	0.0124	0.047								HIST2H2AB	0.23088	-0.34507	0.0442	0.554
MYH9	-0.3371	0.41656	0.029	0.398		SLC25A19	-0.05057	-0.60806	1	0.026								HIST1H3I	0.39519	9.35902	0.121	0.0255
MAL2	0.45591	-0.5823	0.0461	0.212		PPP2R5C	-0.23406	-0.22452	0.0871	0.487								SRXN1	0.35863	-0.55317	0.0679	0.292
NDUFV3	0.36411	-0.05234	0.0288	0.989		IFNGR2	-0.36542	0.10468	0.0669	0.282								SLC7A11	2.38033	-0.86509	0.000556	0.278
PPIL3	0.41031	-0.14385	0.0499	0.736		JOSD1	0.10974	0.6447	0.376	0.00872								ZNF850	-0.0096	-0.97621	1	0.0271
MED8	0.81499	-0.28938	0.00483	0.2		PITX1	-0.45206	0.35086	0.016	0.6								ZBTB24	0.12366	-0.48062	0.893	0.0586
TPP2	0.47856	-0.37448	0.0311	0.422		TMEM132A	-0.05321	2.62199	0.981	0.0257								SLC26A2	0.21558	0.10205	0.0966	0.875
MKNK2	-0.44448	1.52782	0.0483	0.0453		WRNIP1	-0.41365	-0.04532	0.0297	0.779								RDH10	-0.08623	-1.02146	0.685	0.0686
CD55	0.77941	-0.10028	0.0202	0.661		MTHFD1L	0.38014	-0.40361	0.00464	0.108								EIF2AK3	0.76702	-0.19243	0.0161	0.912
FEM1B	0.18479	-0.25751	0.0889	0.513		AP1B1	-0.20302	-0.09077	0.0461	0.752								MEX3D	0.06768	-0.48023	1	0.0904
CKAP2	-0.26331	-0.15114	0.0972	0.354		LPCAT1	-0.53393	-0.27864	0.0152	0.125								GPT2	0.64877	-0.2404	0.0917	0.344
TPX2	-0.3545	-0.39117	0.00762	0.201		GEMIN7	-0.40219	-0.29723	0.0891	0.228								KLF9	-0.20923	-0.85995	0.432	0.0791
TMEM183B	-0.28591	-0.04911	0.0933	1		DBP	-0.78707	3.80754	0.117	0.0206								CLCN5	0.05498	-0.71584	1	0.0543
NFE2L1	0.5434	-0.28277	0.0296	0.161		RNF11	-0.26084	0.02852	0.0407	1								CCDC41	-0.30905	-0.51877	0.159	0.0985
EAPP	0.22724	0.30378	0.0514	0.136		HIST1H4C	0.00151	-0.63151	1	0.0969								CRELD1	1.47418	0.61918	0.0169	0.277
C5orf15	-0.37265	-0.20755	0.0324	0.709		PEA15	0.54607	0.03979	0.0528	1								ASB7	0.17896	-0.41099	0.205	0.0259
FAF1	0.39481	-0.26288	0.0467	0.15		FBXO5	0.26949	-0.56721	0.0212	0.104								AK4	-0.03115	-0.60925	1	0.05
PHPT1	0.25585	0.56245	0.0648	0.18		TMEM126B	-0.08251	-0.42786	0.362	0.0578								GK	0.05476	-1.18253	0.893	0.0319
LRRC47	-0.23334	-0.28363	0.0783	0.157		LUZP6	-0.26151	-0.29223	0.0267	0.0877								FKBP14	0.33876	-0.67635	0.364	0.0788
VEGFA	1.62892	-0.52427	0.00559	0.422		MTPN	-0.26151	-0.29223	0.0267	0.0877								SLC6A6	0.21251	-0.75585	0.66	0.0173
OGT	-0.16144	0.20163	0.049	0.267		COA1	-0.42793	-0.28047	0.0223	0.236								FBXO45	0.09121	-0.78164	0.648	0.0586
INTS10	0.14282	-0.38192	0.269	0.0257		PPP5C	-0.39503	0.09843	0.0104	0.859								TAP2	0.0567	-0.73029	0.893	0.0275
WAPAL	-0.11235	-0.45388	0.0973	0.22		GNPDA1	-0.50035	0.01041	0.0152	1								TMEM200B	1.93386	-0.98739	0.0063	0.709
PRPF39	0.21685	-0.28091	0.073	0.347		ISYNA1	-0.37466	-0.06648	0.0428	0.985								EDEM1	0.71865	-0.23814	0.0372	0.562
BUB1	-0.49669	-0.41778	0.0292	0.508		DDAH1	-0.30956	-0.49996	0.0581	0.182								PDCD7	0.04217	-0.58932	1	0.0789
CNDP2	0.28699	-0.28649	0.0304	0.358		CALCOCO2	0.51632	-0.15135	0.00457	0.569								ZNF587B	-0.14366	-0.61867	0.601	0.0174
MAN1A1	0.83399	-0.35773	0.0014	0.501		SHMT1	-0.30154	0.10134	0.0395	0.674								B3GALTL	-0.02836	-0.49573	1	0.0798
ARGLU1	-0.28693	0.16716	0.0334	0.203		SGSM3	0.04178	1.36318	1	0.0271								TDRP	-0.01886	-0.67783	1	0.0996
UBA3	-0.27488	-0.20909	0.0975	0.733		KDM1A	-0.29045	0.05481	0.0047	0.716								SLC4A7	0.09294	-0.68023	0.794	0.0429
NEDD1	0.27951	-0.4975	0.0327	0.398		TYW3	0.25042	0.99343	0.0611	0.102								SOCS7	0.15892	-0.50296	0.323	0.0887
RAB5A	0.8333	-0.31198	0.00508	0.161		HOXA5	-0.7684	-0.64565	0.025	0.111								OTUD3	-0.08527	-0.74639	0.799	0.0575
UBXN4	0.54381	-0.21048	0.00532	0.709		CSNK2A1	-0.21554	-0.34041	0.367	0.083								CHST3	0.23212	-0.02602	0.0506	1
MPHOSPH10	0.18851	-0.36544	0.0284	0.406		RFC5	-0.23393	-0.24433	0.0995	0.409								SEC24D	1.04063	0.13759	0.0182	0.911
MYO1B	0.08332	-0.4726	0.0975	0.14		DDX47	-0.426	-0.50651	0.00509	0.217								ETS2	0.15544	-0.53123	0.881	0.018
NVL	0.27645	-0.1025	0.0111	0.311		UBA3	-0.23908	-0.20909	0.0803	0.733								SLC35D1	0.21348	-0.16822	0.048	0.759
HDAC3	-0.25368	-0.08283	0.0732	0.709		TCTN1	-0.2072	1.7605	0.108	0.043								ZNF286B	0.03104	-0.55299	1	0.0461
TFG	0.44358	-0.22218	0.00532	0.261		MSH6	-0.18636	-0.37562	0.0433	0.43								KIF26A	-0.25599	-0.32486	0.524	0.0751
MTR	0.19815	-0.21991	0.0115	0.65		RSL1D1	0.00674	-0.61465	1	0.0842								ARHGAP22	-0.32996	-0.66633	0.685	0.0829
TMEM243	0.30689	-0.15872	0.0523	0.93		KLHL15	0.38846	-1.02989	0.00783	0.157								NSUN4	-0.12308	-0.45856	0.167	0.0717
GSPT1	0.03894	-0.45286	0.506	0.0739		RAB10	-0.21123	-0.29534	0.0327	0.513								ZNF589	0.09844	-0.35767	0.841	0.0707
PCNP	0.23096	-0.32278	0.069	0.109		NUDT2	-0.44634	0.20351	0.0632	0.307								LRRC8B	0.12827	-0.58735	0.896	0.0777
M6PR	-0.32175	-0.07478	0.0909	1		IGFBP2	-0.39768	-0.02649	0.0339	1								MUTYH	0.11793	0.60317	1	0.0919
GMPPB	1.75473	0.65824	0.00285	0.11		EIF4B	-0.12042	-0.4183	0.0798	0.101								LONRF2	-0.04756	-0.66363	0.948	0.0833
AURKA	-0.4533	-0.31893	0.00983	0.146		ESYT1	-0.09091	-0.30538	0.0466	0.0707								SOGA2	0.16056	-0.50933	0.769	0.0616
CCNH	0.32044	-0.09244	0.05	0.399		C6orf120	-0.37554	-0.14861	0.0671	0.249								HSPA12A	0.30756	-0.45733	0.259	0.0587
HIGD1A	-0.28708	-0.21751	0.0178	0.233		HINT2	-0.33919	0.67762	0.142	0.0343								ZBTB8A	0.48636	-0.11772	0.0928	0.684
POLG	-0.32129	-0.19479	0.0168	0.792		CIAO1	-0.37533	-0.28676	0.0183	0.0578								NANP	0.17426	-0.6033	0.0836	0.227
EMD	0.38411	-0.14344	0.0602	0.954		POLR2B	-0.31532	-0.38462	0.0375	0.635								HK2	-0.14522	-0.70629	0.648	0.047
SNX5	0.32512	-0.33658	0.0427	0.0989		MRP63	-0.31647	-0.00554	0.0268	1								PHLPP2	0.06174	-0.62838	0.922	0.0877
ZNF638	-0.24032	-0.23758	0.0838	0.718		U2AF2	-0.3954	0.01096	0.0295	1								ZNF621	-0.2226	-0.45488	0.972	0.0656
FIP1L1	0.2586	-0.13678	0.0161	0.681		FTSJ2	-0.06569	-0.51529	0.885	0.0478								MFSD9	0.22243	-0.36827	0.329	0.0493
CTH	3.16046	-0.14886	0.00131	0.61		FECH	-0.29291	0.19511	0.0734	0.284								TADA2B	0.058	-0.41882	0.993	0.0363
DYNC1H1	0.23494	-0.31617	0.0414	0.708		RPS26	-0.30088	-0.51153	0.297	0.0842								N4BP2	0.47258	-0.13008	0.0704	0.939
TOR1AIP2	-0.25222	-0.30986	0.18	0.0965		MED10	0.96361	-0.48958	0.0097	0.104								BHLHA15	1.77969	0.4582	0.0412	0.463
SLC25A10	-0.38348	0.01767	0.0544	1		ISOC1	-0.45826	-0.14993	0.025	0.488								ZNF749	0.16708	-0.90163	0.783	0.0606
KIAA0100	-0.27419	-0.24906	0.00365	0.304		WDR41	-0.24326	-0.30207	0.0835	0.674								RC3H1	0.03671	-0.60649	1	0.0905
CRK	-0.22353	-0.45718	0.027	0.422		MAEA	-0.30892	-0.13797	0.0245	0.583								GFOD1	0.07806	-0.69651	1	0.0575
PMPCA	-0.67701	-0.17774	0.00333	0.512		KRI1	-0.2328	-0.23043	0.025	0.397								NUAK1	-0.216	-0.68627	0.636	0.0984
ORC5	0.20538	-0.34362	0.0418	0.347		DHRS11	-0.31195	0.13554	0.0875	0.709								IMMP2L	0.13638	0.33555	0.878	0.0543
DARS2	-0.36522	-0.27101	0.0537	0.534		CLK1	0.51585	1.08454	0.0884	0.0464								BMP2	-0.12026	-1.55024	0.893	0.0512
NEFL	-0.6349	-0.08916	0.00359	0.504		CDKN2AIPNL	-0.42275	-0.02941	0.00559	1								ATXN1L	0.0518	-0.39502	0.986	0.0837
NUP153	-0.23672	-0.5824	0.0573	0.202		DNAJB4	1.54163	2.45462	0.0008	0.0163								TNFRSF11A	-0.18798	-0.4695	0.834	0.0864
PPIL4	0.39116	-0.01575	0.0398	1		CBFB	-0.17771	-0.35941	0.0621	0.216								ADAP2	-0.14729	-0.58835	0.29	0.0877
DHX30	-0.34737	-0.06593	0.0227	1		GATC	-0.18909	-0.41089	0.0438	0.175								METTL15	0.22207	-0.34828	0.0671	0.208
PAN2	0.96924	0.53095	0.0118	0.126		TADA3	-0.33233	0.10836	0.0835	0.351								TRIM13	-0.28455	-0.28992	0.0958	0.206
DERL3	2.92633	1.26748	0.00029	0.0697		COPS7A	-0.44309	-0.02621	0.0134	1								TGFBR3	-0.09328	-0.70861	0.701	0.0877
TAX1BP1	0.21753	0.05072	0.0325	1		CAPN12	-1.06958	0.97448	0.0995	0.596								APH1B	0.04973	0.63521	0.983	0.0621
FAM96A	-0.38709	-0.20435	0.078	0.676		PELP1	-0.60683	-0.23636	0.011	0.289								WNT5A	-0.41748	-0.55339	0.244	0.0735
POLR1C	-0.09652	-0.59539	0.196	0.0902		CDK2AP2	1.89201	0.55101	0.00117	0.323								ATHL1	-0.03578	1.10278	1	0.0239
ORC2	-0.06441	-0.50576	0.757	0.0462		FAM89A	-0.34202	-0.61008	0.0967	0.116								SKIDA1	-0.39066	-0.43578	0.338	0.091
MIA3	0.73176	0.06316	0.0111	0.999		GADD45A	1.5666	0.08957	0.00341	0.65								PNMAL1	0.23766	0.73708	0.472	0.067
PAGR1	0.12654	-0.33448	0.661	0.0933		UBAC1	-0.4931	0.27562	0.0263	0.318								CDRT4	1.31824	0.80584	0.00532	0.422
ARMCX3	1.17483	-0.0082	0.00271	1		AKT1	-0.1763	-0.47952	0.0428	0.224								TBL1X	0.03244	-0.74428	0.893	0.0789
VPS4A	-0.12323	-0.1586	0.00197	0.513		NOP14	-0.12404	-0.28596	0.0884	0.524								DCUN1D2	0.16041	-0.03388	0.088	0.983
PPP1R15B	0.22058	-0.59556	0.0118	0.339		POU3F2	-0.32012	1.95754	0.351	0.0153
AP1S1	-0.56453	-0.10963	0.0123	0.489		SNX5	0.0334	-0.33658	0.831	0.0989
ENOPH1	0.48819	-0.33631	0.0113	0.0982		LYAR	0.29887	-0.79233	0.0372	0.0363
CGGBP1	0.40151	-0.29172	0.0122	0.423		MRPS22	0.15544	-0.2316	0.0788	0.41
LARP4	0.19517	-0.04728	0.0472	1		MCOLN3	0.23489	1.39611	0.231	0.045
IQCB1	0.68593	-0.39498	0.00583	0.403		BEX4	-0.07369	0.49469	0.268	0.0809
PSME3	0.07281	-0.43626	0.677	0.0847		GALK1	-0.37534	0.28925	0.0578	0.648
PPP3R1	0.50012	-0.24482	0.0111	0.709		TMEM248	-0.17159	-0.457	0.265	0.0839
TNFRSF10B	0.33931	0.0395	0.0184	0.779		NDUFAF2	-0.13676	-0.11642	0.0305	0.862
BUB1B	-0.65427	-0.49967	0.00589	0.274		GGNBP2	0.32216	-0.18677	0.0859	0.807
BEX2	0.73183	0.3419	0.0246	0.0665		SMIM11	-0.50607	-0.23321	0.0246	0.424
ORC6	0.06545	-0.48682	0.608	0.0469		HRAS	-0.55329	-0.12747	0.0444	0.844
IMPACT	0.60245	0.04521	0.00275	1		DNAJB11	1.52974	0.0056	0.00172	1
ADAR	-0.2328	-0.41683	0.00694	0.227		PDPN	0.05606	0.39405	0.861	0.0612
NAMPT	0.52357	-0.62365	0.00831	0.122		ITGB1	-0.11203	-0.1985	0.085	0.474
SLC39A1	-0.18645	-0.15006	0.0687	0.653		RAE1	0.39904	-0.22135	0.0293	0.255
API5	-0.1675	-0.51203	0.0339	0.462		IFNGR1	0.58299	-0.38587	0.012	0.269
HMGB3	-0.50777	-0.25889	0.0196	0.228		GRB2	-0.43061	-0.25347	0.00673	0.142
RAP1B	0.28681	-0.31379	0.0303	0.126		IDH1	-0.70974	-0.17723	0.00933	0.34
MAGOHB	0.84882	0.05283	0.0111	1		NOMO1	0.19866	-0.15018	0.0786	0.527
MAN1A2	0.42544	-0.32279	0.00359	0.533		MUM1	0.02748	1.8067	0.892	0.0274
TCF25	0.17575	0.74478	0.229	0.0259		LPHN2	-0.37103	0.19298	0.0856	0.597
JOSD1	0.13534	0.6447	0.0494	0.00872		SMUG1	-0.78732	0.32153	0.0151	0.264
GEMIN6	-0.61509	-0.53177	0.0155	0.179		C9orf123	-0.47406	0.07619	0.004	1
POLR2E	-0.3398	0.07534	0.0203	1		TMED7	1.05986	-0.27524	0.0015	0.668
CARS	1.36258	0.32629	0.00365	0.11		PPP1R14C	-0.54311	0.08737	0.0466	0.673
CHAF1A	-0.41397	-0.20046	0.0377	0.495		DSP	-0.26173	-0.61837	0.0251	0.232
RNF34	-0.16502	-0.24181	0.321	0.0481		ALDH18A1	-0.09624	-0.46728	0.048	0.137
DCP2	-0.47111	-0.28548	0.00532	0.423		NECAP1	0.14279	-0.14625	0.0795	0.594
AKT2	-0.42967	-0.14798	0.0324	0.822		C17orf58	-0.64895	-0.23564	0.0226	0.356
PIP5K1A	0.16188	-0.53603	0.274	0.0549		CHMP1A	-0.46109	0.10892	0.0194	0.916
SKP1	-0.43473	-0.13717	0.0219	0.512		CARHSP1	-0.22944	0.58875	0.0767	0.176
ESYT1	-0.38576	-0.30538	0.0119	0.0707		DCTN6	-0.27565	-0.19954	0.0959	0.176
SHOC2	0.17744	-0.41901	0.0678	0.326		TVP23B	0.47521	-0.38137	0.0655	0.45
PIGS	-0.13604	-0.04272	0.0238	1		IPO4	-0.31331	-0.2584	0.0202	0.196
ALDH1A2	-0.32239	1.23006	0.0297	0.00447		MAP4K4	-0.31316	0.05722	0.0462	0.846
TCF19	0.20469	-0.09924	0.0552	0.759		SEC24C	0.28509	-0.05903	0.0249	0.817
FADS2	-0.43059	-0.13493	0.00796	0.72		TUSC3	-0.33527	-0.07766	0.0344	0.838
GOPC	0.48672	0.17328	0.00526	0.857		GRK6	-0.24218	-0.33933	0.0601	0.546
CPNE3	-0.24201	0.01904	0.0118	1		TOP2B	-0.40581	-0.39765	0.0177	0.306
TTC13	0.15537	-0.422	0.151	0.0933		SMG9	0.33903	0.18343	0.0347	0.762
RNF14	0.49113	-0.73089	0.0576	0.242		FNTA	0.24177	-0.15577	0.053	0.439
FAM162A	-0.19762	-0.16932	0.0753	0.709		ZNF638	-0.30967	-0.23758	0.032	0.718
CRKL	-0.21496	-0.69836	0.0199	0.129		XPOT	0.61289	-0.67621	0.00538	0.215
LUZP6	-0.16824	-0.29223	0.132	0.0877		PTPRA	-0.32495	-0.07965	0.0991	1
MTPN	-0.16824	-0.29223	0.132	0.0877		MICU1	-0.28523	0.0722	0.0753	0.913
TMX4	0.39002	-0.15253	0.0351	0.522		HHLA3	0.30406	0.64828	0.9	0.0116
MTMR4	0.58697	-0.37129	0.00282	0.0416		PGAM4	-0.43977	0.23948	0.00672	0.366
GPATCH4	-0.1181	-0.71009	0.347	0.059		MITD1	-0.05054	0.75967	1	0.0494
CD151	-0.27821	-0.08636	0.0731	1		POM121C	0.07745	-0.39505	0.61	0.0796
NCAPG	-0.29556	-0.29659	0.0423	0.265		ENY2	-0.33362	-0.06706	0.0193	0.478
FTSJ3	-0.40776	-0.08195	0.0549	0.244		CENPB	-0.47049	0.09764	0.0562	0.995
ALKBH2	0.49084	-0.29991	0.0461	0.289		ZDHHC4	-0.39947	0.35174	0.053	0.172
DCTN4	0.27178	-0.20462	0.076	0.686		KDM5C	-0.21852	-0.2851	0.0132	0.344
NUPL2	-0.09118	-0.42327	0.0276	0.135		COG2	-0.45622	-0.04408	0.0294	1
PIGW	0.38586	-0.62276	0.00595	0.135		CPNE3	-0.20182	0.01904	0.0194	1
LTN1	0.26048	-0.39261	0.0739	0.545		GPR89C	0.21336	1.08804	0.537	0.0316
TWF1	-0.17632	-0.4299	0.0974	0.422		CCDC127	0.10228	0.37361	0.284	0.0542
HAUS5	0.2485	0.23214	0.0711	0.549		SLFN11	0.96983	-0.21297	0.00172	0.103
SDCBP	0.45532	0.12667	0.0293	0.921		CSTF2T	-0.49808	0.13444	0.00189	0.247
POLA1	0.14977	-0.16094	0.0852	0.567		SEH1L	-0.01517	-0.5897	1	0.0193
STXBP3	0.18509	-0.38778	0.0205	0.69		AIMP2	0.13252	-0.25323	0.0459	0.209
FKBP2	1.38581	0.34671	0.0127	0.176		SERP1	1.08765	0.23032	0.00475	0.0819
UTP14A	0.24743	-0.66552	0.0656	0.0235		SEC23B	0.38699	-0.0457	0.00601	1
NPC2	-0.31692	0.33267	0.0969	0.251		SERTAD1	0.98995	0.41786	0.0304	0.245
LAP3	0.10751	0.45452	0.235	0.0842		MGMT	-0.46195	0.59283	0.0291	0.156
PLRG1	0.36159	-0.10942	0.0168	0.843		ANXA2	-0.05915	0.47715	0.717	0.0406
CHAC2	-0.15312	0.03066	0.0855	1		ARPC5	-0.54763	-0.4515	0.0148	0.464
SUMO3	-0.33631	-0.15505	0.0712	0.42		NANS	0.72835	0.02709	0.015	1
BAX	-0.39112	0.21884	0.0769	0.562		PRPF6	-0.26225	0.09978	0.0395	0.544
TUBB6	-0.44988	0.35469	0.0508	0.204		RAB5A	0.53758	-0.31198	0.019	0.161
OGFRL1	0.4982	-0.49583	0.0825	0.165		GEMIN4	-0.5142	-0.37431	0.0281	0.284
GCN1L1	-0.38006	-0.27143	0.0177	0.403		ADAR	-0.37233	-0.41683	0.0632	0.227
NADK2	0.36545	-0.25731	0.033	0.582		TOX4	0.20614	0.01197	0.0943	1
KCTD15	0.94415	-0.48409	0.00365	0.0259		ZCRB1	-0.2792	-0.08291	0.0295	0.612
CDC25A	0.06085	-0.4323	0.584	0.0478		TOR1A	0.30971	-0.15537	0.0322	0.266
KHDRBS1	-0.17431	0.32938	0.293	0.0756		TMEM50B	0.80446	-0.00486	0.00212	1
UBL4A	-0.50455	-0.43839	0.0124	0.23		SSR3	0.88916	-0.36908	0.00277	0.0259
C1orf109	0.45506	-0.66593	0.0303	0.168		SAMD11	-0.42885	0.4432	0.0215	0.762
CKS1B	0.2593	0.48268	0.127	0.0206		OSBPL9	-0.17739	-0.19275	0.0839	0.6
MAPK6	0.57317	-0.58202	0.00972	0.189		THOC3	-0.39949	-0.12494	0.0759	0.817
WDR36	0.34644	-0.61976	0.0237	0.186		MCM3AP	-0.25666	-0.08336	0.0659	0.708
CNOT1	0.14991	-0.54178	0.0893	0.255		LYPLA1	-0.25854	-0.54444	0.0579	0.278
EIF5AL1	-0.26139	-0.54512	0.0611	0.138		PNRC2	-0.20662	-0.41491	0.0288	0.403
KLC1	-0.21732	-0.118	0.033	0.709		DNAJC10	0.52678	-0.29532	0.00435	0.476
NUDT19	0.00371	-0.39981	1	0.0783		FTSJ1	0.10929	-0.17254	0.089	0.256
B4GALT2	-0.31866	-0.24477	0.0664	0.734		COQ3	-0.34857	-0.02517	0.0518	1
RNF138	0.19022	-0.46446	0.0352	0.358		SBDS	0.2723	-0.52572	0.0886	0.474
CALB1	0.50546	-0.52861	0.0392	0.0339		TXNDC5	0.52101	-0.15949	0.0876	0.763
LARP1	0.16927	-0.5078	0.338	0.0235		LEO1	-0.31776	-0.35468	0.0461	0.422
OGFOD1	0.35092	-0.57958	0.0468	0.0478		DAPK3	-0.31316	0.84241	0.0711	0.263
IPO7	-0.01197	-0.54985	1	0.0501		AFG3L2	-0.24924	-0.39996	0.0125	0.146
KLHL23	-0.16035	-0.52918	0.0672	0.302		RAI14	-0.11339	-0.24495	0.342	0.0912
CRCP	0.2126	-0.5139	0.0261	0.263		VMA21	-0.4968	-0.57058	0.0133	0.0273
C16orf80	0.20614	-0.04746	0.0548	0.814		ADH5	-0.19424	-0.12226	0.058	0.603
TRAPPC4	0.30042	-0.05796	0.0725	0.885		TPP1	0.31658	0.19459	0.79	0.0791
CSNK2A1	-0.16257	-0.34041	0.475	0.083		MED11	-0.45501	0.28165	0.0537	0.583
LAMTOR5	-0.31913	-0.04404	0.0374	0.942		TFAM	-0.09095	-0.66416	0.28	0.0853
TRAPPC6B	0.83519	-0.21699	0.00422	0.374		TCF25	-0.07771	0.74478	0.543	0.0259
PCK2	2.08399	0.14784	0.00168	0.897		NAA15	-0.22378	-0.72636	0.0629	0.0513
G3BP2	-0.29335	-0.40247	0.0234	0.0997		CSTF2	-0.44003	-0.20101	0.0544	0.393
EMC2	0.15885	-0.13436	0.0727	0.879		MED24	-0.48045	-0.02713	0.0187	1
AP1AR	0.75676	-0.70846	0.00654	0.381		SLC20A1	0.294	-0.52542	0.00675	0.252
IFNGR1	0.25725	-0.38587	0.0407	0.269		ATP2A2	0.71376	-0.33168	0.00831	0.0522
GINS1	-0.30411	-0.36467	0.0215	0.213		RNF6	0.46532	-0.31816	0.0031	0.344
PRKRA	0.25161	-0.13916	0.0174	0.339		MGAT2	0.22614	-0.07588	0.048	0.729
LRRC41	-0.24454	-0.12948	0.0956	0.898		FKBP1B	-0.47605	0.37665	0.0451	0.252
ZNF770	0.51291	-0.52365	0.0118	0.0612		CDCA4	0.06111	-0.44585	0.757	0.0678
WDR82	-0.15298	-0.43785	0.0643	0.0853		SMARCC1	-0.15337	-0.29211	0.264	0.0667
UBE3A	0.19991	-0.48331	0.013	0.178		AAGAB	-0.18907	-0.4469	0.00906	0.149
BCS1L	0.31531	-0.25958	0.0428	0.252		POLG	-0.19045	-0.19479	0.012	0.792
SMC6	0.2902	-0.42012	0.0193	0.444		FADS2	-0.43593	-0.13493	0.0307	0.72
SEC31A	0.93567	-0.40035	0.00987	0.262		VEGFB	0.4382	-0.1193	0.064	0.913
SPAG5	-0.69148	-0.02541	0.00359	1		GYG1	-0.08087	-0.3018	0.859	0.0972
MLH1	0.35817	0.25403	0.0537	0.709		DDX50	0.49272	-0.12522	0.0139	0.345
AMFR	-0.25132	-0.14927	0.0223	0.156		KIF20A	-0.3677	-0.35893	0.0288	0.0574
PSPC1	-0.31834	-0.13088	0.0707	0.811		COIL	-0.32256	-0.30471	0.0155	0.261
PI4K2B	0.4898	1.19245	0.0139	0.0925		WDR43	0.16005	-0.72468	0.0194	0.0513
MORC4	0.25446	2.41817	0.0273	0.0259		NUP205	-0.21917	-0.40851	0.0605	0.246
C12orf44	0.42055	-0.24	0.0784	0.323		GNAI2	-0.44553	0.0472	0.0149	0.887
BEX4	0.16185	0.49469	0.0907	0.0809		NCAPD3	-0.19449	0.03659	0.0917	1
NUCB2	1.7008	0.23251	0.00972	0.195		G3BP2	-0.20843	-0.40247	0.174	0.0997
DYNLL2	-0.27718	-0.39095	0.0548	0.112		TMEM167A	-0.44549	-0.26845	0.0109	0.147
NDUFAF4	0.16886	-0.58145	0.333	0.0754		ARF6	-0.27761	-0.46088	0.235	0.0665
HDDC3	0.26904	0.16355	0.0919	0.946		RPS6KB2	-0.23642	0.30641	0.0701	0.669
KIF20A	-0.57111	-0.35893	0.00359	0.0574		MAD2L1	-0.3551	-0.56451	0.0372	0.124
ACTR10	0.2149	0.06942	0.0341	0.916		GGPS1	0.29209	-0.15464	0.0463	0.175
RNF145	0.15655	-0.09511	0.0594	0.406		EIF4EBP2	-0.55156	-0.09288	0.0291	0.709
ADD3	-0.4456	-0.25333	0.013	0.709		TRIM26	0.12541	0.9842	0.282	0.0271
ATP6V0E1	-0.6265	-0.18849	0.0341	0.565		ORC2	-0.25468	-0.50576	0.105	0.0462
ANAPC16	0.09087	0.37975	0.243	0.0756		GATAD2A	-0.00959	-0.37561	1	0.0956
ARHGDIA	-0.89858	-0.0051	0.0263	1		MICA	0.28527	1.33066	0.214	0.0192
CD46	-0.3724	-0.36924	0.0141	0.422		ALKBH5	-0.21943	-0.24793	0.024	0.556
SMARCAD1	0.58817	-0.3502	0.0117	0.583		C7orf73	-0.49893	-0.00119	0.0452	1
ABCF2	-0.01937	-0.27836	0.677	0.0574		CD276	-0.20963	0.2189	0.0676	0.709
CNOT11	0.05923	-0.27379	0.646	0.0981		LMNB1	-0.3379	-0.1764	0.0146	0.253
CASP8	0.26445	-0.21959	0.0466	0.777		CRCP	0.54408	-0.5139	0.00448	0.263
GALNT1	-0.31657	-0.37656	0.0257	0.458		NELFB	-0.54259	-0.07347	0.0144	1
SKA1	0.48944	-0.24571	0.00652	0.283		UBL4A	-0.36654	-0.43839	0.0535	0.23
CALCOCO2	0.61831	-0.15135	0.0208	0.569		LMNB2	-0.35253	0.05201	0.0878	1
TRAPPC13	0.36148	-0.13336	0.0435	0.946		NCAPD2	-0.33684	-0.27926	0.0291	0.532
DAXX	-0.22255	0.0775	0.0459	0.422		CREM	0.50381	-0.14715	0.00925	0.272
GRB10	1.05075	-0.21697	0.00168	0.377		SMARCD2	-0.51933	-0.30341	0.012	0.284
NCAPH	-0.40204	-0.40006	0.0467	0.469		RNF138	0.49004	-0.46446	0.0169	0.358
GABARAPL1	0.38112	0.11892	0.0274	0.753		PAFAH1B2	-0.35556	-0.45088	0.0159	0.0527
LAMC1	-0.34683	-0.35334	0.00583	0.339		CHERP	-0.4211	-0.36479	0.341	0.0749
SUCO	1.00557	-0.09882	0.0169	1		TMED5	0.76012	-0.00978	0.0142	1
SLC33A1	1.49429	0.16859	0.00131	0.619		CIB2	-0.63136	0.28242	0.0559	0.709
CPVL	-0.33009	0.15613	0.0262	0.591		KIFC1	-0.42621	0.03629	0.00647	1
NOMO2	-0.12151	-0.04513	0.0834	0.434		FAM195A	-0.54546	-0.41775	0.0227	0.566
DSN1	0.31953	-0.01269	0.0422	1		RCC1	-0.25056	-0.69172	0.0162	0.0541
TMX2	0.30998	-0.33141	0.0168	0.118		MAX	0.16385	-0.46644	0.414	0.0925
RHEB	0.2516	-0.05662	0.0938	0.709		IVNS1ABP	0.17192	0.10986	0.0183	0.271
GRB2	-0.19035	-0.25347	0.0777	0.142		DNAJC12	0.39053	-0.22157	0.0658	0.226
EDEM3	0.81794	-0.33905	0.00221	0.515		PLRG1	0.3264	-0.10942	0.0234	0.843
FAM84B	-0.30924	-0.86336	0.0271	0.0909		IDH2	-0.07749	0.4097	0.972	0.0905
SENP2	0.50901	-0.07528	0.027	0.396		SF3A1	-0.28717	-0.43875	0.114	0.072
IMPAD1	0.09481	-0.70442	0.0121	0.0707		GTPBP3	-0.41789	-0.25586	0.0646	0.185
RPS6KB2	-0.1087	0.30641	0.0913	0.669		YTHDF1	0.12053	-0.37548	0.164	0.0592
RRBP1	0.42089	0.30366	0.0501	0.41		CXADR	-0.60566	-0.168	0.0175	0.63
NEU1	0.91548	0.26238	0.00496	0.193		TACC3	-0.46143	-0.54201	0.0958	0.0569
TRMT11	0.56086	-0.43016	0.018	0.397		SLC37A4	-0.26207	-0.12356	0.0239	0.914
SURF6	-0.19807	-0.49598	0.318	0.0714		ID4	0.38284	-0.83952	0.0217	0.101
SSX2IP	0.31439	-0.26154	0.0755	0.554		CPSF6	-0.32817	-0.44847	0.0638	0.0612
TMEM214	1.15151	-0.3055	0.00523	0.579		SLC25A13	-0.29668	-0.0499	0.0408	0.344
POR	-0.33146	-0.038	0.0188	1		PRPF4B	-0.21612	-0.40452	0.0535	0.117
CCDC43	-0.20796	-0.19691	0.0295	0.37		MRPL50	-0.37385	-0.3565	0.0509	0.0789
RB1CC1	0.27767	-0.26365	0.0293	0.658		CDC27	-0.29601	-0.29295	0.0271	0.416
ZNRD1	0.19732	-0.23002	0.0647	0.435		SPA17	-0.54136	0.49266	0.116	0.0271
PIGA	1.18556	-0.3248	0.0054	0.407		PI4KB	-0.18158	0.07548	0.0339	1
RTN4	-0.5047	-0.22574	0.0627	0.709		APEH	-0.30364	0.26371	0.0869	0.632
SNRPF	-0.42822	0.11003	0.0477	0.669		HYOU1	1.83871	0.07217	0.00094	0.819
MRPS11	0.15632	0.04947	0.0536	1		PAK1IP1	-0.23223	-0.79951	0.00774	0.273
GPBP1L1	-0.09608	-0.35852	0.34	0.048		OSTC	0.74717	0.02297	0.00622	1
NIP7	0.05692	-0.89375	0.534	0.0806		MAPKAP1	-0.33787	-0.36764	0.0108	0.528
SLC31A1	0.55276	-0.3438	0.0163	0.335		IPO7	0.11113	-0.54985	0.42	0.0501
RAP2A	0.41048	-0.62326	0.0296	0.366		UBE3C	-0.27925	-0.23591	0.0168	0.269
KNSTRN	-0.3321	-0.37929	0.055	0.216		NXN	-0.46491	0.48255	0.0604	0.139
MMS19	0.08861	-0.09244	0.0271	0.74		NIN	-0.34685	-0.50121	0.0399	0.353
ECT2	-0.40247	-0.23321	0.0219	0.602		PGRMC2	0.16331	-0.31345	0.671	0.0887
DUSP11	0.40324	-0.35706	0.0377	0.377		SQRDL	-0.29885	3.31139	0.528	0.0255
SCYL2	0.40058	-0.41378	0.0427	0.385		KIAA0100	-0.32254	-0.24906	0.0164	0.304
TRMU	-0.17238	-0.37171	0.024	0.57		B3GAT3	-0.42259	0.06739	0.0514	1
ADH5	-0.1715	-0.12226	0.0712	0.603		KIF1C	-0.21492	0.31169	0.0943	0.422
LAPTM4A	-0.361	0.02735	0.00999	1		CAMLG	0.35054	-0.23154	0.0115	0.193
RAB8A	-0.33556	-0.19467	0.00404	0.184		C11orf74	-0.26822	-0.16088	0.0889	0.494
CHMP2B	0.20645	-0.33992	0.058	0.184		NOL10	-0.17263	-0.44057	0.0772	0.129
NPTN	-0.37993	0.01594	0.0473	1		DEPDC1	0.12742	-0.14976	0.0774	0.66
TSEN15	0.73916	0.80063	0.0203	0.0541		OBSL1	-0.49372	0.54449	0.0525	0.343
KDELC2	0.32719	-0.40659	0.0331	0.423		CDV3	0.29239	-0.52901	0.114	0.0527
MSMO1	-0.46096	-0.52354	0.0106	0.236		LIN28B	-0.12539	-0.81991	0.043	0.14
MRPS2	-0.24871	-0.17206	0.0519	0.697		GLA	0.59332	-0.99403	0.0178	0.0574
RPAP3	0.20398	-0.43558	0.0883	0.405		NSDHL	0.00478	-0.37654	1	0.0875
LRRC8D	1.15253	-0.25671	0.00034	0.102		ATF2	0.48576	-0.12895	0.0964	0.849
MTF2	-0.12935	-0.30556	0.0503	0.424		PWP2	-0.24036	-0.4307	0.18	0.0894
EXOSC3	-0.09335	-0.36211	0.557	0.043		PEX19	-0.23857	0.09708	0.0407	0.885
GLRX2	0.46141	-0.00071	0.0441	1		MCM2	-0.28238	-0.14722	0.0109	0.354
SUV39H2	-0.23862	-0.12772	0.0617	0.953		INTS10	-0.12531	-0.38192	0.386	0.0257
PARP2	0.26947	-0.09488	0.0398	0.384		PELO	0.3988	-0.07798	0.013	0.734
FYN	0.48436	-0.34692	0.0987	0.0592		HMGA2	-0.6241	-0.36777	0.0306	0.197
TSG101	0.39457	0.01115	0.0609	1		MESDC2	0.5475	-0.11953	0.00172	0.393
CCSAP	-0.27112	-0.3318	0.00856	0.545		NR2F1	-1.06972	-0.73544	0.0335	0.124
FAM129A	1.36758	0.17311	0.003	0.71		PDE6D	-0.19103	0.3212	0.0492	0.0474
VAMP3	-0.53382	-0.05342	0.0273	0.813		ABCB7	-0.17489	-0.114	0.0355	0.804
KATNB1	0.68353	-0.07882	0.0103	0.921		TMEM214	0.62234	-0.3055	0.0517	0.579
TTC19	0.31135	-0.26449	0.00766	0.151		PYCR2	0.2587	0.12077	0.0578	0.956
EIF2AK3	1.92149	-0.19243	0.000303	0.912		PSPC1	-0.45071	-0.13088	0.0206	0.811
C12orf29	0.38617	-0.52929	0.0334	0.316		ACTL6A	-0.18278	-0.32804	0.0468	0.407
CMTM6	-0.45685	0.0264	0.00586	1		SLC30A5	0.52129	-0.24378	0.0285	0.422
TTLL12	-0.6672	-0.68718	0.0155	0.122		YTHDC1	0.14062	-0.10309	0.0872	0.769
RAI14	0.14421	-0.24495	0.131	0.0912		CLSTN1	-0.36662	0.07729	0.0646	0.883
CLK1	0.54092	1.08454	0.0542	0.0464		ARHGAP5	-0.20311	-0.01445	0.0346	1
GGPS1	0.23901	-0.15464	0.0744	0.175		PGM2	-0.45029	-0.22026	0.0054	0.524
TARBP1	-0.2244	-0.19242	0.0144	0.78		C22orf39	-0.77604	0.23333	0.0555	0.474
WDR1	-0.32033	-0.08725	0.0134	0.709		DEAF1	-0.44873	0.0356	0.0461	1
NT5C3A	0.65337	-0.57671	0.0153	0.0477		EXOSC3	-0.14191	-0.36211	0.124	0.043
POLR3C	0.72121	-0.28397	0.0188	0.585		NUF2	-0.10232	-0.04356	0.0762	1
LPCAT1	-0.95249	-0.27864	0.00999	0.125		NDUFAF1	-0.18335	-0.14498	0.0991	0.364
ISOC1	-0.20721	-0.14993	0.0318	0.488		SSR1	0.81635	-0.31849	0.0134	0.483
ANKLE2	-0.34654	-0.15437	0.0191	0.232		MAP7D1	-0.24901	-0.169	0.0764	0.499
NT5C2	0.31782	0.14149	0.0187	0.674		ANKLE2	-0.16284	-0.15437	0.0168	0.232
NR2C2AP	0.0725	0.36705	0.0392	0.588		EMC8	-0.2839	-0.47162	0.206	0.0851
ANXA11	-0.33258	0.29246	0.0273	0.276		NSF	-0.20658	-0.10642	0.0661	0.848
CIAO1	-0.40619	-0.28676	0.00264	0.0578		HMOX2	-0.31661	-0.1266	0.053	0.874
RNF122	0.48129	-1.36997	0.0336	0.163		ZDHHC6	0.32264	-0.40341	0.0194	0.42
TMEM126B	-0.05201	-0.42786	0.677	0.0578		OFD1	0.19843	0.76024	0.33	0.0862
NELFB	-0.44874	-0.07347	0.0197	1		FXR1	0.36389	0.50925	0.373	0.0405
COQ5	0.32802	0.25965	0.0897	0.118		CCDC84	0.28877	1.47892	0.562	0.0386
MPC2	-0.20468	-0.0231	0.0934	1		MRPL30	0.0708	-0.57284	0.686	0.0222
CEP57	0.54995	0.05726	0.0106	1		AUTS2	-0.06457	-0.6089	1	0.0542
NEK7	0.40006	-0.38847	0.0267	0.559		RPP30	0.14994	-0.06687	0.0867	0.759
ZNF131	0.20312	-0.44966	0.0785	0.189		TUBGCP2	-0.22165	-0.05922	0.0781	0.789
TUBG1	-0.31196	0.32467	0.0213	0.0858		SURF6	-0.09701	-0.49598	0.675	0.0714
CBFB	-0.29395	-0.35941	0.0666	0.216		OAZ2	-0.49093	-0.19771	0.0908	0.618
POLR3D	0.7387	-0.48842	0.00456	0.179		RRS1	-0.21662	-0.75215	0.0764	0.00223
TAF11	-0.60677	-0.17472	0.0131	0.549		LEPREL4	-0.26975	-0.24374	0.0261	0.413
SLC12A2	0.25059	-0.41201	0.0289	0.0716		PKN1	-0.33228	0.0662	0.0784	0.934
42255	-0.30604	0.00089	0.00934	1		KLHL12	0.16098	0.46224	0.157	0.0656
SEC24D	2.73218	0.13759	0.000758	0.911		CNOT7	-0.20552	-0.20511	0.0732	0.539
TUSC3	-0.26765	-0.07766	0.062	0.838		UCHL5	0.25836	-0.44173	0.0804	0.158
TIMM9	0.49832	-0.38021	0.0473	0.0587		PCYOX1	-0.31803	-0.26762	0.0699	0.667
NBN	0.23522	-0.47729	0.0511	0.189		MRPS35	0.03209	-0.39352	0.952	0.0621
UCK2	0.16269	-0.37124	0.115	0.0276		ATG3	0.07272	-0.26281	0.085	0.266
FEM1A	-0.22536	-0.36375	0.0969	0.189		ATP6V0A1	0.43461	-0.21062	0.0593	0.422
DAZAP2	-0.80414	-0.13034	0.00493	0.18		SFXN2	-0.19252	-0.07954	0.0134	0.42
C12orf75	-0.21922	0.38853	0.063	0.0215		SOX4	-0.62217	-0.82592	0.0133	0.0259
BLOC1S6	0.25889	-0.46907	0.0959	0.483		VCAN	-0.33457	-0.46184	0.0747	0.315
NEK4	0.22681	-0.38432	0.0289	0.129		RBM25	-0.15664	-0.41479	0.0992	0.304
EGLN1	-0.07102	-0.47082	0.354	0.0933		AP1M1	-0.38223	0.04511	0.0412	1
EMC9	0.56412	-0.00451	0.0419	1		EPS15L1	0.12298	0.67662	0.785	0.0539
MSL1	-0.45299	-0.58304	0.00812	0.139		MED16	-0.30471	0.56992	0.0843	0.294
SETD7	0.42809	-0.5176	0.0218	0.179		SEC61A1	0.83269	-0.07742	0.00626	1
MRPL34	-0.4458	-0.16214	0.0648	0.578		BTBD3	-0.29841	0.40076	0.129	0.0959
TMEM203	-0.50877	-0.14403	0.0287	0.286		C19orf48	0.17543	-0.45532	0.0889	0.131
RAB21	0.31788	-0.13489	0.0556	0.801		CNOT11	-0.12205	-0.27379	0.42	0.0981
NECAP1	0.49934	-0.14625	0.017	0.594		42064	-0.6032	-0.37278	0.0142	0.156
LCP1	-0.46306	-0.09357	0.0212	0.773		MFN2	-0.1848	-0.25805	0.0235	0.208
ATP1B1	0.34394	0.27475	0.0114	0.0539		SERINC1	0.33072	-0.17532	0.00565	0.724
GSS	0.09261	0.28503	0.07	0.224		DCAF8	-0.44478	0.00513	0.00951	1
SNRNP25	-0.48121	0.05914	0.0403	0.917		DYNC1LI2	0.18437	-0.21492	0.0679	0.328
MIEN1	-0.37675	0.13647	0.0318	0.422		ORC5	0.30365	-0.34362	0.017	0.347
CD9	-0.52819	-0.31377	0.0355	0.18		IARS	0.35796	-0.43281	0.0377	0.228
FBXO18	-0.28951	-0.27025	0.0178	0.336		FBXO18	-0.31717	-0.27025	0.0177	0.336
MAK16	0.3222	-0.52496	0.0207	0.116		C6orf1	-0.5045	0.47109	0.0804	0.493
LPGAT1	-0.22474	-0.35893	0.0327	0.295		NCLN	-0.22604	-0.33092	0.0639	0.485
RFK	-0.37951	-0.1811	0.00987	0.485		UCK2	-0.15856	-0.37124	0.0519	0.0276
BAG2	-0.13048	0.36874	0.0427	0.255		GNA13	0.21478	-0.07113	0.0433	0.974
CSNK1G2	-0.33332	-0.08435	0.084	1		RNF34	0.09217	-0.24181	0.715	0.0481
GFM1	0.32348	-0.49054	0.0108	0.309		RAI2	-0.20328	0.69182	0.612	0.047
GDE1	-0.22472	-0.30076	0.0674	0.119		WASF2	-0.18248	-0.23674	0.47	0.0959
SETX	0.5846	-0.25567	0.0111	0.514		ENGASE	-0.09808	2.49958	0.783	0.0148
YTHDC1	-0.16782	-0.10309	0.0233	0.769		NOP16	0.01616	-0.79835	1	0.0707
HSPA4L	-0.28447	1.87514	0.0121	0.0286		CYP51A1	0.05462	-0.40345	0.28	0.0789
PTPN13	0.59271	-0.37161	0.0172	0.422		ALDH3A2	-0.46338	-0.36712	0.00688	0.0541
SERPINH1	0.2926	3.79291	0.0596	0.0148		NMT2	-0.49019	0.40058	0.012	0.393
DYNC1LI2	-0.2809	-0.21492	0.0349	0.328		TMEM14B	-0.52409	-0.04135	0.012	0.897
SPIN1	0.21251	-0.1358	0.0389	0.759		RNF149	0.38895	0.1635	0.0604	0.238
PAIP1	0.2729	-0.20693	0.0364	0.295		SREK1	0.23572	-0.36416	0.0453	0.556
ATP8B2	0.59802	-0.00137	0.0883	1		FNDC3A	0.56106	-0.34164	0.034	0.511
ARHGEF2	0.88054	0.01638	0.014	1		CCDC59	0.60051	-0.33981	0.019	0.128
ANXA2	-0.11635	0.47715	0.314	0.0406		PIGC	-0.59189	-0.00391	0.0184	1
DBN1	-0.54051	-0.35527	0.0803	0.423		CMTM6	-0.64713	0.0264	0.00435	1
PON2	-0.41858	0.00794	0.0116	1		TTLL12	-0.49652	-0.68718	0.0252	0.122
ATG3	0.40677	-0.26281	0.0207	0.266		CCNE1	0.35151	-0.06881	0.0217	0.448
ZBTB10	0.53269	-0.56381	0.00583	0.193		NUDT21	-0.25066	-0.40528	0.0222	0.246
CHEK1	0.47094	-0.13343	0.0465	0.651		GPR89A	0.29509	1.16377	0.337	0.0225
PABPC1	-0.04795	-0.39643	0.584	0.0493		ACTR3	-0.19589	-0.29584	0.036	0.311
NME4	-0.56513	-0.12129	0.0102	0.908		ACTA2	0.28644	1.96351	0.417	0.0107
REEP5	-0.25251	-0.31542	0.0833	0.318		ABHD3	0.47843	1.00427	0.0267	0.101
VEZT	0.25137	-0.25032	0.065	0.503		IKBIP	0.48843	-0.08848	0.0134	0.865
GABARAPL2	-0.42272	0.08345	0.0721	0.741		ATRAID	-0.33397	0.16954	0.0578	0.64
FOXC1	-0.37235	-0.54054	0.0514	0.144		NINJ1	0.35316	-0.08555	0.098	0.995
FAM69B	-0.38173	-0.30117	0.0546	0.389		ABCF2	-0.01643	-0.27836	1	0.0574
CNOT10	0.33085	-0.12582	0.0618	0.709		ZFAND2A	1.98875	1.57227	0.011	0.0297
MRFAP1L1	-0.39103	0.10199	0.00703	0.741		NCBP2	-0.02149	-0.63203	1	0.0777
SQSTM1	-0.52131	0.66709	0.0312	0.0678		HKR1	0.44169	-0.20838	0.0138	0.348
ALG2	1.16109	-0.24151	0.00225	0.511		CLUH	-0.39586	-0.22605	0.0409	0.733
TEX10	-0.49123	-0.48797	0.0312	0.0286		FASTKD5	-0.3315	-0.51233	0.0577	0.0242
DNA2	-0.24995	-0.33201	0.0807	0.624		SPCS3	0.44882	-0.11796	0.0151	0.465
CSRP1	0.27653	0.05291	0.0347	1		UBE2D1	0.21793	0.06825	0.0384	0.799
METTL6	0.51327	-0.1547	0.0274	0.419		PIP5K1A	0.07248	-0.53603	0.726	0.0549
MND1	0.38216	0.28702	0.0574	0.227		BCOR	-0.49163	-0.96225	0.0294	0.052
UNC45A	-0.49816	0.14514	0.0625	0.647		KIF11	-0.25326	-0.27786	0.078	0.494
DNAJB6	-0.31515	1.18401	0.0542	0.00825		FAM96A	-0.41386	-0.20435	0.0646	0.676
RECQL	0.24025	-0.19226	0.0061	0.869		CRYZ	-0.32676	0.90232	0.0106	0.292
MPHOSPH6	-0.16092	-0.24017	0.0621	0.186		CADM1	-0.30122	-0.07926	0.0134	0.783
SCYL1	0.23125	-0.04549	0.0134	1		DEPDC1B	-0.26658	-0.43014	0.0686	0.251
LYSMD3	1.48352	-0.27264	0.00332	0.657		ALG12	0.54449	0.00086	0.0359	1
SCNM1	0.03681	-0.37566	1	0.0292		EML4	-0.39297	-0.24777	0.0917	0.345
PFN2	-0.3075	-0.06581	0.0762	0.767		RNF43	-0.80286	1.4524	0.0835	0.0474
BEX1	0.49282	0.23466	0.0343	0.236		CCND3	-0.08448	0.82298	0.673	0.0316
FRAT2	-0.44848	-0.6871	0.015	0.0791		GOSR2	0.54508	-0.35835	0.0184	0.231
BLOC1S2	0.15655	0.06881	0.0716	0.99		GTF3C2	-0.4915	-0.24759	0.0351	0.334
PSMC3IP	0.27238	0.19898	0.067	0.269		PRKAA1	-0.24328	-0.45981	0.0899	0.582
SIKE1	0.44354	-0.4131	0.0196	0.412		NDUFS1	-0.18059	-0.15401	0.0482	0.709
SMARCA4	-0.32076	-0.09524	0.0697	0.561		SLU7	0.32962	-0.07604	0.0241	0.709
ZDBF2	0.92935	-0.12885	0.00508	0.934		GRPEL2	0.63993	-0.65735	0.00683	0.0961
TRUB2	-0.43036	-0.19031	0.0253	0.0969		MPHOSPH6	-0.34596	-0.24017	0.0361	0.186
RNF20	0.17315	-0.17446	0.0635	0.735		BRD7	-0.12569	-0.30176	0.313	0.0697
FAM120AOS	0.31941	-0.05638	0.0184	0.977		FYN	0.20263	-0.34692	0.5	0.0592
FAM53C	-0.00586	-0.49914	1	0.0371		GAS1	-0.87272	1.79901	0.0155	0.0153
CSTF3	-0.5442	-0.02378	0.0121	1		CUL2	-0.27077	-0.24903	0.0796	0.767
RAB1B	-0.39851	0.25496	0.0573	0.586		SMIM20	-0.38812	-0.07135	0.088	0.883
TSSC1	0.5374	0.1141	0.0332	0.762		UBXN4	0.45642	-0.21048	0.0141	0.709
ZCCHC3	-0.27947	-0.12959	0.029	0.341		HERPUD1	3.4524	0.12276	0.00143	0.79
CD2BP2	-0.34256	0.14018	0.0505	0.512		OGFOD1	0.33376	-0.57958	0.0267	0.0478
WLS	-0.19207	-0.09797	0.0693	0.322		CREB3L4	0.45784	2.09103	0.347	0.03
CYFIP1	-0.24077	-0.02368	0.014	1		SLC1A3	0.35337	0.54576	0.0206	0.406
RAB3GAP1	0.23756	-0.24591	0.0668	0.364		CPSF7	0.01834	-0.30814	1	0.0515
NADK	-0.03127	0.4144	0.943	0.052		RELA	0.02883	-0.45611	1	0.05
SNX4	-0.12828	-0.2536	0.0838	0.654		C1orf109	0.50635	-0.66593	0.0409	0.168
C9orf69	-0.47898	-0.16328	0.0168	0.674		HERC4	0.17261	1.22044	0.155	0.0833
USP11	0.28055	1.2601	0.0317	0.018		CDK12	-0.11069	-0.67274	0.946	0.067
UGGT1	0.7335	-0.08077	0.00359	0.587		NIT2	-0.32742	0.17702	0.0518	0.197
PRMT3	0.29749	0.60028	0.0765	0.232		BUB1B	-0.53029	-0.49967	0.015	0.274
YIPF6	0.61596	-0.30672	0.00329	0.343		R3HDM2	0.43744	0.13104	0.0586	0.422
ST13	-0.28847	1.33226	0.018	0.0153		BAMBI	-0.49442	-0.34646	0.0192	0.0599
FAM89A	-0.16824	-0.61008	0.0949	0.116		TEX261	-0.005	-0.3294	1	0.0475
PIGH	0.31746	-0.16984	0.0639	0.242		COL6A1	-0.25693	0.88372	0.0525	0.0866
GATC	-0.45464	-0.41089	0.00232	0.175		INTS8	-0.28266	-0.49258	0.0103	0.422
MRPL35	-0.27224	-0.23885	0.0501	0.364		CEBPG	1.51033	-0.47566	0.000524	0.18
PACSIN2	0.39411	0.03592	0.046	1		TARBP1	-0.48915	-0.19242	0.0123	0.78
ERCC3	-0.14315	-0.19661	0.0459	0.667		GNPNAT1	0.25913	-0.53763	0.00879	0.0749
GGH	-0.3826	0.17952	0.0852	0.6		RPIA	-0.28025	-0.56619	0.079	0.0676
UBE2G1	-0.2228	-0.54129	0.0824	0.0319		CCDC14	0.27059	0.22278	0.0575	0.349
MRPL30	-0.06928	-0.57284	0.122	0.0222		42253	-0.62023	0.5493	0.0592	0.424
PGM2	-0.22456	-0.22026	0.0393	0.524		CHMP6	-0.3403	0.71992	0.0556	0.216
POLR3H	-0.20015	-0.44619	0.034	0.0239		CAP2	-0.306	2.40127	0.21	0.0257
TMEM57	0.51886	-0.41171	0.00493	0.214		CCNB1IP1	0.9287	-0.23512	0.0562	0.734
CADM1	-0.405	-0.07926	0.0214	0.783		MTERFD2	-0.4192	-0.27716	0.0434	0.144
ABHD10	0.39395	-0.25938	0.0322	0.319		AMOT	-0.58687	-1.08699	0.00848	0.00816
PPP4R1	-0.19678	-0.03251	0.063	1		STX10	-0.75488	-0.02215	0.0519	1
TPM1	-0.52742	0.22732	0.0312	0.228		PODXL2	-0.53946	0.05922	0.0292	0.99
ABCB7	-0.08306	-0.114	0.0287	0.804		PCDH7	-0.69437	-0.09894	0.00892	0.392
RFC1	0.27909	-0.31279	0.0685	0.515		ABCD4	0.48017	0.66036	0.0354	0.181
SLC1A4	2.56533	1.04959	0.00108	0.0235		DHX30	-0.41318	-0.06593	0.0097	1
EIF4E2	-0.70353	-0.06004	0.00197	0.918		ZSWIM7	0.0118	0.34681	1	0.0925
FBXO28	-0.26816	-0.38196	0.0137	0.354		PSPH	1.0032	-0.28877	0.00798	0.245
TPGS2	-0.23619	-0.09083	0.074	0.786		MAPK6	0.35055	-0.58202	0.0291	0.189
BBS7	0.43608	0.52986	0.0334	0.277		PLIN3	-0.49101	0.66994	0.173	0.0717
MKRN1	-0.28493	-0.16837	0.0349	0.247		SH3BGR	0.71941	2.49108	0.0622	0.0282
APMAP	-0.40943	0.01839	0.0444	1		GTF3C1	-0.34203	-0.13439	0.0611	0.709
NF2	-0.36145	-0.38713	0.0184	0.123		ATF3	2.57327	0.38179	0.000595	0.315
ECSIT	0.23983	-0.05221	0.0405	1		UBE2G1	-0.11209	-0.54129	0.596	0.0319
STRN3	0.07071	-0.17241	0.0808	0.643		NEU1	0.70666	0.26238	0.0579	0.193
DLST	0.10057	0.13341	0.0658	0.741		RHBDD3	0.50417	0.46009	0.0197	0.445
AIF1L	-0.6092	-0.33866	0.00483	0.152		ERGIC1	-0.55866	0.32026	0.0203	0.26
RAB6A	0.48349	-0.41845	0.00179	0.269		TAF6	-0.29996	0.30698	0.0759	0.588
HSCB	0.61893	0.11963	0.0147	0.671		RAB6A	0.16928	-0.41845	0.0362	0.269
POMT1	-0.2438	-0.16845	0.081	0.486		PNISR	-0.31274	-0.18099	0.0971	0.709
XPO6	-0.132	-0.52176	0.396	0.0259		GGA1	-0.25783	0.1938	0.0348	0.742
OSBPL8	0.20075	-0.03309	0.0572	1		CSNK1G2	-0.39052	-0.08435	0.0406	1
PARL	0.20708	-0.14958	0.0781	0.359		ITGAE	-0.48439	-0.1466	0.0939	0.709
PREPL	0.58941	-0.2422	0.0154	0.452		MAPK3	-0.36736	0.40275	0.0287	0.577
FAR1	0.13278	-0.48293	0.0604	0.288		DPYSL3	-0.36279	-0.09051	0.0361	0.405
DPH7	0.2456	-0.23228	0.00851	0.458		KATNA1	0.37842	-0.32615	0.012	0.371
HMG20B	-0.25384	0.21198	0.0667	0.597		NIPSNAP1	-0.40724	-0.08851	0.0315	0.884
PERP	-0.15542	-0.19861	0.0307	0.512		ACOT13	-0.25251	0.11497	0.0156	0.709
UBXN8	0.22134	-0.53913	0.154	0.0877		PAM	-0.25295	-0.01966	0.0742	1
CHURC1	-0.27528	-0.00155	0.0235	1		AZI2	0.92814	0.33705	0.0912	0.44
VAPA	0.20863	-0.13303	0.015	0.759		WSB2	-0.35909	0.06513	0.0307	0.615
INTS3	0.23124	-0.43597	0.0142	0.498		ZFP36L2	0.36797	-0.73726	0.095	0.0148
HNRNPA3	0.0741	-0.21527	0.84	0.0881		XPO7	-0.26431	-0.24863	0.0703	0.226
TMA16	0.23637	-0.30802	0.0656	0.521		RIC8A	-0.32272	-0.032	0.0759	1
DCAF12	0.18004	-0.43059	0.0887	0.0127		UGDH	1.06726	-0.08528	0.00838	0.823
XRCC1	0.23653	0.36362	0.146	0.0471		SPIN1	0.10767	-0.1358	0.0547	0.759
CHMP2A	0.01719	0.40423	1	0.00259		DPH1	-0.39061	-0.24432	0.0465	0.504
MED10	0.65308	-0.48958	0.0181	0.104		SPTSSA	-0.41493	-0.20594	0.0794	0.12
FAM199X	0.1629	0.11315	0.0188	0.586		CANT1	-0.25591	-0.09855	0.0218	0.918
MESDC2	0.50067	-0.11953	0.00207	0.393		SLC30A9	-0.15482	-0.17488	0.0808	0.491
SHCBP1	0.86376	-0.25342	0.000115	0.638		RFK	-0.31292	-0.1811	0.0152	0.485
NR2F6	-0.7679	0.19234	0.0271	0.698		ABR	-0.47002	0.0929	0.0623	0.875
HIST1H2BE	0.41819	0.15168	0.0619	0.892		THOP1	-0.38624	-0.03218	0.07	1
SAMD11	-0.62685	0.4432	0.00899	0.762		WDR34	-0.43842	0.50546	0.0746	0.23
ISCA1	0.01728	-0.45596	1	0.0735		NIT1	0.18255	0.53474	0.325	0.0406
PPP2R2D	-0.31991	-0.10892	0.0276	0.37		DCAF6	-0.39003	-0.05332	0.00448	1
FAM3C	0.64795	0.17184	0.00927	0.602		RIOK1	0.26324	-0.56952	0.0444	0.0833
DERL1	0.4657	-0.19483	0.0218	0.205		GMPPA	0.57443	0.22001	0.0208	0.709
PARD3	0.19192	-0.02178	0.0622	1		TMEM223	-1.29758	0.00986	0.0273	1
MYL6B	-0.24241	0.35483	0.0823	0.393		SMARCAD1	0.29781	-0.3502	0.0592	0.583
HTATIP2	-0.12001	0.57553	0.339	0.0282		DHCR7	-0.27084	-0.54244	0.0638	0.0622
OSTCP2	1.37754	-0.85779	0.0116	0.422		CYB5R3	-0.35385	0.11928	0.0411	0.824
MCM3AP	-0.20975	-0.08336	0.0184	0.708		SRSF11	-0.09495	-0.41016	0.0713	0.376
STK24	0.11203	-0.36752	0.9	0.0494		TBCD	-0.40279	0.08227	0.0601	1
MRPL1	0.50826	-0.0143	0.0349	1		C11orf84	0.14747	0.82932	0.366	0.0305
ZC3H8	0.79837	-0.16817	0.00739	0.614		ACTRT3	0.16915	3.6043	1	0.0282
ACTR1B	0.30132	0.3038	0.0127	0.559		IMPAD1	-0.13903	-0.70442	0.0558	0.0707
MEX3C	0.75267	-0.63543	0.00927	0.173		ZNF622	0.40424	-0.16255	0.0917	0.501
SMCR7L	0.2515	-0.61465	0.0646	0.0419		ANKRD40	-0.24322	-0.30805	0.0372	0.144
REEP2	-0.29951	0.36377	0.0478	0.57		BMS1	-0.27653	-0.45461	0.0945	0.726
PPP2R5D	-0.41257	-0.08906	0.0354	0.932		GRHL1	-0.11286	1.45556	0.451	0.0522
FSTL1	-0.28341	-0.1794	0.0565	0.743		H2AFY2	-0.27321	-0.03468	0.0776	1
VAT1	-0.28955	-0.07036	0.0518	1		PBX2	-0.41554	0.20185	0.0686	0.709
GAS1	0.68815	1.79901	0.0253	0.0153		TRUB2	-0.19862	-0.19031	0.422	0.0969
SNAP47	-0.25626	-0.13399	0.0868	0.595		CAT	-0.23459	-0.06801	0.0218	0.859
HSD17B7	1.11089	0.79803	0.00524	0.236		SNAP47	-0.38377	-0.13399	0.0918	0.595
DUSP12	0.68387	-0.03674	0.0133	0.927		CHCHD7	-0.41352	-0.30332	0.075	0.244
ZNF639	0.47887	-0.60394	0.0621	0.133		42258	-0.33744	-0.52631	0.0268	0.216
CREB3	0.52279	0.03524	0.0347	1		TARS2	-0.37826	-0.00239	0.0178	1
MRPL16	-0.56251	-0.18081	0.0269	0.215		SP2	0.10827	-0.29704	1	0.03
USP7	-0.0699	-0.58033	0.706	0.0877		NEIL2	-0.29742	1.29064	0.0958	0.0667
MPLKIP	-0.42569	0.04031	0.0239	0.995		ATPAF2	-0.29772	0.26508	0.317	0.0989
TYSND1	-0.31758	-0.23333	0.088	0.271		MED4	-0.21369	-0.16512	0.0781	0.673
STX5	1.22147	0.06868	0.00532	1		LYPLA2	-0.40788	0.09155	0.0679	1
KRI1	-0.25745	-0.23043	0.0215	0.397		ZFYVE9	-0.02613	0.88847	0.984	0.0619
GPX8	0.52404	0.71765	0.00832	0.225		CCDC42B	-0.396	-0.09976	0.0896	0.8
SLC50A1	1.43815	-0.05135	0.00364	0.799		TUBD1	0.22743	-0.26341	0.546	0.05
MGST3	-0.29237	0.25644	0.202	0.0652		NOMO2	0.16089	-0.04513	0.0473	0.434
RNF113A	0.82589	-0.06078	0.0134	0.88		MGAT4B	-0.38277	-0.19675	0.06	0.786
PICALM	0.16384	-0.16286	0.178	0.0815		SRPRB	0.61989	-0.32017	0.0272	0.0259
MFAP1	-0.41673	-0.02789	0.0403	1		LGALS1	0.25012	2.07597	0.838	0.0576
SGSM3	0.01755	1.36318	1	0.0271		DEXI	-0.40184	-0.2411	0.0485	0.709
TRIP12	-0.20745	-0.27899	0.0785	0.455		C1orf233	-1.23299	0.45859	0.0677	0.356
PRRC2B	-0.22494	-0.26679	0.0517	0.431		CAMK2G	-0.26785	1.08951	0.188	0.0749
BET1	1.0077	-0.17519	0.00219	0.685		CYFIP1	-0.28081	-0.02368	0.0285	1
MRRF	0.43042	-0.25724	0.0413	0.0877		DIAPH1	-0.2189	-0.42564	0.408	0.0905
TUBE1	1.57117	-0.17563	0.00104	0.709		LIMA1	-0.52765	-0.31809	0.0141	0.219
CLASP2	0.50425	-0.1915	0.0101	0.713		UPRT	-0.44633	1.00697	0.0639	0.0319
ASF1B	-0.54156	0.16584	0.00944	0.566		IPO11	-0.51979	-0.23732	0.0224	0.55
FAM98A	-0.29245	-0.34431	0.0223	0.0319		ZFAND5	0.41394	-0.56935	0.0647	0.101
TMEM43	0.12584	-0.30896	0.244	0.0925		KIAA0391	-0.58456	-0.25941	0.0442	0.239
TMEM165	-0.54661	-0.33613	0.0139	0.38		SDSL	0.15766	1.19106	0.595	0.0452
ACSL4	0.20433	-0.07562	0.0742	1		KNSTRN	-0.28753	-0.37929	0.0391	0.216
GOLGA4	0.4647	-0.66262	0.00539	0.408		STK39	-0.48785	-0.17241	0.068	0.351
TTC27	0.254	-0.57737	0.0582	0.452		EXOC2	-0.27674	0.01859	0.0245	1
PNPLA8	1.25788	-0.05806	0.0113	1		XPA	0.38556	0.01551	0.0972	1
SNRNP48	0.26577	-0.18249	0.0381	0.487		NRAS	-0.33337	-0.32224	0.0124	0.191
HSDL2	-0.31905	-0.17277	0.0215	0.51		TSPAN12	-0.32739	-0.53521	0.0785	0.121
ARID4B	-0.19579	-0.53275	0.0794	0.363		POR	-0.21526	-0.038	0.065	1
RNF6	0.37531	-0.31816	0.00526	0.344		GOLPH3L	0.79947	0.34842	0.00767	0.269
NT5DC2	-0.39742	0.10967	0.0495	0.83		BST2	0.29324	5.08356	1	0.0305
LZTS2	-0.50798	-0.29552	0.055	0.251		UBQLN2	-0.50836	-0.36794	0.0115	0.168
MGST1	-0.25813	-0.33011	0.0875	0.0794		PICALM	-0.02895	-0.16286	1	0.0815
RPS26	-0.28053	-0.51153	0.18	0.0842		ZFAND1	1.04248	-0.82459	0.0974	0.0153
TRMT10C	-0.68348	-0.68233	0.0124	0.0568		HS6ST2	-0.18682	-0.37422	0.0659	0.477
WRB	-0.615	-0.10706	0.0154	0.709		NSUN2	-0.27399	-0.67032	0.0199	0.231
ATOX1	-0.43075	0.28645	0.00586	0.422		RNF113A	0.86039	-0.06078	0.026	0.88
PTCD3	-0.1476	-0.5194	0.192	0.0569		MRI1	-0.41861	-0.15861	0.0496	0.709
USF1	-0.28028	-0.25696	0.0705	0.75		SENP3	-0.3732	-0.15401	0.0305	0.864
PEF1	-0.2403	-0.13365	0.0703	0.522		XPO5	-0.14438	-0.41253	0.231	0.018
WDR33	-0.19815	-0.26864	0.0913	0.128		ZC3H8	0.94919	-0.16817	0.00626	0.614
RWDD2B	0.95236	0.05363	0.00492	1		TNPO1	0.20915	-0.4689	0.0646	0.17
CASP7	-0.20625	1.27796	0.1	0.0471		ARFGAP3	0.87897	0.22309	0.00429	0.288
FNDC3A	0.69382	-0.34164	0.0108	0.511		MYO1C	-0.36593	-0.05796	0.0575	1
ZFAND5	0.22958	-0.56935	0.0269	0.101		DNAJB2	0.15403	2.48963	0.66	0.048
SDAD1	0.42211	-0.49864	0.0537	0.212		CDKN1A	1.57974	1.48415	0.00777	0.0403
NLE1	0.236	-0.71703	0.00737	0.0284		ASL	-0.13564	0.73113	0.391	0.0276
PHF3	-0.17292	-0.44337	0.0342	0.429		KIAA1967	-0.40701	-0.12403	0.0632	0.727
C20orf27	-0.29106	-0.40903	0.074	0.69		NUDT19	0.01276	-0.39981	1	0.0783
GCLC	0.67703	-0.58568	0.00496	0.138		PIGY	-0.29001	-0.27749	0.0636	0.287
KATNA1	0.21386	-0.32615	0.0333	0.371		PYURF	-0.29001	-0.27749	0.0636	0.287
VAMP7	0.27735	-0.08372	0.0133	0.912		C15orf40	-0.45293	0.14387	0.0445	0.515
GNPDA1	-0.53423	0.01041	0.038	1		FHL2	0.45579	-0.33932	0.361	0.0877
UBAC1	-0.37563	0.27562	0.0542	0.318		NVL	0.11939	-0.1025	0.0522	0.311
RPS6KB1	0.0731	-0.39553	0.581	0.0789		RSAD1	-0.2242	-0.3462	0.432	0.073
YARS2	-0.32012	-0.35596	0.0105	0.126		C2orf76	-0.83845	0.48052	0.0278	0.129
GUCD1	-0.45291	-0.03498	0.00558	0.818		MICALL1	0.2583	0.01024	0.09	1
CENPB	-0.55505	0.09764	0.0564	0.995		NREP	-1.065	-0.05446	0.0109	0.964
KIF1C	-0.38811	0.31169	0.0311	0.422		SF3B3	-0.30023	-0.22062	0.0126	0.266
ANAPC13	0.28119	-0.37927	0.00532	0.0193		ANXA1	0.6955	1.70473	0.0177	0.0667
PTEN	-0.25136	0.08948	0.0698	0.422		NADK	-0.00498	0.4144	1	0.052
C12orf4	0.43748	-0.04434	0.0102	1		HOXA10	-0.93919	-0.76077	0.00792	0.0587
CWC15	-0.20139	-0.07277	0.0967	0.554		CDC25A	0.30349	-0.4323	0.0372	0.0478
SEC22C	0.22171	0.5824	0.0123	0.557		SCRN2	-0.53766	0.53533	0.0813	0.406
SLC30A7	0.69584	-0.41158	0.0248	0.269		UBAP2	0.16177	-0.40685	0.542	0.0848
PNISR	-0.47461	-0.18099	0.0252	0.709		ARHGAP11A	-0.2536	-0.4128	0.0663	0.269
POLR2L	-0.71505	0.15964	0.0819	0.765		SDC2	-0.5875	-0.23136	0.00428	0.217
SLC7A5	1.81554	-0.31283	0.0059	0.44		PITHD1	0.29489	-0.41088	0.0906	0.319
GPT2	1.54965	-0.2404	0.00384	0.344		CDC25C	0.21802	-0.00046	0.0848	1
CBX6	-0.73212	-0.3699	0.011	0.563		MYC	0.51217	-1.50988	0.0481	0.0316
POP4	-0.42548	-0.02522	0.00808	0.981		WTAP	0.06971	-0.26405	0.298	0.0789
HINT2	0.37181	0.67762	0.0698	0.0343		GALNT2	-0.3147	-0.04171	0.0686	0.974
PRPF4B	-0.29858	-0.40452	0.0167	0.117		UFL1	0.31526	0.6192	0.0382	0.18
MBTPS1	-0.20005	-0.14175	0.0669	0.571		RABL5	-0.20242	0.47426	0.264	0.0271
THUMPD3	0.0139	-0.28636	1	0.0965		CPSF2	-0.29011	-0.37055	0.00221	0.357
REPIN1	-0.41472	-0.26555	0.0564	0.452		ACD	0.42893	0.09505	0.0168	0.709
ALG12	1.05153	0.00086	0.00647	1		IFRD1	1.80613	-0.54965	0.00212	0.308
FBXO21	-0.31169	-0.31467	0.0246	0.316		GPR89B	0.46539	1.04148	0.114	0.0407
ATF2	0.46436	-0.12895	0.0811	0.849		SMG8	-0.17797	-0.08713	0.0445	0.848
TARSL2	-0.0957	-0.32588	0.76	0.0845		GTF2H5	-0.62811	0.17179	0.0115	0.313
TMEM41B	0.90668	-0.00102	0.00315	1		LRIF1	0.72357	0.83385	0.0241	0.179
KPNA6	-0.33399	-0.53675	0.0122	0.0877		ITPK1	-0.48722	0.1435	0.015	0.822
CDCA3	-0.60393	-0.0189	0.0219	1		TRIM11	0.50507	-0.10574	0.0613	0.799
ATXN7L3B	-0.41199	-0.37548	0.00572	0.0271		SEC23IP	-0.24029	-0.28053	0.0857	0.554
CHML	-0.4392	-0.44726	0.032	0.203		C5orf51	0.18637	-0.45142	0.359	0.0877
42070	-0.18227	-0.34171	0.0576	0.709		SEC63	0.73921	-0.44933	0.0251	0.249
HDAC2	-0.13417	-0.14704	0.0605	0.248		ZNF281	-0.04602	-0.472	0.957	0.0574
IWS1	-0.32406	-0.34539	0.00689	0.168		CBX6	-0.42314	-0.3699	0.0262	0.563
SRXN1	-0.5087	-0.55317	0.00397	0.292		ARIH2	0.23235	-0.40388	0.162	0.0754
FBXW11	-0.11454	-0.55582	0.0395	0.128		UTP14A	0.09888	-0.66552	0.872	0.0235
TRAFD1	-0.42993	-0.20738	0.0304	0.288		SNX4	-0.25727	-0.2536	0.0808	0.654
INTS8	-0.29254	-0.49258	0.0187	0.422		PEX11B	-0.73916	0.16413	0.0459	0.361
ASB3	0.61628	-0.26391	0.0249	0.386		SPATA20	-0.29368	0.3814	0.077	0.476
CDC42BPA	0.62214	0.55652	0.0679	0.2		YIPF1	0.14701	0.68103	0.686	0.0541
MAGED2	-0.36006	0.3088	0.00746	0.158		RASL10B	-0.35047	-0.27473	0.0353	0.709
DESI1	0.29412	-0.43472	0.0212	0.193		UFM1	1.10063	-0.12186	0.0031	0.77
COQ10B	0.54733	-0.29333	0.0406	0.605		ZMYM3	-0.6938	0.13699	0.0175	0.754
PARP6	0.64848	0.2548	0.0224	0.351		C9orf41	-0.14455	-0.27677	0.0781	0.493
MRPL44	-0.41915	-0.22959	0.0199	0.423		TXNRD1	0.79765	-0.42626	0.0032	0.301
SNAPC3	0.35385	-0.24067	0.0063	0.632		MRPS31	0.20444	-0.37187	0.0475	0.45
MPZL1	-0.21412	-0.31156	0.029	0.146		HSPB8	1.87382	5.52991	0.328	0.0997
NUP50	-0.26308	-0.53043	0.0379	0.331		TBX3	-0.30638	1.24477	0.0473	0.0343
TGDS	1.14353	-0.13553	0.00171	1		RRAGD	-0.3871	0.18514	0.0255	0.307
CDK2AP2	2.64027	0.55101	0.000814	0.323		NIF3L1	-0.19766	-0.14447	0.0978	0.6
DDAH1	-0.1948	-0.49996	0.049	0.182		WDR5	-0.21357	-0.25663	0.0528	0.603
ASPM	-0.6373	-0.50696	0.0158	0.46		C1D	-0.21624	-0.34372	0.0949	0.052
DUSP16	0.59668	-0.25778	0.0201	0.0717		TP53BP1	-0.12429	0.49539	0.401	0.0757
IER5	-0.40874	2.05578	0.0099	0.023		LAMB1	-0.29645	0.18668	0.013	0.709
COIL	-0.22875	-0.30471	0.0552	0.261		ILK	-0.18717	0.33687	0.0529	0.422
SENP6	0.43486	0.01545	0.0128	1		C2orf68	-0.36023	0.28306	0.334	0.0907
HUWE1	0.27035	-0.40756	0.0311	0.47		STT3A	0.42147	-0.32506	0.00605	0.22
CCDC117	-0.35938	0.67285	0.000847	0.0259		BLOC1S2	0.3836	0.06881	0.0148	0.99
HMGCR	-0.4197	-0.20954	0.00295	0.649		TOR1AIP2	0.26391	-0.30986	0.191	0.0965
CORO1C	-0.46549	-0.47137	0.0174	0.148		SPCS2	0.45344	-0.1031	0.0979	0.536
SEH1L	0.06241	-0.5897	0.787	0.0193		MSX2	0.49322	0.30502	0.0134	0.437
ERLIN1	0.26714	-0.30368	0.0483	0.361		MTFP1	0.53846	-0.14613	0.0755	0.876
ZCCHC12	1.0485	-0.97526	0.00803	0.0319		PLOD3	0.20345	1.39278	0.273	0.0587
PPID	-0.2265	1.18895	0.187	0.0242		PITX2	-0.4503	0.62641	0.0911	0.0887
PET100	-0.74075	0.2403	0.0866	0.546		NBPF1	0.4327	0.13718	0.00415	0.179
MKRN2	0.14766	-0.08954	0.0744	0.674		NFKBIB	0.64087	0.01318	0.0629	1
CDC42EP1	0.84348	-1.12336	0.0271	0.05		CAPN1	-0.35053	0.11746	0.0216	0.836
FTSJ2	0.05725	-0.51529	0.62	0.0478		IPO8	-0.53144	-0.25722	0.00626	0.377
GSTZ1	-0.01422	0.81873	1	0.0436		TCEA1	0.28115	-0.25167	0.00277	0.488
TMEM39A	1.64101	-0.28308	0.0177	0.357		MIA3	0.65948	0.06316	0.0185	0.999
MIS18BP1	-0.26913	-0.48097	0.094	0.314		TIMM21	0.23353	-0.04102	0.0801	1
ZNF300	0.79633	-0.18478	0.02	0.709		FOXF2	-0.50155	-0.47778	0.0324	0.0225
SSR1	1.37426	-0.31849	0.0015	0.483		PRMT6	-0.40934	-0.25433	0.0377	0.497
HOXA9	-0.38946	-0.58237	0.0203	0.0615		EFHD1	-0.467	0.55328	0.216	0.083
PDLIM1	-0.03207	0.32578	0.908	0.0255		PPP2R4	-0.35375	0.35744	0.0258	0.533
PRMT2	-0.30195	0.67793	0.0851	0.0547		ME1	0.41711	0.00391	0.0246	1
IFNGR2	-0.31488	0.10468	0.0444	0.282		SUCLG2	-0.4065	0.16497	0.0571	0.548
DUSP1	0.27346	1.8137	0.0173	0.0268		CCND2	-0.00289	-1.20333	1	0.0057
GOSR2	0.76445	-0.35835	0.00639	0.231		STARD4	0.26763	-0.12735	0.0605	0.999
C5orf51	0.20039	-0.45142	0.245	0.0877		BAZ2A	-0.20871	0.69101	0.0882	0.206
AKAP8L	-0.4728	-0.19097	0.00717	0.518		LSS	-0.54109	-0.05548	0.00877	0.699
ZDHHC20	-0.30737	-0.17757	0.0598	0.731		SCCPDH	-0.1442	0.06381	0.0881	0.772
BHLHA15	3.77483	0.4582	0.00225	0.463		ZC3HAV1	0.3402	0.30475	0.0728	0.217
BLOC1S1	-0.66523	0.36565	0.0254	0.0989		DERL3	2.43379	1.26748	0.00277	0.0697
CREBZF	0.28272	-0.33213	0.0339	0.323		SCML2	-0.24536	-0.4324	0.099	0.323
ALDH3A2	-0.52994	-0.36712	0.00878	0.0541		CEP57	0.49252	0.05726	0.0127	1
WDR74	0.38677	-0.22722	0.0239	0.709		SDE2	0.25139	-0.23613	0.0372	0.247
BAP1	-0.2246	0.01373	0.0285	1		SKIV2L	-0.29458	0.1463	0.0263	0.541
SNX12	-0.25335	-0.0511	0.0533	0.98		TMEM9B	-0.33051	-0.12737	0.0789	0.465
LDB1	-0.55423	-0.26573	0.00799	0.541		GALNT7	-0.31952	-0.33845	0.0335	0.569
MED24	-0.38673	-0.02713	0.0138	1		PNPO	0.25319	0.19284	0.145	0.0745
RASEF	0.411	-0.57996	0.00799	0.122		POMZP3	-0.21903	-0.13332	0.0511	0.66
ZNF518A	0.28608	-0.23046	0.0708	0.68		THUMPD3	-0.07897	-0.28636	0.448	0.0965
NUP188	-0.14458	-0.06396	0.0724	0.787		DDX23	-0.51836	-0.32785	0.0275	0.201
CCND1	-0.74073	-1.00013	0.0102	0.0469		KIF4A	-0.22701	-0.00212	0.0732	1
SAR1B	0.24884	-0.34651	0.0372	0.176		SMARCA1	-0.39611	1.10051	0.145	0.0406
HS2ST1	-0.32954	-0.1998	0.00999	0.422		MTF2	-0.06549	-0.30556	0.0778	0.424
PARG	0.17009	-0.37323	0.0168	0.19		IL13RA1	-0.19803	-0.00018	0.0804	1
RHOQ	0.58544	-0.35689	0.0256	0.123		UBE2J1	0.49877	-0.14704	0.0381	0.709
DSP	-0.28635	-0.61837	0.00676	0.232		PKIB	-0.56671	-0.11099	0.00566	0.66
PCSK6	-0.21446	-0.05176	0.0312	0.589		KDM2B	-0.24821	-0.31925	0.127	0.0984
SLC7A1	1.42826	-0.69312	0.00356	0.0269		CAV2	-0.34304	-0.32798	0.0162	0.126
RAB3GAP2	0.31514	-0.2907	0.0588	0.461		BYSL	-0.01569	-0.44428	1	0.0717
VMP1	0.09301	-0.22391	0.506	0.0872		HCFC1	-0.46954	-0.45164	0.0917	0.191
KIF21A	0.63621	0.09603	0.0119	0.92		OSER1	0.65022	0.15632	0.00797	0.459
FLOT2	-0.56044	0.10761	0.0161	0.944		METTL13	-0.36326	-0.3478	0.0374	0.224
SWI5	0.23443	0.32925	0.0141	0.246		STAT1	-0.1743	-0.16826	0.0347	0.485
RGS2	1.48196	1.38447	0.00704	0.103		KLHDC9	-1.1621	0.56292	0.0906	0.261
ITM2C	-0.66557	0.32092	0.00709	0.221		ZCCHC12	0.89316	-0.97526	0.0162	0.0319
UGDH	1.41743	-0.08528	0.00198	0.823		GPBP1L1	-0.14159	-0.35852	0.228	0.048
SRBD1	0.43548	0.31041	0.0136	0.207		RAF1	-0.12968	-0.01668	0.0892	1
NBPF1	0.38431	0.13718	0.00532	0.179		ASB3	0.36194	-0.26391	0.0713	0.386
AGGF1	-0.17573	-0.19188	0.0704	0.709		GLS	0.0695	-0.53597	0.0965	0.279
TBL1XR1	-0.18339	-0.20924	0.0481	0.526		VOPP1	-0.50903	-0.05298	0.0619	1
SETD8	-0.18346	-0.37603	0.0893	0.121		RFPL2	-0.46689	4.50481	0.708	0.043
NUDT1	-0.35916	0.26115	0.0273	0.283		FDXR	0.15671	0.92075	0.414	0.0965
ZNF3	0.48189	-0.38745	0.0567	0.177		CASP3	0.17094	-0.55982	0.0319	0.471
OBSL1	-0.58449	0.54449	0.034	0.343		YIPF5	0.59571	-0.21502	0.0243	0.6
HOXB9	0.81121	-0.73003	0.0184	0.0541		CCND1	-0.51834	-1.00013	0.0147	0.0469
NR1D2	0.34972	-0.45923	0.42	0.0905		CYB5D2	-0.25881	0.41771	0.092	0.284
NOP16	0.20099	-0.79835	0.157	0.0707		SLK	-0.09113	-0.41896	0.0888	0.449
PHAX	-0.30639	-0.3624	0.0969	0.242		RBM12	-0.74502	-0.50431	0.00448	0.0363
RAB2A	0.11968	-0.36717	0.0707	0.327		ZNF829	0.63808	-0.38088	0.0675	0.121
BAG5	-0.0021	-0.36484	1	0.067		SLC25A10	-0.59334	0.01767	0.0569	1
ITCH	0.26682	-0.48516	0.0422	0.288		HMGCR	-0.48656	-0.20954	0.00651	0.649
SUGT1	0.11184	0.74746	0.731	0.0136		CREB3L2	0.96703	-0.09376	0.0592	0.993
PODXL2	-0.58129	0.05922	0.0234	0.99		MMS19	-0.17968	-0.09244	0.0834	0.74
CDCA4	-0.24043	-0.44585	0.306	0.0678		AAR2	-0.0511	-0.41579	0.846	0.0925
AZI2	0.94305	0.33705	0.0965	0.44		PUS7	-0.18159	-0.78999	0.0851	0.16
DCAF7	-0.20345	-0.14969	0.0479	0.102		MTFR1	0.40117	-0.38643	0.0632	0.268
RIOK3	0.55244	-0.19603	0.0224	0.789		GCN1L1	-0.2883	-0.27143	0.00229	0.403
DHCR7	-0.14965	-0.54244	0.142	0.0622		PRPF39	0.40404	-0.28091	0.0217	0.347
CD276	-0.41849	0.2189	0.0439	0.709		N6AMT2	-0.35294	0.03272	0.0737	1
ERO1LB	1.87188	0.2525	0.00131	0.609		PRKAR2B	-0.58726	-0.38077	0.0531	0.406
TAF2	0.2966	-0.10134	0.0414	0.76		COG8	-0.43408	-0.26719	0.089	0.319
CEP120	0.77884	-0.12768	0.0265	0.821		AGAP3	-0.44852	-0.4385	0.0372	0.294
AKAP1	-0.42467	-0.73024	0.0122	0.0259		HOXB6	-1.05932	-0.65603	0.0205	0.377
MAPK14	-0.41407	-0.06807	0.0706	0.855		SPIN4	-0.38673	1.13007	0.214	0.091
PNPO	0.54746	0.19284	0.02	0.0745		DMD	-0.45464	0.09773	0.071	0.736
TLN1	-0.1919	-0.04977	0.0756	1		DHX33	0.0798	-0.48156	0.217	0.0462
DNAJB1	-0.86264	3.64766	0.00179	0.0173		SLAIN1	-0.32692	-0.59949	0.0195	0.101
CCDC137	-0.36228	-0.46574	0.0484	0.0193		SCAMP1	-0.16992	-0.11565	0.0365	0.428
PLK1	-0.45696	-0.08307	0.0597	1		GALNT1	-0.38984	-0.37656	0.00439	0.458
CTSD	-0.24237	0.12871	0.0634	0.572		ZIC2	-0.55207	-0.98546	0.0134	0.0313
MRI1	-0.31187	-0.15861	0.0506	0.709		C14orf119	-0.39469	-0.17445	0.0627	0.28
SGPL1	0.24633	-0.05908	0.0651	0.941		SH3GL3	0.06822	-0.42423	0.686	0.0406
NARG2	0.51424	-0.0524	0.0925	1		PKIG	-0.28473	0.91531	0.253	0.0259
NAPG	0.10708	-0.31694	0.227	0.0735		GTPBP10	0.47973	-0.39091	0.00448	0.46
CXADR	-0.46669	-0.168	0.0297	0.63		TM7SF3	-0.38427	0.20176	0.0466	0.386
FBXO3	-0.19639	-0.15077	0.0468	0.784		TSHZ1	-0.72983	0.66911	0.0638	0.113
TMEM209	0.36238	-0.37166	0.0042	0.197		MSMO1	-0.2998	-0.52354	0.0335	0.236
SIL1	0.64276	0.29599	0.0672	0.422		PRDM4	0.24789	-0.13069	0.086	0.416
INTS7	0.3235	-0.31822	0.0191	0.601		SLC35B2	-0.42013	-0.90456	0.078	0.0269
GOLGA3	0.33341	-0.22565	0.0703	0.415		UBXN2A	-0.22326	-0.38872	0.0615	0.236
GOLGA2	0.80746	0.13189	0.00168	0.709		CMC4	-0.33735	0.25703	0.0724	0.512
RRP9	0.55737	-0.26432	0.0552	0.423		THAP5	0.74765	-0.23001	0.0787	0.422
NDRG1	0.57102	-0.5001	0.013	0.0292		EHMT2	-0.66425	-0.03053	0.0113	1
CPNE1	0.20175	0.19744	0.0966	0.735		MTFR1L	-0.40332	-0.03401	0.0512	1
TTF2	-0.19768	-0.10196	0.0607	0.863		HSCB	0.52914	0.11963	0.0211	0.671
KIAA0907	-0.33654	-0.49988	0.0834	0.351		XPO6	-0.27031	-0.52176	0.183	0.0259
RAB23	-0.18908	-0.05203	0.0702	1		42069	0.15628	0.39033	0.157	0.0731
HSPH1	-0.55368	3.52228	0.00686	0.0169		PGM3	0.85028	-0.13513	0.00878	0.709
COQ9	0.35971	-0.04238	0.0621	0.748		GCC2	0.27922	-0.0022	0.0782	1
TXNDC17	-0.31617	-0.12782	0.0769	0.709		ISCA1	-0.00991	-0.45596	1	0.0735
SDCCAG8	0.68316	0.06461	0.0143	1		CCS	-0.19813	0.54699	0.636	0.0609
DICER1	-0.42029	-0.38286	0.0287	0.423		TERF1	0.06774	-0.42317	1	0.0602
FAM169A	0.59735	-0.40734	0.00458	0.41		ATP11C	-0.36793	-0.49584	0.00903	0.443
COLGALT1	-0.50853	-0.15371	0.00438	0.898		UNC119B	0.11852	-0.32066	0.683	0.0363
SIPA1L2	0.74514	-0.12246	0.0117	0.917		ITM2C	-0.3496	0.32092	0.0582	0.221
CREM	0.3559	-0.14715	0.0117	0.272		RHOT1	-0.43484	-0.2968	0.0393	0.605
PTP4A1	0.41304	-0.16048	0.0134	0.0862		DNASE2	0.52209	0.05308	0.00365	0.758
DCAF8	-0.40012	0.00513	0.00801	1		DCUN1D1	-0.34487	-0.23103	0.0384	0.543
FAM20B	-0.28311	-0.26185	0.0154	0.578		ZFYVE21	-0.44369	0.00343	0.0407	1
ARFGAP1	0.30029	0.01813	0.0262	1		NAMPT	0.50002	-0.62365	0.0143	0.122
CLUH	-0.42899	-0.22605	0.0276	0.733		SLC5A6	-0.24488	-0.31248	0.0346	0.298
HES1	-0.46164	-0.20554	0.0804	0.657		CCDC3	-0.32647	-0.25377	0.0715	0.422
SLC4A5	1.52067	-0.50462	0.00325	0.11		RDH14	0.17841	-0.50115	0.492	0.0373
ELOVL1	-0.38203	-0.31032	0.0605	0.574		HIST1H1D	-1.29913	-0.86509	0.0103	0.048
UCHL5	0.58845	-0.44173	0.00957	0.158		HINT3	0.17966	-0.06266	0.0997	1
DEPDC1B	-0.26323	-0.43014	0.0685	0.251		POLR3D	0.47176	-0.48842	0.0126	0.179
NECAP2	-0.33631	0.4742	0.0837	0.168		SLC39A14	1.02647	-0.498	0.00439	0.0933
CTSC	-0.50405	-0.48575	0.0289	0.165		STX5	0.84503	0.06868	0.0194	1
GGA1	-0.22231	0.1938	0.0588	0.742		PIP4K2B	-0.30674	-0.29258	0.0389	0.213
RNF11	-0.36154	0.02852	0.0257	1		TMEM138	-0.27617	-0.83341	0.0561	0.0363
PHF20L1	0.54149	-0.21918	0.00412	0.751		UNC119	-0.42113	-0.08822	0.0776	1
DOM3Z	0.66519	-0.13734	0.017	0.476		SNX7	-0.4206	-0.09343	0.0545	1
RBMXL1	-0.27443	-0.32904	0.0138	0.495		GCLC	1.23167	-0.58568	0.00256	0.138
UGCG	-0.27909	-0.16233	0.0341	0.741		TMX3	0.56655	-0.34782	0.0147	0.485
NUFIP2	-0.40116	-0.29374	0.00957	0.252		SEC24A	0.46073	-0.19465	0.0841	0.153
PPP2R2A	0.21643	-0.43028	0.0518	0.261		ZDHHC12	-0.52654	0.66868	0.0567	0.238
UBAP2L	-0.56625	-0.32961	0.00456	0.0646		UBQLN4	0.16196	-0.3049	0.0995	0.19
ARFGAP2	0.24351	0.10121	0.0456	0.93		ATP6V0E2	-0.52227	0.0864	0.0106	1
GPR108	0.3168	0.13093	0.042	0.505		CLCC1	0.2178	-0.42986	0.0418	0.319
OCRL	0.22425	-0.06602	0.0147	0.982		KCTD3	-0.4849	-0.40837	0.0347	0.421
PXMP2	-0.41777	0.08895	0.0265	0.904		ARL3	-0.42	0.16407	0.0514	0.422
AGBL5	-0.28354	0.41973	0.112	0.0877		SKA1	0.55066	-0.24571	0.0113	0.283
CBWD6	0.42972	0.05826	0.0705	0.972		ARL5B	0.7741	-0.49593	0.0433	0.331
ARL6IP5	-0.59614	0.47795	0.00281	0.17		FUNDC2	-0.29509	-0.00908	0.0909	1
CNP	-0.55739	0.42184	0.0053	0.271		RBFOX2	-0.33494	-0.29883	0.0103	0.108
TMEM248	-0.1197	-0.457	0.0316	0.0839		CNPY3	0.45975	0.10927	0.0267	0.746
CDK12	-0.111	-0.67274	0.892	0.067		PPIL4	0.20937	-0.01575	0.0665	1
RAB35	-0.16905	-0.23114	0.0578	0.761		TBL2	0.40112	-0.48414	0.00895	0.0574
TAF5L	-0.10328	-0.48651	0.0557	0.0547		SMARCA2	-0.17322	0.80083	0.25	0.0644
ZZZ3	0.23977	-0.41683	0.0737	0.591		STK24	-0.42566	-0.36752	0.0686	0.0494
DSCC1	-0.19166	-0.34112	0.0432	0.51		IER5L	0.10981	2.73924	0.687	0.0298
CEBPB	2.43584	-0.40125	0.0016	0.479		NRM	-0.5982	0.45658	0.0776	0.364
TBC1D23	0.21957	-0.19546	0.0549	0.552		TDG	-0.2256	-0.55884	0.0801	0.233
USP25	0.19984	-0.22646	0.0925	0.49		DDX55	-0.07614	-0.47247	0.0709	0.114
IDH2	0.13291	0.4097	0.761	0.0905		ATXN7L3B	-0.37426	-0.37548	0.017	0.0271
PRMT6	-0.34343	-0.25433	0.0472	0.497		AP3S2	0.21393	-0.079	0.0328	0.859
LETM1	-0.41815	-0.2577	0.0562	0.177		MAP7D3	-0.22942	-0.09033	0.0298	0.531
NPLOC4	-0.32269	-0.03421	0.0343	1		COX20	0.04448	-0.48714	0.996	0.0371
NARS2	0.3457	-0.43133	0.00583	0.288		GNG11	-0.89907	0.50611	0.0152	0.332
CAAP1	0.49627	-0.1915	0.0449	0.709		DESI2	0.34982	-0.67913	0.0213	0.248
FKBP11	0.59686	-0.20058	0.0288	0.635		PET117	-0.28004	-0.52303	0.0419	0.29
ATP2C1	-0.18995	0.75298	0.0948	0.271		AP1S1	-0.71612	-0.10963	0.0209	0.489
DPH5	0.27841	-0.43259	0.00825	0.0193		HOMER1	-0.16754	0.11191	0.0405	0.978
GEMIN4	-0.49675	-0.37431	0.00348	0.284		OARD1	0.21197	0.35649	0.347	0.0778
SNRPE	-0.29883	-0.36044	0.0941	0.123		BRI3BP	-0.33457	-0.40454	0.092	0.289
ZNF568	0.6786	-0.45159	0.00896	0.158		MAF1	-0.19803	-0.01217	0.0712	1
LSS	-0.5558	-0.05548	0.00926	0.699		TPD52L1	-0.38215	-0.25401	0.0678	0.122
ALDH1B1	-0.65998	-0.84435	0.00636	0.0574		PTPRF	-0.28096	-0.32986	0.0749	0.244
PLEKHB2	-0.33489	-0.13034	0.00215	0.351		TIMP2	-0.89228	0.64365	0.0456	0.0121
POLK	0.42643	-0.15374	0.0285	0.622		C9orf69	-0.75687	-0.16328	0.0109	0.674
NELL2	-0.52196	-0.19932	0.0223	0.806		PJA2	0.63376	0.00468	0.00688	1
TJP2	0.56047	0.18264	0.00372	0.302		SMAP2	-0.28255	-0.24304	0.06	0.518
STX10	-0.60325	-0.02215	0.0261	1		YPEL5	1.20012	0.21298	0.00671	0.533
ADO	-0.18171	-0.51622	0.244	0.067		MSRB2	-0.27598	0.70647	0.686	0.055
PHF23	-0.49242	-0.61137	0.0106	0.135		COPG1	0.43129	0.00837	0.0288	1
KDM4A	0.27935	-0.27985	0.0989	0.147		RMND5A	0.11694	-0.54731	0.0625	0.223
FAM76B	0.52466	-0.34898	0.0746	0.297		ACOT1	-0.49688	-0.01576	0.0482	1
RAB4A	-0.38046	-0.28315	0.0112	0.174		PRRC1	0.80713	-0.10488	0.0115	0.65
REPS1	0.25872	-0.40296	0.0592	0.419		FAM171A1	-0.19022	-0.43707	0.281	0.0877
SLC6A8	-0.51197	-0.8415	0.00851	0.191		TMEM37	-0.85063	1.59275	0.261	0.0192
GNAI2	-0.4372	0.0472	0.00811	0.887		42068	0.29428	-0.2341	0.0322	0.511
DNAJB14	0.32044	0.18683	0.0208	0.671		MSANTD3	-0.13815	-0.19156	0.0782	0.422
LYRM4	-0.20116	-0.27609	0.357	0.0543		PRPF38B	0.03392	-0.44156	1	0.0887
ARRDC4	0.67029	-1.05098	0.027	0.111		RBPJ	-0.32417	-0.34556	0.0372	0.196
CLU	-0.28465	2.24946	0.0531	0.00393		KDM1B	-0.36454	-0.21555	0.0168	0.263
SEPW1	0.02031	1.66798	1	0.0846		TCF19	-0.29974	-0.09924	0.013	0.759
RFWD2	0.23381	-0.06805	0.0255	0.936		SETD7	0.49745	-0.5176	0.00838	0.179
CAPZB	-0.18072	-0.01144	0.0863	1		SREBF2	-0.21446	0.0448	0.0432	0.902
GNA11	-0.4082	-0.18101	0.0329	0.771		CCDC88A	-0.33414	0.26673	0.0279	0.583
LRP3	-0.8497	-0.23872	0.0313	0.719		DUSP5	-0.63201	-0.25555	0.0592	0.213
AKAP17A	0.92378	0.3343	0.00325	0.472		ADCY7	-0.0023	2.81989	1	0.0124
CSK	-0.39887	-0.39929	0.0817	0.402		DTD2	-0.56473	-0.17407	0.0361	0.53
AKR7A2	0.19018	0.14558	0.0867	0.7		VHL	0.3193	-0.25928	0.00369	0.757
UHMK1	-0.59015	-0.56559	0.0129	0.335		YJEFN3	0.25957	0.50893	0.036	0.374
UBE2E3	-0.20835	-0.07955	0.0639	0.677		FAR1	0.15163	-0.48293	0.0518	0.288
MSTO1	1.8297	0.17218	0.00526	0.609		LOC391322	-0.64635	0.71212	0.085	0.0371
TAOK2	-0.4217	-0.10267	0.00654	0.822		DUSP11	0.27163	-0.35706	0.0511	0.377
SUPT6H	0.16278	-0.1051	0.0486	0.841		FAM210B	-0.36579	-0.16198	0.0162	0.423
DDX19A	-0.0726	-0.37641	0.449	0.073		NACC1	-0.54434	-0.36522	0.0152	0.502
EHMT2	-0.52397	-0.03053	0.00792	1		PREP	-0.19234	-0.24989	0.0693	0.363
FAM129B	-0.66989	-0.03191	0.0294	1		ANAPC13	-0.02494	-0.37927	1	0.0193
MRPS25	-0.35363	0.00121	0.00983	1		VPS4B	-0.15608	-0.30634	0.0543	0.245
NCLN	-0.53268	-0.33092	0.0506	0.485		PRKD1	-0.38192	1.07567	0.214	0.034
NIPSNAP3A	-0.2543	0.08697	0.0332	0.763		TSEN15	0.1113	0.80063	0.686	0.0541
HDAC8	-0.23731	0.25924	0.0804	0.472		TCF3	-0.2882	-0.28494	0.0672	0.382
MPV17L2	0.95717	0.53811	0.00603	0.0787		MKS1	-0.25996	0.39392	0.00892	0.233
KIF4A	-0.23066	-0.00212	0.068	1		SMARCA5	-0.29732	-0.31352	0.0183	0.512
SEC62	0.1955	-0.22348	0.0908	0.422		ENO2	0.29211	0.47691	0.0408	0.0841
TATDN3	0.37061	-0.00871	0.0676	1		FGFR1OP	0.17009	-0.37835	0.0839	0.451
MLLT4	-0.18128	-0.29318	0.0285	0.378		TRIM23	0.40294	-0.30949	0.0758	0.66
GRIPAP1	0.3295	0.35611	0.0691	0.268		ALDH2	0.2186	0.70973	0.139	0.0259
DGCR8	-0.28074	-0.08764	0.0365	0.888		NEK2	-0.33897	-0.10004	0.0564	0.822
RNF41	0.62577	-0.28099	0.00589	0.263		CFD	-0.98849	0.50221	0.0891	0.362
HM13	0.51092	-0.26628	0.0142	0.375		MCAT	-0.24274	-0.26147	0.0618	0.747
CACUL1	-0.32472	-0.37895	0.0423	0.019		TXLNA	0.22377	-0.14082	0.013	0.74
RNASEH1	0.41339	-0.17353	0.012	0.605		SALL2	-0.33449	-0.16175	0.099	0.452
TM9SF1	0.44116	0.17519	0.0204	0.296		FAM104B	-0.46616	0.01423	0.046	1
FAM91A1	0.19416	-0.53752	0.0284	0.242		VAMP7	0.20265	-0.08372	0.0778	0.912
SAFB	-0.49809	-0.20306	0.0687	0.277		DTX3	-0.02843	0.66655	1	0.0751
STAG1	0.4132	-0.5545	0.0293	0.642		MAP1B	0.84848	-0.28081	0.025	0.638
TMCO3	0.28057	0.53526	0.0313	0.332		ARRDC1	-0.33117	0.26782	0.0598	0.709
POLDIP3	-0.28899	-0.08229	0.0695	0.903		SLC39A10	-1.21528	-0.27192	0.00283	0.44
ING3	0.40836	-0.32983	0.0477	0.694		SERPINB1	-0.46152	0.44983	0.0255	0.103
GRWD1	-0.28402	-0.4008	0.0427	0.172		SAR1B	0.15476	-0.34651	0.0759	0.176
CDKN1A	0.35855	1.48415	0.176	0.0403		TSPYL4	-0.23539	2.00824	0.251	0.019
C16orf87	0.04801	-0.436	0.732	0.0343		CACNA2D1	-0.35552	0.00562	0.0397	1
RNF130	-0.32268	-0.16532	0.0627	0.709		SATB2	-0.36336	-0.65404	0.0415	0.171
EXOC7	-0.37773	0.13733	0.0297	0.631		LONP2	-0.28968	0.12898	0.0323	0.784
ZNF562	-0.16068	-0.64379	0.0293	0.121		EGFL8	0.40882	0.97281	0.145	0.0915
RHBDD2	0.22713	1.16679	0.382	0.0218		TRAPPC6B	0.43979	-0.21699	0.0315	0.374
TMEM5	0.38944	-0.31792	0.0153	0.282		ATAD2	-0.10923	-0.39015	0.0946	0.44
ARF3	-0.24167	-0.02451	0.0337	1		TUT1	-0.09158	1.76058	0.686	0.0637
CDKN2C	-0.6145	1.14027	0.0154	0.0109		MLLT10	-0.30989	-0.81973	0.115	0.0997
SPR	-0.44306	1.49695	0.098	0.00235		BCAT1	0.42578	-0.69907	0.0959	0.266
SPG20	-0.23253	-0.34003	0.0322	0.409		UPP1	0.69755	0.59577	0.089	0.243
GLRX	1.1498	0.5177	0.0193	0.207		PIGX	-0.37348	-0.17038	0.0424	0.198
DNASE2	0.42371	0.05308	0.0042	0.758		GOLIM4	-0.30856	-0.25966	0.0482	0.508
RFWD3	-0.33704	-0.45428	0.135	0.0681		SFSWAP	-0.22487	-0.22484	0.084	0.238
RNF128	0.22478	-0.34808	0.0315	0.513		NEO1	-0.15233	-0.40349	0.0981	0.0989
PYROXD1	0.47052	0.06837	0.0187	0.959		SLC11A2	0.26446	-0.13611	0.0991	0.682
KIAA1967	-0.36706	-0.12403	0.026	0.727		PAPSS2	-0.32579	-0.05941	0.054	1
JMJD6	0.04738	0.68481	0.676	0.0253		MED29	-0.1142	0.0339	0.0327	0.954
CD99	-0.38523	0.08871	0.0504	0.709		STT3B	0.32042	-0.35425	0.00848	0.782
RBM12	-1.0614	-0.50431	0.0015	0.0363		ZUFSP	0.37204	0.01297	0.0382	1
C10orf32	0.45342	-0.28914	0.0278	0.18		UIMC1	0.48283	-0.46213	0.012	0.358
SMG9	0.51773	0.18343	0.0102	0.762		LENG1	0.45398	0.225	0.0479	0.545
SLC35F2	-0.06338	-0.5694	0.732	0.0153		RHOQ	0.50948	-0.35689	0.0208	0.123
C10orf2	-0.30999	-0.86094	0.00832	0.0282		MRRF	0.15628	-0.25724	0.455	0.0877
KLHL11	-0.28045	-0.49091	0.0465	0.422		RALBP1	-0.30984	-0.23752	0.0515	0.0561
NOL9	-0.27747	-0.33649	0.0587	0.196		SMIM13	0.28352	-0.41514	0.0369	0.262
MALT1	-0.41649	-0.33108	0.0471	0.55		NXF1	0.59573	-0.11923	0.0804	0.701
HMOX1	1.11864	1.88169	0.0168	0.00872		42255	-0.20352	0.00089	0.0885	1
ANP32C	-0.43859	-0.18913	0.0489	0.458		SORD	-0.30242	-0.59013	0.108	0.0836
XIAP	0.48673	-0.74327	0.0155	0.117		REPIN1	-0.31915	-0.26555	0.0168	0.452
WBSCR16	-0.37287	-0.12347	0.0318	0.859		PPP2R5D	-0.34637	-0.08906	0.034	0.932
UBR5	0.19742	-0.34387	0.0532	0.515		ZDHHC2	-0.34041	-0.07242	0.0288	1
RIOK2	0.39135	-0.10864	0.0576	0.95		CTBP1	-0.32039	-0.0342	0.0497	1
SUGP2	-0.29173	-0.17372	0.0199	0.592		ZKSCAN8	0.45787	-0.37166	0.0829	0.312
WBP2	-0.02836	0.79744	1	0.0459		METTL7A	-1.07808	0.45449	0.0199	0.163
CPSF6	-0.50343	-0.44847	0.00689	0.0612		AKAP1	-0.58531	-0.73024	0.0361	0.0259
NFKBIB	0.73383	0.01318	0.0263	1		NOL9	-0.26237	-0.33649	0.0893	0.196
C19orf52	-0.4753	-0.24673	0.0882	0.371		TTC13	0.25233	-0.422	0.0295	0.0933
TARS2	-0.22752	-0.00239	0.0383	1		AZI1	0.0001	0.60006	1	0.047
ZC3H7B	-0.40834	-0.20735	0.0217	0.337		TAF5L	-0.38299	-0.48651	0.00191	0.0547
FBXO25	0.2853	-0.0726	0.0889	0.89		INTS12	0.62009	0.04142	0.0323	1
OXNAD1	0.70971	-0.20875	0.0351	0.132		MLLT4	-0.23306	-0.29318	0.0616	0.378
SLC4A2	-0.43296	0.04098	0.0211	1		RIF1	0.2033	-0.65319	0.0665	0.343
ARL6IP6	0.53127	-0.04479	0.0106	1		TARSL2	0.00577	-0.32588	1	0.0845
WDR13	0.35642	0.3954	0.0896	0.198		DCAF12	0.10004	-0.43059	0.23	0.0127
SELRC1	-0.03096	-0.72012	0.933	0.0223		SEC24B	-0.29557	-0.27054	0.0986	0.24
STRBP	0.26299	-0.41364	0.0567	0.314		SHOC2	0.17094	-0.41901	0.00895	0.326
MALSU1	-0.27662	-0.07642	0.0232	0.654		ARL6IP6	0.29438	-0.04479	0.0956	1
C18orf8	0.2133	-0.26185	0.0328	0.672		SAV1	0.30369	-0.27344	0.0372	0.504
ADCK3	-0.33279	0.05831	0.0901	0.927		SLC39A7	0.55937	-0.14809	0.0115	0.759
POLA2	0.11441	0.0552	0.0329	0.809		SUV39H1	-0.24956	-0.1996	0.0864	0.386
ZNF302	-0.25742	-0.0262	0.0687	1		MYO10	-0.48458	0.11408	0.00565	0.812
MRPS28	-0.36985	-0.0583	0.0555	0.794		CNTN1	-0.76478	1.81012	0.0133	0.0575
TFRC	-1.89097	-0.36881	0.00118	0.253		ALKBH2	0.41529	-0.29991	0.082	0.289
VAMP7	0.23217	-0.17063	0.0135	0.78		SPRYD4	-0.48364	-0.40876	0.0393	0.16
TGFBR1	-0.22577	-0.00215	0.00646	1		PPP2R1B	-0.37209	-0.02804	0.0101	1
ORMDL3	-0.33289	-0.05824	0.0999	0.819		CCDC137	-0.19002	-0.46574	0.369	0.0193
ARHGAP5	-0.23345	-0.01445	0.0373	1		ZP3	0.14125	0.41279	0.686	0.0282
C17orf75	0.25122	-0.14108	0.0518	0.587		EIF2A	0.23242	-0.21594	0.0642	0.625
NUBPL	-0.21764	-0.24652	0.0713	0.675		ZFYVE16	-0.1074	-0.22347	0.0856	0.87
GCH1	0.41498	-0.16096	0.00646	0.809		NPY	-0.03849	1.63468	1	0.0681
SPC25	-0.38932	-0.13114	0.0663	0.392		C9orf114	-0.45603	0.1508	0.0216	0.709
CHORDC1	-0.06893	1.13438	0.174	0.0909		PAGR1	-0.3303	-0.33448	0.175	0.0933
PPM1B	0.42359	-0.3492	0.0419	0.257		MSTO1	1.01056	0.17218	0.0284	0.609
ADAM15	-0.51203	-0.16762	0.0216	0.765		HLA-E	0.2901	0.11309	0.0757	0.898
UPF3B	0.34463	-0.3658	0.103	0.0496		ZNF286A	0.38324	-0.43153	0.055	0.316
RDH14	-0.062	-0.50115	0.945	0.0373		C21orf58	-0.55942	0.17476	0.027	0.753
GTF3C1	-0.39435	-0.13439	0.0329	0.709		DPYSL5	-0.35822	-0.24108	0.028	0.228
CENPE	-0.33538	-0.36754	0.0781	0.422		MRPL19	-0.29044	-0.34815	0.0306	0.307
BLVRB	-0.13361	0.73497	0.761	0.0789		STAT2	0.30486	1.42608	0.0817	0.0343
PHIP	0.18103	-0.32501	0.0784	0.454		MTO1	0.3735	-0.26968	0.0363	0.498
WDR54	0.07386	0.75137	0.664	0.0292		GATA6	-0.54244	-0.83304	0.111	0.0432
LMO4	0.31254	-0.35523	0.0166	0.102		PRSS23	-0.57978	-0.22409	0.00302	0.58
NDEL1	0.44576	-0.35202	0.017	0.207		SLC50A1	0.44895	-0.05135	0.0725	0.799
DPY19L1	-0.44113	-0.20237	0.00292	0.629		NELL2	-0.37964	-0.19932	0.0662	0.806
DYM	0.197	-0.11143	0.0847	0.709		SLC4A2	-0.15046	0.04098	0.0445	1
PKP4	0.17605	-0.27795	0.0969	0.342		LOC101929451	0.11263	0.79997	0.839	0.0716
TRAF4	-0.41214	-0.55042	0.0581	0.129		PRR11	-0.28615	-0.16398	0.0877	0.359
DDX6	-0.43625	-0.22882	0.00434	0.455		TMEM19	-0.64982	-0.2508	0.0144	0.178
RALBP1	-0.39142	-0.23752	0.0263	0.0561		DPH5	0.14102	-0.43259	0.295	0.0193
LONP2	-0.21923	0.12898	0.0817	0.784		C9orf37	-0.53812	-0.00898	0.0174	1
MCU	0.0357	0.7208	0.917	0.0326		FAM101B	0.00945	-0.569	1	0.0707
CHSY1	0.11944	-0.23601	0.16	0.0308		PRKRIP1	0.45478	-0.01779	0.0724	1
HNRNPLL	0.22469	-0.24521	0.0639	0.634		TBC1D9B	-0.49568	-0.17838	0.0319	0.289
CBR4	0.24123	0.11546	0.0484	0.936		AGL	-0.36929	-0.30694	0.00292	0.527
MTPAP	-0.17203	-0.52515	0.0971	0.186		TNFAIP8	-0.50505	0.26534	0.0856	0.433
DDX20	-0.39047	-0.57072	0.0633	0.21		LYPLAL1	-0.32612	-0.05208	0.0137	0.819
RGS16	0.99336	-0.28888	0.00266	0.36		TRUB1	0.18854	-0.39895	0.0246	0.484
UNC119B	-0.23514	-0.32066	0.0913	0.0363		LAMA4	-0.33496	-0.06196	0.0744	0.636
PTPLB	0.2613	-0.39619	0.0929	0.476		SYVN1	1.49113	0.11808	0.0132	0.813
ATP6V0A2	0.57736	-0.0451	0.0118	1		FAM53C	0.25926	-0.49914	0.0979	0.0371
EAF1	0.18889	-0.38717	0.00736	0.0902		HOMER2	-0.31529	-0.41008	0.016	0.437
CSTF2T	-0.52825	0.13444	0.0015	0.247		DLAT	-0.36692	-0.46959	0.0194	0.356
CDCA2	-0.48572	-0.52028	0.0542	0.217		SMPD4	-0.23611	-0.34855	0.265	0.0478
DYRK1A	-0.19403	-0.31064	0.0518	0.236		SELRC1	0.40195	-0.72012	0.0311	0.0223
EDEM1	1.61864	-0.23814	0.000633	0.562		SCNM1	0.2813	-0.37566	0.522	0.0292
NSMF	-0.74932	-0.16382	0.013	0.749		ABLIM1	-0.38963	-0.52278	0.00594	0.144
ADCK4	0.51373	0.18999	0.0288	0.709		GFPT1	1.00783	-0.18543	0.00277	0.706
WDR45	0.50102	0.20632	0.0255	0.592		PDE9A	-0.29892	0.31543	0.206	0.0319
EHMT1	-0.43985	-0.03244	0.0333	1		PPIP5K2	-0.09896	-0.36233	0.0759	0.381
RRP7A	-0.33987	0.69924	0.0375	0.14		CDC42EP1	0.73102	-1.12336	0.0753	0.05
GPR89A	0.31966	1.16377	0.283	0.0225		SRRD	0.21535	-0.60394	0.518	0.0397
IFT46	0.29182	0.06847	0.0736	0.964		YARS2	-0.52628	-0.35596	0.00647	0.126
GALK2	1.24172	0.18104	0.0127	0.159		RAC3	-0.50466	-0.10966	0.0227	1
PRPF38B	-0.05164	-0.44156	0.973	0.0887		PILRB	0.30319	-0.06452	0.0529	0.998
HPRT1	-0.30383	0.6383	0.000654	0.168		NFE2L2	0.45527	-0.33647	0.0315	0.547
HDHD2	0.29795	0.11932	0.0199	0.871		BAP1	-0.33031	0.01373	0.0585	1
EPHB4	-0.2724	0.20635	0.0622	0.709		NHLRC2	-0.28785	-0.44522	0.0678	0.623
ZNF569	0.56084	-0.31913	0.0354	0.314		C12orf29	0.42152	-0.52929	0.0216	0.316
MSN	-0.39127	-0.18592	0.0159	0.478		GOLGA5	0.79326	-0.04843	0.00647	0.742
TEX261	0.18526	-0.3294	0.0229	0.0475		MKKS	0.32466	-0.15639	0.33	0.0887
ATF6	0.87239	0.08519	0.00796	0.818		MAVS	-0.51341	0.09201	0.0281	0.801
NOL6	0.12439	-0.43716	0.0746	0.18		SSX2IP	-0.17667	-0.26154	0.0624	0.554
KIAA0391	-0.50901	-0.25941	0.0267	0.239		GINS3	0.11189	-0.42053	0.347	0.0235
GTF2A1	0.32603	-0.21454	0.0199	0.59		DOLK	-0.204	-0.19486	0.236	0.0925
KIAA1804	-0.32131	-0.80857	0.0679	0.111		CASP6	-0.46687	-0.04797	0.0546	1
AGAP3	-0.47806	-0.4385	0.0449	0.294		C15orf39	0.05668	-0.67395	0.841	0.0848
RPP40	0.48767	-0.25065	0.0356	0.444		PTCD3	-0.17658	-0.5194	0.171	0.0569
MTFR1L	-0.268	-0.03401	0.0898	1		ABCC5	0.08067	0.6598	0.79	0.0351
SDC2	-0.55751	-0.23136	0.00334	0.217		SPG7	-0.34025	0.09578	0.0899	0.857
PPAPDC1B	1.32127	0.07239	0.00493	1		MBD4	0.21977	-0.17029	0.0235	0.724
CCDC42B	-0.25759	-0.09976	0.0638	0.8		TRMT5	-0.2145	-0.30433	0.0668	0.153
CHD8	-0.42588	-0.38906	0.0427	0.293		CTNND1	-0.22503	0.1257	0.0132	0.617
ALKBH3	0.54376	-0.28393	0.0713	0.463		NIP7	-0.01392	-0.89375	0.98	0.0806
AKAP17A	0.98555	0.18274	0.00871	0.644		HIST1H2BG	0.66897	-0.35307	0.0347	0.709
ISL2	0.58288	-0.26509	0.0262	0.513		CCDC85C	-0.67371	-0.47285	0.0284	0.322
CEP57L1	0.72593	-0.06512	0.021	1		TPBG	-0.09626	0.96648	0.887	0.0866
SRP68	0.50752	0.04826	0.045	0.24		PRKCZ	0.39679	0.24405	0.0922	0.364
FOXRED1	0.39654	0.0499	0.0312	0.966		CBLL1	0.21487	-0.51448	0.0978	0.133
KANSL3	-0.0284	-0.35202	0.888	0.0111		ORC4	0.53612	-0.23525	0.00838	0.131
WDR6	-0.38061	0.13516	0.0941	0.892		HSD17B7	0.93418	0.79803	0.00576	0.236
SLC25A38	0.38902	-0.33265	0.00198	0.114		PTK2	-0.19754	-0.21346	0.089	0.588
URB2	-0.3739	-0.58374	0.0151	0.048		MBOAT2	-0.18274	0.51591	0.366	0.052
CRTAP	-0.2664	-0.07425	0.00943	0.264		CERK	-0.60253	-0.2125	0.0068	0.32
DDX59	0.68105	0.04745	0.00983	1		AARS	0.6118	0.28269	0.0194	0.261
PNRC1	-0.34011	-0.19089	0.0303	0.556		ZNF155	0.27909	-0.14725	0.0835	0.309
CHMP4A	0.24539	0.28526	0.346	0.0478		WDR82	-0.2321	-0.43785	0.0877	0.0853
MAP2K4	-0.37967	-0.30527	0.0293	0.246		HECTD3	-0.43107	0.14608	0.0444	0.709
CDK5RAP1	0.21574	-0.29969	0.0701	0.418		KDM4A	0.48925	-0.27985	0.0369	0.147
PPIC	0.09767	0.71013	0.74	0.048		C10orf32	0.45775	-0.28914	0.0612	0.18
CDC25B	-0.32068	-0.03356	0.0392	1		KANSL3	-0.0331	-0.35202	0.663	0.0111
PAPSS2	-0.3015	-0.05941	0.0609	1		KLHL23	-0.42706	-0.52918	0.0175	0.302
TRIT1	0.24593	-0.27509	0.0152	0.429		LMBR1	-0.09849	-0.42924	0.0579	0.13
RMND5B	0.25678	0.15499	0.0437	0.378		CDX2	-0.70685	-0.06644	0.0675	1
LYPLAL1	0.20911	-0.05208	0.0433	0.819		STX12	0.17332	-0.11276	0.0953	0.734
TRMT13	0.48546	-0.32938	0.0259	0.26		CCDC77	0.31733	-0.3948	0.0428	0.512
HLA-E	-0.27157	0.11309	0.0311	0.898		CCPG1	0.3522	-0.09902	0.0422	1
OFD1	0.1652	0.76024	0.0757	0.0862		IFFO1	-0.69739	0.59191	0.0285	0.238
LYRM2	-0.17087	-0.21716	0.0862	0.264		SNRNP48	0.29924	-0.18249	0.0587	0.487
BRD7	0.06058	-0.30176	0.677	0.0697		POLR3G	-0.31007	-0.63354	0.294	0.0209
FAM107B	0.19907	-0.08981	0.0339	0.994		C5orf28	0.50503	0.08	0.039	0.963
FKBP14	1.07536	-0.67635	0.00884	0.0788		OSBP	0.87588	-0.20526	0.00212	0.42
FBXO4	0.80869	0.44071	0.0372	0.441		PM20D2	-0.45124	-0.63837	0.00838	0.0678
OTUD6B	0.42382	-0.54984	0.00583	0.313		GINS1	-0.32453	-0.36467	0.0227	0.213
FANCG	0.2398	0.10577	0.0882	0.86		LRRC16A	-0.48965	-0.05364	0.0779	0.806
ABCD4	0.24535	0.66036	0.0138	0.181		GPD2	-0.24031	0.07467	0.0272	0.994
PPP1R14C	-0.49423	0.08737	0.0183	0.673		ZNF483	0.50208	0.1238	0.0325	1
RAB24	0.57029	0.05441	0.0208	0.713		ABT1	-0.23244	-0.0823	0.0778	0.779
EARS2	0.25917	0.18408	0.0711	0.6		GMPPB	1.12116	0.65824	0.0157	0.11
CHD2	0.5663	-0.23287	0.0254	0.688		ANKRD9	-0.55153	0.37713	0.0659	0.709
FGFR1OP	-0.32655	-0.37835	0.00677	0.451		GOLGA8B	0.3624	0.03503	0.0678	1
DPYSL3	-0.05563	-0.09051	0.0891	0.405		SLC25A24	-0.26389	-0.25523	0.0813	0.709
FEZ2	-0.23402	-0.16277	0.0186	0.813		CTPS2	-0.66868	0.467	0.0939	0.0783
LRRC58	-0.25022	-0.93735	0.0262	0.247		CIC	-0.47283	-0.09162	0.0295	1
TXNDC15	0.38751	-0.24194	0.0169	0.422		PLK1S1	0.56128	0.13023	0.0198	0.709
BTBD2	-0.46512	-0.06468	0.00636	0.841		KAT8	-0.22632	-0.0238	0.0742	1
TMEM65	0.43795	-0.23006	0.00856	0.307		TMEM43	0.29141	-0.30896	0.0427	0.0925
DPYSL2	-0.57573	1.36545	0.00508	0.0183		CCNO	-0.06923	1.2295	1	0.0541
TSEN54	-0.24064	-0.19696	0.0985	0.716		RERG	-1.07032	0.19743	0.0512	0.737
NFX1	0.20608	-0.36946	0.143	0.0989		TUBB4A	-0.48255	0.13647	0.026	0.709
THAP11	-0.40695	-0.27094	0.0148	0.497		LIG1	-0.07759	0.73842	0.614	0.0174
AMOT	-1.19968	-1.08699	0.00119	0.00816		GTF2A1	0.51523	-0.21454	0.00759	0.59
GTF3C4	-0.32004	-0.54587	0.0118	0.267		GIT1	-0.26531	-0.2596	0.0297	0.353
MED29	-0.19688	0.0339	0.0802	0.954		ANKFY1	-0.31192	-0.2444	0.0436	0.644
FAM204A	0.21588	-0.1888	0.088	0.154		DHX16	-0.31371	-0.02062	0.0335	1
LIG1	-0.03777	0.73842	1	0.0174		NUBPL	-0.73963	-0.24652	0.0595	0.675
GATAD2A	-0.20948	-0.37561	0.0239	0.0956		DPF1	0.56216	0.18548	0.0397	0.906
ZFP62	-0.3191	-0.04646	0.048	1		GADD45B	1.24755	2.09229	0.0361	0.0215
NUCB1	0.36229	1.85426	0.026	0.0242		RFFL	0.30596	-0.29858	0.0657	0.295
SLC27A4	-0.26798	-0.42956	0.0353	0.264		RAB8B	-0.23097	0.25048	0.0269	0.347
TMEM18	0.44775	-0.03213	0.0603	1		RNPEPL1	-0.46472	0.18537	0.0275	0.875
[truncated: 2,148 more rows]

## Sheet: Oxidative Stress Genes
Gene	Source	132 - log2 total RPKM	147 - log2 total RPKM	263 - log2 total RPKM	Thapsigargin - log2 total RPKM	vehicle - log2 total RPKM	FOLD CHANGE 132	FOLD CHANGE 147	FOLD CHANGE 263	FOLD CHANGE TG
PRDX1	SABIOsciences Oxidative Stress PCR Array	9.01751	9.19917	9.15332	8.08759	9.14305	-0.12554	0.05612	0.01027	-1.05546
SOD1	SABIOsciences Oxidative Stress PCR Array	8.92151	9.03923	8.99265	8.74836	9.04407	-0.12256	-0.00484	-0.05142	-0.29571
HSP90AA1	SABIOsciences Oxidative Stress PCR Array	9.48646	9.14307	9.09914	8.49917	8.97819	0.50827	0.16488	0.12095	-0.47902
PRDX3	SABIOsciences Oxidative Stress PCR Array	8.15163	8.40095	8.35851	8.20496	8.43263	-0.281	-0.03168	-0.07412	-0.22767
CSDE1	SABIOsciences Oxidative Stress PCR Array	8.07727	8.27266	8.23491	8.14997	8.28489	-0.20762	-0.01223	-0.04998	-0.13492
PRDX2	SABIOsciences Oxidative Stress PCR Array	7.87648	8.09157	8.1229	8.01479	8.1281	-0.25162	-0.03653	-0.0052	-0.11331
PRDX4	SABIOsciences Oxidative Stress PCR Array	7.6726	7.81512	7.78377	7.6942	7.79965	-0.12705	0.01547	-0.01588	-0.10545
GPX4	SABIOsciences Oxidative Stress PCR Array	7.23182	7.36723	7.40341	7.28545	7.47854	-0.24672	-0.11131	-0.07513	-0.19309
PRDX6	SABIOsciences Oxidative Stress PCR Array	7.18864	7.37599	7.33713	7.19414	7.35868	-0.17004	0.01731	-0.02155	-0.16454
CYBA	SABIOsciences Oxidative Stress PCR Array	6.99554	7.31151	7.28139	6.98912	7.35468	-0.35914	-0.04317	-0.07329	-0.36556
GLA	SABIOsciences Oxidative Stress PCR Array	7.44599	7.18195	7.17853	7.25489	6.85267	0.59332	0.32928	0.32586	0.40222
GTF2I	SABIOsciences Oxidative Stress PCR Array	6.36641	6.59553	6.60156	6.31561	6.68702	-0.32061	-0.09149	-0.08546	-0.37141
TXNRD1	SABIOsciences Oxidative Stress PCR Array	7.48257	7.05637	7.27289	6.65131	6.68492	0.79765	0.37145	0.58797	-0.03361
GPX1	SABIOsciences Oxidative Stress PCR Array	6.2298	6.42507	6.50592	6.4523	6.535	-0.3052	-0.10993	-0.02908	-0.0827
DHCR24	SABIOsciences Oxidative Stress PCR Array	5.99937	6.30285	6.22156	5.76328	6.37032	-0.37095	-0.06747	-0.14876	-0.60704
PRDX5	SABIOsciences Oxidative Stress PCR Array	6.07614	6.13797	6.20963	6.37617	6.35813	-0.28199	-0.22016	-0.1485	0.01804
GSR	SABIOsciences Oxidative Stress PCR Array	6.08539	6.25635	6.30632	6.0087	6.18633	-0.10094	0.07002	0.11999	-0.17763
SOD2	SABIOsciences Oxidative Stress PCR Array	6.04805	6.20734	6.1277	5.85046	6.13512	-0.08707	0.07222	-0.00742	-0.28466
STK25	SABIOsciences Oxidative Stress PCR Array	5.24946	5.48685	5.48706	5.30011	5.53376	-0.2843	-0.04691	-0.0467	-0.23365
SRXN1	SABIOsciences Oxidative Stress PCR Array	6.06406	5.60851	5.71788	4.85055	5.35925	0.70481	0.24926	0.35863	-0.5087
ATOX1	SABIOsciences Oxidative Stress PCR Array	4.86427	5.17035	5.03591	4.91209	5.34284	-0.47857	-0.17249	-0.30693	-0.43075
BAG2	SABIOsciences Oxidative Stress PCR Array	5.56001	5.49017	5.42589	5.12266	5.25314	0.30687	0.23703	0.17275	-0.13048
MGST3	SABIOsciences Oxidative Stress PCR Array	4.85209	5.19572	5.18719	4.94723	5.2396	-0.38751	-0.04388	-0.05241	-0.29237
PRNP	SABIOsciences Oxidative Stress PCR Array	5.91493	5.31539	5.42197	5.96469	5.22169	0.69324	0.0937	0.20028	0.743
SIRT2	SABIOsciences Oxidative Stress PCR Array	5.00253	5.05475	5.01693	5.14744	5.15007	-0.14754	-0.09532	-0.13314	-0.00263
NUDT1	SABIOsciences Oxidative Stress PCR Array	4.69251	4.99535	5.05984	4.77186	5.13102	-0.43851	-0.13567	-0.07118	-0.35916
GSS	SABIOsciences Oxidative Stress PCR Array	4.84873	4.8725	4.92146	5.12568	5.03307	-0.18434	-0.16057	-0.11161	0.09261
PDLIM1	SABIOsciences Oxidative Stress PCR Array	4.75135	4.86819	4.88915	4.81573	4.8478	-0.09645	0.02039	0.04135	-0.03207
GSTZ1	SABIOsciences Oxidative Stress PCR Array	4.59943	4.63973	4.82462	4.82473	4.83895	-0.23952	-0.19922	-0.01433	-0.01422
GLRX2	SABIOsciences Oxidative Stress PCR Array	4.95534	4.89042	4.89603	5.1964	4.73499	0.22035	0.15543	0.16104	0.46141
BNIP3	SABIOsciences Oxidative Stress PCR Array	4.51615	4.66539	4.7818	4.42828	4.72465	-0.2085	-0.05926	0.05715	-0.29637
TXNRD2	SABIOsciences Oxidative Stress PCR Array	4.23832	4.45418	4.52682	4.505	4.55721	-0.31889	-0.10303	-0.03039	-0.05221
DUSP1	SABIOsciences Oxidative Stress PCR Array	5.59328	4.7221	4.98013	4.81388	4.54042	1.05286	0.18168	0.43971	0.27346
MPV17	SABIOsciences Oxidative Stress PCR Array	4.49467	4.41174	4.60071	4.557	4.33813	0.15654	0.07361	0.26258	0.21887
RNF7	SABIOsciences Oxidative Stress PCR Array	4.12094	4.29558	4.16971	4.39346	4.29752	-0.17658	-0.00194	-0.12781	0.09594
CAT	SABIOsciences Oxidative Stress PCR Array	4.02203	4.09335	3.95701	3.9054	4.25662	-0.23459	-0.16327	-0.29961	-0.35122
FOXM1	SABIOsciences Oxidative Stress PCR Array	4.04163	4.19551	4.15005	4.0023	4.24861	-0.20698	-0.0531	-0.09856	-0.24631
OXR1	SABIOsciences Oxidative Stress PCR Array	4.26095	4.11497	4.11744	4.33066	4.1371	0.12385	-0.02213	-0.01966	0.19356
GCLM	SABIOsciences Oxidative Stress PCR Array	5.56489	4.92918	5.11681	4.24348	4.08799	1.4769	0.84119	1.02882	0.15549
OXSR1	SABIOsciences Oxidative Stress PCR Array	4.12351	3.92615	3.9114	3.82409	3.92603	0.19748	0.00012	-0.01463	-0.10194
HMOX1	SABIOsciences Oxidative Stress PCR Array	9.36927	6.49946	7.46114	4.5842	3.46556	5.90371	3.0339	3.99558	1.11864
PNKP	SABIOsciences Oxidative Stress PCR Array	3.32182	3.3432	3.25001	3.46493	3.38548	-0.06366	-0.04228	-0.13547	0.07945
CCS	SABIOsciences Oxidative Stress PCR Array	3.15057	3.37274	3.26613	3.32444	3.3487	-0.19813	0.02404	-0.08257	-0.02426
TRAPPC6A	SABIOsciences Oxidative Stress PCR Array	3.08504	3.05669	3.48843	3.46652	3.2605	-0.17546	-0.20381	0.22793	0.20602
PTGR1	SABIOsciences Oxidative Stress PCR Array	2.83635	2.78096	3.11363	3.0054	3.11686	-0.28051	-0.3359	-0.00323	-0.11146
FHL2	SABIOsciences Oxidative Stress PCR Array	3.34662	3.11384	3.17483	3.13658	2.89083	0.45579	0.22301	0.284	0.24575
SEPP1	SABIOsciences Oxidative Stress PCR Array	2.7015	2.7945	2.55779	2.59693	2.88698	-0.18548	-0.09248	-0.32919	-0.29005
SLC7A11	SABIOsciences Oxidative Stress PCR Array	6.15151	4.05566	5.17866	5.89692	2.79833	3.35318	1.25733	2.38033	3.09859
NCOA7	SABIOsciences Oxidative Stress PCR Array	3.91531	2.71931	3.37854	4.26788	2.7502	1.16511	-0.03089	0.62834	1.51768
NME5	SABIOsciences Oxidative Stress PCR Array	2.2557	2.48681	2.63176	2.48812	2.61203	-0.35633	-0.12522	0.01973	-0.12391
PXDN	SABIOsciences Oxidative Stress PCR Array	1.8003	2.09973	2.0077	1.42879	2.13369	-0.33339	-0.03396	-0.12599	-0.7049
SCARA3	SABIOsciences Oxidative Stress PCR Array	1.18325	2.06111	2.02632	0.94322	1.91903	-0.73578	0.14208	0.10729	-0.97581
LHPP	SABIOsciences Oxidative Stress PCR Array	1.94346	1.91514	2.17153	1.94511	1.88094	0.06252	0.0342	0.29059	0.06417
APOE	SABIOsciences Oxidative Stress PCR Array	1.74355	1.66988	1.54605	1.41703	1.66326	0.08029	0.00662	-0.11721	-0.24623
PREX1	SABIOsciences Oxidative Stress PCR Array	0.7836	0.87183	1.0138	0.44825	0.79888	-0.01528	0.07295	0.21492	-0.35063
NQO1	SABIOsciences Oxidative Stress PCR Array	1.12264	0.71709	0.93319	0.56439	0.62562	0.49702	0.09147	0.30757	-0.06123
EPHX2	SABIOsciences Oxidative Stress PCR Array	0.33274	0.62317	0.71735	0.76805	0.51893	-0.18619	0.10424	0.19842	0.24912
MTL5	SABIOsciences Oxidative Stress PCR Array	0.56984	0.28322	0.99263	-0.37777	0.42614	0.1437	-0.14292	0.56649	-0.80391
MSRA	SABIOsciences Oxidative Stress PCR Array	0.10173	0.2244	0.78979	0.31191	0.36436	-0.26263	-0.13996	0.42543	-0.05245
AOX1	SABIOsciences Oxidative Stress PCR Array	-0.58577	-0.55184	-0.53367	0.1365	-0.35849	-0.22728	-0.19335	-0.17518	0.49499
