# Supplementary material for: Small molecule proteostasis regulators that reprogram the ER to reduce extracellular protein aggregation
Source: eLife. 2016 Jul 20;5:e15550. doi: 10.7554/eLife.15550 (PMC4954754; doi:10.7554/eLife.15550)
Supplement: Figure 3—figure supplement 2—source data 2. — RNA-seq data for genes identified by proteomics is also shown. This spreadsheet contains 4 tabs including a Table of Contents, 132 Proteomics RNA-Seq, 263 Proteomics RNA-seq, and 147 Proteomics RNA-seq. DOI: http://dx.doi.org/10.7554/eLife.15550.015 [file elife-15550-fig3-figsupp2-data2.xlsx]

## Sheet: Table of Content
Description	Worksheet	Figure
Comparison of RNA-Seq transcript changes and proteomics changes for treatment with 132	132 Proteomics RNA-Seq	Fig. 3 - figure supplement 2A
Comparison of RNA-Seq transcript changes and proteomics changes for treatment with 263	263 Proteomics RNA-Seq	Fig. 3 - figure supplement 2B
Comparison of RNA-Seq transcript changes and proteomics changes for treatment with 147	147 Proteomics RNA-Seq	Fig. 3 - figure supplement 2C

## Sheet: 132 Proteomics RNA-Seq
	Proteomics		RNAseq
Gene name	132 ratio	132 BH adj. p-value	132 ratio	132 BH adj. p-value	ER proteostasis
ALG2	1.0068	0.956817	1.37813	0.00429	1
CALR	1.0812	0.152603	0.690377	0.026	1
CANX	1.05858	0.169275	0.710979	0.000595	1
COPA	0.987903	0.75489	0.238752	0.0269	1
COPB1	1.02024	0.65572	0.168501	0.125	1
COPB2	1	1	0.0287013	0.686	1
COPE	1	1	0.0351749	0.995	1
COPG2	1.06989	0.573732	-0.210741	0.285	1
COPZ1	0.984496	0.935749	-0.220823	0.192	1
CRELD2	1.16111	0.195175	1.51477	0.0122	1
DDOST	1.06612	0.174319	0.185913	0.0878	1
DERL1	1.05155	0.398835	0.192473	0.104	1
DERL2	1.04124	0.870898	0.86758	0.0036	1
DNAJB11	1.05983	0.0691824	1.52948	0.00172	1
DNAJC10	0.979866	0.722074	0.526369	0.00435	1
DNAJC3	1.21239	0.00460583	1.88869	0.000595	1
ERLEC1	0.978873	0.855024	0.503307	0.0295	1
ERO1L	0.896825	0.382315	-0.163113	0.274	1
ERO1LB	1.06803	0.524413	1.68743	0.0014	1
ERP44	1.00415	0.961795	0.840718	0.00747	1
FKBP10	0.944444	0.0571187	-0.0424132	0.588	1
FKBP11	1.14384	0.21822	0.317102	0.216	1
FKBP2	1.0202	0.780199	0.625753	0.0538	1
FKBP7	0.89899	0.351228	-0.171981	0.911	1
FKBP9	0.931034	0.0054817	-0.17104	0.378	1
HSP90B1	1.34404	0.000341473	1.8124	0.000595	1
HSPA5	1.47867	0.000925683	3.17923	0.00422	1
HYOU1	1.27232	0.00225118	1.83975	0.00094	1
KDELR1	1.01031	0.925258	-0.0690787	0.785	1
MAN1A1	0.96	0.727723	0.397787	0.016	1
MOGS	0.996047	0.933684	0.195446	0.334	1
OS9	1.06404	0.621332	0.331512	0.228	1
OSTF1	0.909091	0.50644	-0.552537	0.0559	1
P4HB	1.02846	0.499764	0.642241	0.00228	1
PDIA3	1.06303	0.101385	0.826343	0.00351	1
PDIA4	1.3	0.00252471	2.17413	0.000595	1
PDIA6	1.06276	0.142657	0.904356	0.0093	1
RPN1	1.02479	0.377178	0.402528	0.0108	1
RPN2	1.02016	0.590438	0.103832	0.536	1
SEC11A	1.02062	0.756005	-0.0175519	1	1
SEC13	1.05372	0.585444	0.047973	0.848	1
SEC16A	0.95122	0.56724	0.0182373	1	1
SEC23A	0.995951	0.926211	-0.0653347	0.361	1
SEC23B	1.10163	0.409015	0.387277	0.00601	1
SEC23IP	0.956349	0.348649	-0.238929	0.0857	1
SEC24A	1.00676	0.902411	0.466775	0.0841	1
SEC24C	1.01619	0.628928	0.285872	0.0249	1
SEC31A	1.06531	0.142274	0.332173	0.341	1
SEC61A1	1	1	0.831753	0.00626	1
SEC61A2	0.996	0.926211	-0.00296094	1	1
SEC61B	1.04453	0.3706	0.288061	0.139	1
SEC62	0.968	0.349804	0.255926	0.04	1
SEC63	1.03333	0.324439	0.745057	0.0251	1
SEL1L	1.08787	0.0900313	2.28369	0.0054	1
SERPINH1	1.09717	0.152665	1.0903	0.00688	1
SIL1	1.27717	0.206574	0.204448	0.434	1
SPCS2	0.784946	0.0983966	0.447035	0.0979	1
SPCS3	1.07732	0.382654	0.447667	0.0151	1
SRP14	0.931818	0.0145983	-0.101994	0.823	1
SRP19	1.03673	0.586038	0.818272	0.00672	1
SRP54	1.00402	0.904036	0.0324358	0.892	1
SRP68	1.07438	0.346099	0.343279	0.108	1
SRP72	0.97992	0.616055	-0.0379984	0.861	1
SRP9	0.923077	0.0988108	-0.33809	0.0158	1
SRPR	1.0166	0.620396	0.240358	0.447	1
SRPRB	1.08714	0.051049	0.619592	0.0272	1
SSR1	1.08225	0.466279	0.81763	0.0134	1
SSR3	1.3625	0.290489	0.888984	0.00277	1
SSR4	1.0795	0.0599028	0.140214	0.288	1
STT3A	1.06612	0.174319	0.421233	0.00605	1
STT3B	0.98	0.54412	0.320513	0.00848	1
SYVN1	0.813725	0.351228	1.47962	0.0132	1
TMX1	0.96063	0.347642	0.041053	0.648	1
TMX2	1.03292	0.543678	0.107989	0.254	1
TMX3	0.987603	0.898024	0.564593	0.0147	1
TMX4	0.928934	0.180319	-0.0881367	0.686	1
UGGT1	0.991837	0.710423	0.386167	0.0191	1
VCP	1.01706		0.128981	0.0867	1
VCP	1.03659	0.432591	0.128981	0.0867	1
A2M	0.7	0.0387485
AAAS	0.94636	0.193583	-0.386124	0.00688
AACS	0.994975	0.926211	-0.16151	0.173
AAGAB	1.01508	0.749529	-0.188977	0.00906
AAMP	1.02066	0.548282	-0.239712	0.303
AARS	1.00816	0.877703	0.611712	0.0194
AARS2	1.0203	0.766116	-0.274543	0.0592
AARSD1	1.04225	0.774333	0.155889	0.507
AASDHPPT	0.974359	0.773296	-0.0725192	0.412
AASS	0.927711	0.0765905	-0.101468	0.327
AATF	0.906542	0.269654	0.00580815	1
ABCB1	1.04219	0.240427	0.213265	0.0474
ABCB10	0.970874	0.524413	-0.11367	0.156
ABCB5	0.940594	0.78742
ABCB6	1.10929	0.313489	0.233023	0.253
ABCB7	0.933071	0.0818543	-0.174566	0.0355
ABCC1	0.965517	0.3497	0.103211	0.621
ABCC4	1	1	-0.393466	0.245
ABCD3	0.928854	0.0134617	-0.138819	0.22
ABCE1	0.965385	0.383584	-0.0934879	0.529
ABCF1	0.964981	0.233342	-0.273195	0.017
ABCF2	0.984314	0.727723	-0.015095	1
ABCF3	0.994975	0.940076	-0.059749	0.895
ABHD10	1.07065	0.562465	-0.0570087	0.849
ABHD11	0.9801	0.741693	0.185167	0.207
ABHD12	0.974619	0.596285	-0.0259719	0.971
ABHD16A	0.94898	0.735474	0.189679	0.24
ABI1	1.005	0.944919	0.0494772	0.751
ABLIM1	0.790909	0.0340022	-0.389305	0.00594
ABR	0.948387	0.312875	-0.468182	0.0623
ACAA1	0.885135	0.553088	-0.0796965	0.927
ACAA2	0.97551	0.551034	-0.283996	0.058
ACACA	0.968	0.266467	-0.186173	0.205
ACAD11	0.980132	0.722074	0.0487381	0.868
ACAD9	0.971292	0.593023	0.0377472	0.997
ACADM	0.912	0.0190138	0.00799231	1
ACADS	0.646409	0.574106	-0.17766	0.747
ACADSB	1	1	-0.171995	0.254
ACADVL	0.968379	0.566176	0.277187	0.0642
ACAT1	0.932	0.0453754	-0.264972	0.0117
ACAT2	0.988048	0.938473	-0.168238	0.391
ACBD3	1.02469	0.776479	0.581843	0.00647
ACBD5	1.01053	0.925258	-0.114609	0.541
ACIN1	0.890977	0.286615	-0.0478115	0.606
ACLY	0.992063	0.783176	-0.320255	0.0128
ACN9	0.891892	0.387706	-0.346629	0.117
ACO1	0.968627	0.516043	-0.0989115	0.454
ACO2	0.92126	0.181445	-0.162648	0.347
ACOT1	0.955823	0.389873	-0.497036	0.0482
ACOT13	0.896552	0.0414618	-0.252218	0.0156
ACOT7	1.02439	0.601243	-0.263912	0.309
ACOT9	0.971429	0.554869	-0.0789359	1
ACOX1	1.00503	0.924211	-0.0588752	0.607
ACP1	1.02811	0.61435	0.0659447	0.217
ACP2	0.941935	0.403243	0.00615137	1
ACSF2	0.893204	0.0337833	0.00087069	1
ACSF3	0.927184	0.177315	-0.40901	0.133
ACSL1	0.959677	0.336234	0.00829303	1
ACSL3	0.918367	0.028123	-0.178362	0.158
ACSL4	0.934694	0.194435	-0.0484683	0.884
ACSS1	0.978947	0.919284	0.166926	0.69
ACTC1	0.960265	0.208882
ACTG1	0.92549	0.0639653	-0.367759	0.0335
ACTL6A	0.975728	0.382654	-0.182306	0.0468
ACTN1	0.914062	0.182821	-0.136606	0.183
ACTN3	0.928571	0.732456
ACTN4	0.917969	0.202888	-0.204716	0.0446
ACTR10	0.971154	0.729704	0.0012333	1
ACTR1A	1.00398	0.90153	-0.093193	0.291
ACTR1B	0.969697	0.766116	-0.090887	0.378
ACTR2	0.984127	0.754607	-0.0833301	0.686
ACTR3	0.972332	0.679804	-0.196197	0.036
ACYP1	0.941176	0.351654	-0.598957	0.0122
ADA	0.813084	0.295978	0.00356758	1
ADAM15	0.915842	0.473375	0.0196775	1
ADAM17	0.948387	0.719285	0.420314	0.0485
ADAM9	0.993243	0.789044	0.0949384	0.108
ADAMTS1	1.43293	0.0262582	0.529464	0.0126
ADAR	0.806691	0.000110749	-0.368869	0.0632
ADAT2	0.951923	0.364082	0.18167	0.247
ADCK3	0.974874	0.536991	-0.128383	0.553
ADCK4	0.949749	0.533229	0.0597538	0.961
ADD1	0.921875	0.0585278	-0.300845	0.592
ADD2	0.926829	0.148933	-0.37105	0.162
ADD3	0.920398	0.0960458	-0.567322	0.00892
ADH5	0.988	0.679518	-0.194419	0.058
ADK	1.05051	0.723431	-0.0168935	1
ADNP	0.908745	0.0332104	0.0517107	0.686
ADO	0.939394	0.621332	-0.138002	0.0977
ADPRHL2	0.993333	0.931321	-0.169707	0.449
ADRM1	0.972656	0.33209	0.072072	1
ADSL	0.97619	0.643799	-0.123057	0.169
ADSS	0.98419	0.725023	-0.0942051	0.177
AFF4	1	1	0.327763	0.171
AFG3L2	0.964567	0.312875	-0.249132	0.0125
AGAP3	0.937198	0.11291	-0.446864	0.0372
AGFG1	0.968254	0.398835	0.0317664	0.715
AGK	0.969231	0.487282	-0.2961	0.335
AGL	0.917647	0.39802	-0.369407	0.00292
AGPAT1	0.929825	0.742425	-0.248405	0.109
AGPAT2	1.02105	0.87393	-0.19041	0.502
AGPAT3	0.947619	0.482065	-0.206732	0.195
AGPAT5	1.01325	0.685268	0.120005	0.158
AGPS	0.932806	0.0599028	-0.175952	0.0623
AGRN	0.936842	0.745753	-0.29805	0.0595
AHCTF1	0.920152	0.127417	0.111693	0.515
AHCY	1.02846	0.417884	-0.148405	0.237
AHCYL1	1.03673	0.28793	0.0315278	0.833
AHCYL2	1.10563	0.300225	0.0280606	0.821
AHNAK	0.837121	0.0240156	-0.829773	0.102
AHNAK2	0.792453	0.55065	-0.767467	0.00747
AHSA1	1.012	0.816641	0.150567	0.0892
AHSG	0.612245	0.106928
AIF1L	0.985437	0.802311	-0.447213	0.0267
AIFM1	0.948207	0.204171	-0.151265	0.526
AIMP1	0.944882	0.108741	0.000905724	1
AIMP2	0.934109	0.343463	0.13248	0.0459
AIP	0.898148	0.276721	-0.463502	0.0346
AK1	1.0121	0.878639	-0.0650215	0.7
AK2	0.947368	0.293568	-0.0311467	0.867
AK3	0.994975	0.933684	-0.0949943	0.686
AK4	0.947368	0.312875	-0.297713	0.0453
AKAP1	0.853933	0.00706476	-0.580215	0.0361
AKAP12	0.94	0.129996	-0.382487	0.153
AKAP13	0.837321	0.0101004	0.0813388	0.358
AKAP17A	0.964427	0.227427	0.807516	0.0204
AKAP2	0.967742	0.566176	-0.356331	0.0267
AKAP8	0.906015	0.0377958	-0.0219306	0.968
AKAP8L	1.00794	0.918761	-0.210929	0.298
AKAP9	0.936255	0.309915	0.15537	0.574
AKR1A1	1.04938	0.262659	0.00915778	1
AKR1B1	1.02	0.667404	-0.00251435	1
AKR7A2	0.976378	0.628242	-0.155056	0.129
AKT1	0.989247	0.968477	-0.176053	0.0428
AKT2	1.01015	0.756005	-0.369661	0.0323
ALAS1	1.35227	0.144247	0.340827	0.156
ALB	0.788732	0.144068
ALCAM	0.906542	0.169275	-0.204091	0.347
ALDH16A1	0.936508	0.205665	-0.339492	0.107
ALDH18A1	0.98374	0.682951	-0.0961592	0.048
ALDH1A1	0.90099	0.269654	-0.576715	0.559
ALDH1A2	0.991968	0.904835	-0.283106	0.0728
ALDH1B1	0.9875	0.846091	-0.492645	0.0134
ALDH2	0.971193	0.213964	0.219274	0.139
ALDH3A2	0.917647	0.0155775	-0.463747	0.00688
ALDH4A1	0.925197	0.220193	-0.119725	0.74
ALDH5A1	0.917647	0.021392	-0.382673	0.127
ALDH6A1	0.958974	0.685268	0.116502	0.374
ALDH7A1	0.979757	0.525772	-0.174695	0.0749
ALDH9A1	0.968	0.266467	-0.085873	0.176
ALDOA	1.024	0.453123	-0.178343	0.228
ALDOC	0.990099	0.828032	-0.254333	0.553
ALG1	1.03093	0.614539	0.0235313	1
ALG5	1.13187	0.0799257	0.352811	0.109
ALG9	0.893204	0.276721	0.161448	0.172
ALKBH5	0.844221	0.212692	-0.219597	0.024
ALMS1	0.951923	0.524413	-0.126943	0.554
ALOX12B	0.892157	0.530093	0.455887	0.391
AMFR	0.777778	0.365842	-0.186092	0.0511
AMOT	0.862454	0.00706476	-0.586883	0.00848
AMPD2	1.03518	0.485062	0.274366	0.15
ANAPC1	0.89313	0.0235322	-0.0534477	0.995
ANAPC2	0.866667	0.487282	-0.242645	0.277
ANAPC4	0.937198	0.218579	-0.160384	0.377
ANAPC7	0.950249	0.69292	-0.26598	0.0612
ANK2	0.875	0.0414618	-0.526189	0.0647
ANK3	0.878788	0.0240156	-0.52763	0.0779
ANK3	1.03	0.828032	-0.52763	0.0779
ANKFY1	1.00562	0.998101	-0.312297	0.0436
ANKHD1	0.957364	0.163263	-0.246263	0.24
ANKLE2	0.894942	0.0250197	-0.162912	0.0168
ANKRD17	0.942529	0.200532	-0.140659	0.347
ANKRD52	0.910891	0.50644	-0.437006	0.124
ANKZF1	1.0101	0.965057	0.0824873	0.982
ANLN	1.04435	0.179507	-0.171364	0.174
ANO6	0.886076	0.0106281	-0.396215	0.142
ANP32A	1.02075	0.774786	-0.576218	0.0191
ANP32B	0.99177	0.926211	0.0230754	1
ANP32E	0.924	0.566176	-0.176836	0.203
ANXA1	0.971292	0.780199	0.696393	0.0177
ANXA11	0.885321	0.300204	-0.349362	0.0562
ANXA13	0.909091	0.552597
ANXA2	0.899614	0.405534	-0.0601256	0.717
ANXA4	0.94686	0.413928	-0.169062	0.359
ANXA5	0.898876	0.53487	-0.0532116	0.399
ANXA6	0.86194	0.380456	-0.248461	0.149
ANXA7	0.948819	0.405534	-0.0695728	0.357
AP1B1	0.952756	0.128826	-0.202872	0.0461
AP1G1	0.952756	0.202888	-0.104817	0.485
AP1M1	1.01	0.809934	-0.38469	0.0412
AP1S1	1	1	-0.713977	0.0209
AP1S2	0.955414	0.635779	0.162179	0.0561
AP2A1	0.934363	0.179122	-0.21109	0.0592
AP2A2	0.90566	0.261068	-0.174948	0.32
AP2B1	0.952756	0.202888	-0.124381	0.445
AP2M1	0.964706	0.267716	-0.210797	0.0877
AP2S1	0.881988	0.208845	-0.242479	0.363
AP3B1	0.983936	0.72058	-0.0861065	0.409
AP3B2	0.961165	0.553088	0.496257	0.195
AP3D1	0.96	0.340319	-0.10329	0.148
AP3M1	0.98062	0.822136	-0.00988122	1
AP3S1	0.99505	0.889266	-0.26338	0.123
APBB1	1.08602	0.651791	-0.142778	0.424
APEH	0.956693	0.179507	-0.301309	0.0869
APEX1	1.00803	0.885067	-0.222284	0.327
API5	0.984064	0.739005	-0.11128	0.0456
APIP	1	1	-0.186488	0.508
APMAP	1.00813	0.878736	-0.00204138	1
APOA1BP	0.956522	0.584053	-0.387623	0.0129
APOL2	0.973154	0.866396	-0.120005	0.699
APP	0.945205	0.503991	-0.235867	0.0266
APPL1	0.989848	0.861036	-0.213609	0.0156
APRT	1.0122	0.828032	-0.442339	0.0539
APTX	0.960396	0.295978	-0.0363122	0.903
AQR	0.956311	0.371427	-0.0267157	1
ARAF	0.906615	0.0765905	-0.24868	0.114
ARCN1	0.996	0.897647	0.0771512	0.681
ARF1	1.06911	0.186431	0.167139	0.064
ARF4	1.06452	0.214561	0.566911	0.0867
ARF5	1.05285	0.334793	-0.410204	0.123
ARF6	1.02525	0.687227	-0.274397	0.235
ARFGAP1	0.996109	0.935333	0.206007	0.318
ARFGAP2	0.941176	0.383584	0.11372	0.306
ARFGAP3	1.02667	0.427045	0.879288	0.00429
ARFGEF1	0.960159	0.516913	-0.0671907	0.126
ARFIP1	0.985075	0.897647	-0.0215957	1
ARG1	0.993056	0.958307
ARG2	0.955224	0.524413	0.0489895	0.525
ARHGAP1	1.05556	0.685913	-0.0296026	1
ARHGAP12	1.02041	0.806594	-0.426043	0.0147
ARHGAP17	1.00505	0.926211	0.0481894	1
ARHGAP18	1.06667	0.644381	-0.963449	0.0322
ARHGAP19	0.923077	0.415366	-0.357878	0.0068
ARHGDIA	0.945525	0.141494	-0.637734	0.097
ARHGEF1	0.890476	0.360458	-0.295192	0.137
ARHGEF12	0.845361	0.634108	-0.024751	0.729
ARHGEF2	0.980392	0.743003	0.556756	0.0407
ARID1A	0.912214	0.188716	0.0016093	1
ARID2	0.976415	0.799406	-0.222997	0.191
ARID3B	1	1	0.0444483	1
ARID4B	0.957198	0.179507	-0.0300877	0.847
ARIH1	1.02027	0.891344	0.100628	0.214
ARIH2	0.874214	0.326533	0.235127	0.162
ARL1	1.10811	0.36876	0.0132133	1
ARL2	0.992	0.924119	-0.277185	0.07
ARL2BP	1.01463	0.837237	-0.0870619	0.562
ARL3	1.02857	0.727723	-0.417355	0.0514
ARL6IP5	0.809524	0.354825	-0.529246	0.0206
ARL6IP6	0.972789	0.685268	0.294648	0.0956
ARL8A	0.960199	0.358195	0.0505177	1
ARL8B	0.873418	0.184693	0.0377432	0.622
ARMC1	1.12371	0.0935766	0.0258973	1
ARMC10	1.00654	0.875647	0.125374	0.686
ARMC6	1.0303	0.623527	-0.104368	0.672
ARMCX3	1.06207	0.245624	0.865065	0.00645
ARPC1A	0.917969	0.0397564	-0.374501	0.0771
ARPC1B	1.0081	0.819833	-0.149712	0.833
ARPC2	0.961089	0.0740097	-0.19295	0.0804
ARPC3	1.0303	0.833942	-0.214035	0.158
ARPC4	0.968	0.674097	-0.450554	0.0355
ARPC5	0.986486	0.860061	-0.546439	0.0148
ARPC5L	0.907407	0.466279	-0.0384756	0.978
ARPP19	1.10417	0.558361	-0.281492	0.0177
ARRB2	0.929487	0.395737	-0.324531	0.0412
ARRDC1	0.920792	0.158701	-0.329364	0.0598
ARV1	0.971429	0.523016	0.0937851	0.659
AS3MT	0.971014	0.429132	-0.379877	0.0566
ASAH1	0.865385	0.0015445	-0.139844	0.128
ASCC1	0.96	0.516913	-0.375176	0.0293
ASCC2	0.915094	0.562465	-0.0834389	0.634
ASCC3	0.930502	0.0145983	0.0211795	0.994
ASH2L	0.863636	0.000390624	0.0436735	1
ASNA1	0.839844	0.00706476	-0.271673	0.106
ASNS	1.14694	0.0100202	1.43787	0.00606
ASPH	0.963563	0.524413	-0.153461	0.496
ASPM	0.931937	0.724756	-0.132454	0.488
ASPSCR1	0.935323	0.465754	-0.322213	0.126
ASRGL1	1.02066	0.643305	0.202405	0.704
ATAD1	1	1	0.24144	0.0353
ATAD3A	0.972332	0.560634	-0.196319	0.254
ATAD3B	0.956731	0.553088	-0.183795	0.341
ATAD5	0.890152	0.0274164	-0.0896622	0.618
ATF7IP	0.97551	0.453123	-0.00361459	1
ATG16L1	0.967391	0.685268	-0.130148	0.519
ATG3	1.07917	0.229104	0.0726189	0.085
ATG7	0.970588	0.828032	0.00270584	1
ATG9A	0.983806	0.719285	-0.226316	0.164
ATIC	1.03614	0.463458	0.102927	1
ATL1	0.909091	0.368071	-0.431704	0.0885
ATL2	0.963855	0.400972	-0.0529036	0.731
ATP13A1	0.928854	0.148933	-0.0110921	1
ATP1A1	0.988095	0.661816	-0.101871	0.645
ATP1B1	1.05929	0.759877	-0.00865123	1
ATP1B3	1.02778	0.534778	-0.0200943	1
ATP2A2	0.97551	0.502058	0.714853	0.00831
ATP2B1	0.960159	0.0932583	-0.0453985	0.752
ATP2C1	0.946667	0.484092	-0.13907	0.114
ATP4A	1.0303	0.507342
ATP5A1	0.920319	0.0657423	-0.333831	0.04
ATP5B	0.952191	0.214561	-0.185055	0.026
ATP5C1	0.935743	0.070915	-0.233052	0.0958
ATP5D	0.884	0.015704	-0.183592	0.347
ATP5EP2	0.821561	0.0303441
ATP5F1	0.933333	0.124748	-0.241338	0.0307
ATP5G3	0.8125	0.312875	-0.353674	0.0152
ATP5H	0.895753	0.0054817	-0.255023	0.0353
ATP5J	0.895349	0.242231	-0.080264	1
ATP5J2	0.923077	0.333287	-0.48796	0.0678
ATP5L	0.951613	0.415366	-0.343339	0.00532
ATP5O	0.924603	0.266467	-0.209945	0.0916
ATP6AP1	1.06915	0.167906	-0.00182166	1
ATP6AP2	1.01026	0.884589	0.0129671	0.963
ATP6V0A1	0.946667	0.685268	0.43599	0.0593
ATP6V0D1	0.945525	0.512483	-0.120697	0.63
ATP6V1A	0.97619	0.636304	-0.188268	0.0565
ATP6V1B2	0.926923	0.527965	-0.219525	0.102
ATP6V1C1	0.964567	0.457957	0.0519614	0.836
ATP6V1D	0.873418	0.0857565	-0.0497699	0.832
ATP6V1E1	0.80203	0.549149	-0.108119	0.457
ATP6V1G1	1.01075	0.897647	-0.0573239	0.244
ATP6V1H	0.97619	0.516043	-0.0429351	0.892
ATPAF1	1.02094	0.766116	-0.142244	0.183
ATPIF1	0.903846	0.049744	-0.361919	0.0524
ATRN	0.917526	0.331114	-0.0442004	0.816
ATRX	1.06383	0.689547	0.120936	0.799
ATXN10	1	1	-0.137123	0.149
ATXN2	0.935115	0.0765905	-0.118252	0.743
ATXN2L	1	1	0.67984	0.0665
AUP1	0.945098	0.362908	-0.00829679	1
AURKA	1	1	-0.241029	0.0503
AURKB	1.00493	0.896261	-0.185544	0.0379
AVEN	1.02	0.897647	0.114153	0.93
AZGP1	1.03571	0.871628
B2M	0.979487	0.741693	-0.00307099	1
B3GAT3	0.941748	0.417137	-0.420026	0.0514
B7H6	0.907407	0.504348
BABAM1	0.968627	0.389284	-0.202517	0.133
BAG2	1.09091	0.0508378	0.307337	0.0194
BAG3	1.13693	0.000499704	1.29401	0.0169
BAG6	0.975806	0.719285	-0.188209	0.0461
BAIAP2	1	1	-0.0371927	1
BAIAP2L1	1.0121	0.7371	0.17377	0.686
BASP1	0.875	0.0465353	-0.377066	0.0361
BAX	1.0396	0.295978	0.185208	0.269
BAZ1A	0.933333	0.267716	0.00532323	1
BAZ1B	0.969697	0.669881	0.00101875	1
BBX	0.884848	0.355877	-0.056831	0.807
BCAP31	0.936255	0.051049	-0.059911	0.9
BCAS2	0.92278	0.245531	0.32278	0.074
BCAT1	1.06	0.516913	0.419201	0.0959
BCAT2	0.914692	0.0837299	-0.51888	0.11
BCCIP	0.972	0.455702	-0.15748	0.0545
BCKDHA	0.959732	0.602214	0.0998751	0.686
BCKDHB	0.841772	0.260081	-0.352014	0.0438
BCL10	1.03	0.685268	0.34114	0.318
BCLAF1	0.934866	0.149936	-0.04711	0.446
BCOR	0.878981	0.1081	-0.491583	0.0294
BCR	0.915094	0.0942054	-0.413604	0.0273
BCS1L	0.970874	0.614539	-0.0986832	0.686
BDH2	0.948052	0.434578	-0.348505	0.166
BECN1	1	1	-0.155357	0.149
BICD2	1.02632	0.669881	-0.120776	0.035
BID	1.10101	0.584397	-0.0931264	0.691
BIRC6	0.876866	0.149971	-0.0502124	0.703
BLM	0.934363	0.202888	-0.106967	0.686
BLMH	1.00794	0.878736	0.0738085	0.634
BLOC1S1	0.942857	0.621332	-0.355193	0.114
BLVRA	0.995968	0.932365	-0.273226	0.109
BLVRB	0.910714	0.420301	-0.00103467	1
BMS1	0.908745	0.0657423	-0.273581	0.0945
BNIP1	0.960159	0.383899	-0.125599	0.726
BOD1L	0.915385	0.0290342
BOLA2	1.02834	0.608177	-0.12586	0.601
BOP1	1.01075	0.970578	-0.285515	0.102
BPHL	1.06349	0.416994	-0.320865	0.134
BPNT1	1.06504	0.276721	0.038647	0.805
BPTF	0.81685	0.00183348	-0.210396	0.295
BRAP	0.980198	0.919284	0.584008	0.0068
BRD4	0.95283	0.753689	-0.0523101	1
BRD8	0.934579	0.27023	-0.0572442	0.735
BRE	1.02778	0.643799	-0.144845	0.891
BRI3BP	0.932271	0.258764	-0.333077	0.092
BRIX1	0.956938	0.726749	0.0713778	0.19
BRMS1L	0.959596	0.735784	-0.0176327	1
BROX	0.986755	0.706602	-0.0836422	0.317
BSG	1.09746	0.0262582	-0.224084	0.0415
BTAF1	1.01646	0.749085	0.335333	0.0578
BTF3	0.968872	0.525772	-0.121065	0.391
BTF3L4	0.97992	0.519453	0.117625	0.228
BTN2A1	1.08738	0.211268	0.726892	0.0267
BUB1B	0.945813	0.312875	-0.529283	0.015
BUB3	1.02372	0.370522	-0.0394664	0.121
BUD31	0.948387	0.662708	0.195694	0.128
BYSL	1.07025	0.252184	-0.0197259	1
BZW1	0.960474	0.194435	-0.210123	0.673
BZW2	0.970588	0.479796	-0.230644	0.109
C10orf58	0.951049	0.741305
C11orf67	0.902439	0.0932583
C12orf10	1.05797	0.592119	0.0193307	1
C12orf45	1.0473	0.341533	0.132952	0.8
C14orf102	0.896226	0.276721
C14orf166	0.965385	0.545692	-0.140829	0.0658
C14orf21	0.722222	0.478764
C15orf24	1.02811	0.476736
C16orf62	0.912621	0.616055	-0.13847	0.32
C16orf80	1.01556	0.757197	0.0604733	0.686
C17orf37	0.995918	0.964142
C17orf75	0.931373	0.125802	-0.0819991	0.46
C17orf85	0.911538	0.170216	0.204836	0.0617
C18orf19	0.980488	0.478764
C18orf21	1.04054	0.353016	0.0593576	0.753
C18orf32	0.97931	0.753689	-0.0675575	0.742
C18orf55	1.11155	0.149936
C19orf10	0.965116	0.523575	0.649347	0.0482
C19orf25	0.958506	0.712376	-0.106577	0.758
C19orf43	0.980237	0.667144	-0.37598	0.0809
C19orf47	0.976	0.679518	0.135061	0.574
C19orf52	0.970588	0.278866	-0.446621	0.245
C19orf53	0.866426	0.00576458	-0.568389	0.0152
C19orf6	0.840376	0.0261541
C19orf63	1.0068	0.90153
C1D	0.909091	0.364082	-0.216274	0.0949
C1orf123	0.996016	0.942781	-0.0739851	0.686
C1orf131	1.02463	0.613664	0.103785	0.605
C1orf163	0.913462	0.0942054
C1orf174	1.00971	0.828032	-0.180416	0.573
C1orf198	1.09524	0.0377958	-0.0122342	1
C1orf31	0.825688	0.309915
C1orf55	1.07438	0.208237
C1QBP	0.956522	0.3706	-0.211355	0.109
C20orf108	0.940594	0.682951
C20orf30	0.975904	0.628242
C20orf4	0.960784	0.679804
C20orf72	1.0199	0.726851
C21orf33	0.920635	0.0690552	-0.372046	0.0447
C21orf59	1.00389	0.926211	-0.300943	0.0611
C21orf70	0.97561	0.574106
C22orf28	0.992032	0.860061
C2orf18	0.980769	0.727723
C2orf47	0.959732	0.289018	0.0423889	0.857
C2orf56	0.928571	0.45914
C2orf79	1.03015	0.67803
C3orf1	0.912621	0.10358
C3orf26	0.89	0.574106
C3orf31	0.940887	0.197708
C3orf37	0.937008	0.243455	-0.211505	0.386
C3orf63	0.885496	0.0273691
C3orf72	1.0198	0.521331
C4orf14	0.913907	0.218579
C4orf43	1.03974	0.6269
C5orf33	1.00823	0.844027
C5orf44	0.95098	0.355877
C5orf51	1.04639	0.282483	0.185811	0.359
C6orf125	0.955	0.36296
C6orf129	0.902913	0.124748
C6orf211	1.03738	0.870898	-0.16881	0.247
C7orf50	0.983871	0.552597	-0.428436	0.136
C8orf55	0.905941	0.197407
C8orf82	0.671533	0.605688	-0.183045	0.278
C9orf114	0.948718	0.312875	-0.45537	0.0216
C9orf41	1.03	0.685268	-0.14415	0.0781
C9orf5	1.0068	0.954778
C9orf64	1.08718	0.425497	0.0614137	0.723
C9orf78	1	1	-0.294455	0.0133
C9orf82	1.06	0.533229
CA2	1.09274	0.0864751	0.0627448	0.24
CA8	1	1	0.401735	0.197
CAB39	0.990385	0.942781	0.085346	0.341
CABIN1	0.972222	0.533229	-0.241205	0.235
CACNA1E	1	1
CACYBP	1.03953	0.389991	0.326023	0.0271
CAD	0.968379	0.349804	-0.150661	0.215
CADM1	0.844156	0.165441	-0.301695	0.0134
CADM4	0.877551	0.644381	0.15558	0.657
CALB1	0.93	0.419876	-0.0574959	0.882
CALCOCO2	0.980769	0.628242	0.516304	0.00457
CALD1	0.937008	0.0473238	-0.328626	0.122
CALM1	0.940711	0.530093	-0.137225	0.0433
CALU	0.964286	0.282734	0.351551	0.0113
CAMK2D	0.927757	0.0955767	-0.495162	0.0291
CAMK2G	0.908046	0.0450024	-0.273105	0.188
CAMLG	1.15528	0.561835	0.350555	0.0115
CAMSAP1	0.940239	0.377518	-0.0916422	0.261
CAND1	0.987903	0.75489	-0.402073	0.011
CAND2	0.954839	0.62946	-0.320157	0.148
CANT1	0.966887	0.27023	-0.255371	0.0218
CAP1	0.995935	0.926211	-0.266384	0.0519
CAP2	0.975904	0.669072	-0.297446	0.21
CAPN1	0.952191	0.015704	-0.351627	0.0216
CAPN2	0.97992	0.601243	-0.405664	0.0558
CAPRIN1	0.973684	0.683121	-0.266027	0.0126
CAPZA1	1.02058	0.685268	-0.148207	0.175
CAPZA2	0.934641	0.717194	-0.197903	0.0295
CAPZB	0.955466	0.534778	-0.379026	0.0458
CARHSP1	0.954839	0.291524	-0.227887	0.0767
CARM1	1.06198	0.297519	-0.146249	0.197
CARS	1.09278	0.179122	0.908326	0.0194
CARS2	0.970874	0.869298	-0.404382	0.0311
CASK	0.895735	0.0276274	-0.0530799	0.814
CASP14	1.00685	0.977763
CASP8	1.07	0.587693	0.15716	0.339
CAST	0.956175	0.295081	-0.18051	0.224
CAT	0.967213	0.517641	-0.234069	0.0218
CBARA1	0.92517	0.44732
CBFB	0.973856	0.780195	-0.177485	0.0621
CBR1	1.028	0.355877	-0.381444	0.0336
CBR3	1.02	0.735207	-0.389604	0.375
CBR4	0.928571	0.409018	-0.102533	0.686
CBS	0.929688	0.0238495	0.300285	0.0841
CBWD1	0.981221	0.773296	0.0764843	0.765
CBX2	0.885714	0.0996809	-0.600462	0.0126
CBX3	0.949612	0.343677	-0.387422	0.0218
CBX6	0.892405	0.0639101	-0.424955	0.0262
CBX8	0.914286	0.211268	-0.706303	0.144
CC2D1A	1.016	0.710423	0.259022	0.11
CC2D1B	1	1	0.0607236	0.686
CCAR1	0.927481	0.0144794	-0.247825	0.256
CCBL2	0.922078	0.453902	-0.0494654	0.892
CCDC109A	0.971154	0.862421
CCDC115	1.03	0.766116	-0.187089	0.423
CCDC117	1.04082	0.685268	0.44542	0.0285
CCDC124	1.01181	0.927236	-0.447316	0.0893
CCDC127	0.943925	0.521331	0.101207	0.284
CCDC132	1.02513	0.710388	-0.139484	0.533
CCDC134	1.01911	0.753689	0.224717	0.0851
CCDC137	0.895062	0.0984451	-0.184485	0.369
CCDC22	0.942308	0.236559	-0.362013	0.228
CCDC43	1.03401	0.566176	-0.313773	0.104
CCDC47	0.886792	0.50644	0.242075	0.102
CCDC51	0.994898	0.933684	-0.0761885	0.847
CCDC55	1.11413	0.451322
CCDC56	0.934109	0.103872
CCDC59	1.07143	0.27023	0.601369	0.019
CCDC6	0.968504	0.643065	-0.149087	0.374
CCDC75	1.01531	0.837237
CCDC8	1.05674	0.400972	-0.308201	0.216
CCDC86	1.01115	0.725023	-0.247141	0.0959
CCDC88A	0.946667	0.650513	-0.333421	0.0279
CCDC88C	1.07143	0.544455	-0.00433703	1
CCDC93	0.995885	0.962126	0.425849	0.0393
CCDC94	1.06	0.389284	0.0839293	0.503
CCDC99	1	1
CCNB1	1.01951	0.478764	-0.30958	0.00925
CCNB2	0.929577	0.267716	-0.165783	0.213
CCNK	0.932039	0.320905	0.0783634	1
CCNYL1	1.36667	0.0564504	0.283498	0.34
CCS	1.03226	0.766116	-0.207312	0.636
CCT2	1.02033	0.562465	0.0451591	0.79
CCT3	0.996	0.916661	-0.0762738	0.378
CCT4	1.01619	0.753689	-0.00851776	1
CCT5	0.992063	0.844027	-0.0996571	0.0979
CCT6A	1.02834	0.569837	-0.0450858	0.537
CCT7	1.04878	0.332229	-0.180194	0.175
CCT8	0.996016	0.916661	-0.0688911	0.686
CD151	0.874214	0.0174987	-0.225202	0.116
CD2AP	0.987854	0.813156	-0.139917	0.663
CD2BP2	0.926108	0.194435	-0.253821	0.205
CD320	0.842105	0.0942054	-0.34487	0.0489
CD3EAP	1	1	-0.219089	0.178
CD46	0.989796	0.897647	-0.211326	0.173
CD47	0.926357	0.168337	-0.105508	0.281
CD81	0.792683	0.144632	-0.263572	0.159
CD9	0.850467	0.176822	-0.126394	0.452
CD97	0.907216	0.50644	-0.0822068	0.712
CD99	0.979381	0.819809	-0.310071	0.0982
CDC123	0.971154	0.766116	-0.23805	0.0369
CDC16	0.957031	0.415366	-0.0342841	1
CDC20	1.05	0.687971	-0.351917	0.0269
CDC23	0.970874	0.379898	0.0436902	0.641
CDC25C	1.08219	0.376783	0.218313	0.0848
CDC27	0.956863	0.277829	-0.29583	0.0271
CDC34	1.0051	0.909156	-0.287003	0.0578
CDC37	0.964567	0.148933	-0.246025	0.146
CDC40	0.85119	0.159496	0.0127121	1
CDC42	0.995968	0.887678	-0.347181	0.0268
CDC42BPA	1.00637	0.926211	0.116088	0.864
CDC42BPB	0.938356	0.523413	-0.330256	0.102
CDC5L	0.94902	0.366661	0.0716934	0.334
CDC73	0.96124	0.214561	0.0166828	1
CDCA7L	0.958763	0.647394	-0.504037	0.0835
CDCA8	0.869565	0.590438	-0.0911028	0.7
CDH2	0.932692	0.391562	-0.53199	0.00664
CDK1	1.01205	0.81978	-0.117388	0.0474
CDK11B	0.929936	0.074954	-0.16458	0.244
CDK12	0.917197	0.13548	-0.0814891	0.946
CDK13	1.30864	0.489916	-0.042347	0.961
CDK16	1.03922	0.462924	0.0199727	1
CDK17	1.10309	0.454232	0.0453038	0.807
CDK2	1.00498	0.926211	-0.256678	0.136
CDK2AP1	0.684426	0.0660873	-0.148849	0.329
CDK4	1.02008	0.78762	-0.243681	0.0182
CDK5RAP1	0.990385	0.933684	-0.20165	0.311
CDK5RAP2	1.01418	0.733941	-0.052934	0.743
CDK5RAP3	1.01026	0.845417	0.252609	0.339
CDK6	1.06207	0.513521	-0.705455	0.211
CDK7	1.03175	0.717194	0.0772792	0.779
CDK9	0.956	0.562465	-0.0176957	1
CDKAL1	0.846154	0.051049	-0.687537	0.0197
CDKN2A	1.00794	0.90153	-0.327594	0.228
CDKN2AIP	0.996047	0.938436	0.671966	0.00755
CDKN2C	0.980645	0.567716	-0.650872	0.0115
CDSN	1.01	0.628242
CDT1	0.9	0.450217	0.122247	0.528
CDV3	1.06452	0.377178	0.29031	0.114
CEBPZ	0.924603	0.11625	-0.14514	0.199
CECR5	0.924603	0.125878	-0.190529	0.35
CELF1	0.922078	0.208882	0.00128661	1
CELF2	0.911197	0.0262582	-0.275716	0.522
CELSR1	0.942675	0.362908	-0.16504	0.668
CENPB	0.921569	0.295978	-0.468	0.0562
CENPE	0.938356	0.66611	-0.0272365	1
CENPE	1.11224	0.752884	-0.0272365	1
CENPF	1.07368	0.353016	-0.0796086	0.656
CENPF	0.964706	0.606868	-0.0796086	0.656
CENPH	0.980198	0.914304	-0.159176	0.156
CENPV	0.878788	0.65572	-0.217646	0.103
CEP110	0.936275	0.501495
CEP170	0.947791	0.141494	-0.162079	0.255
CEP55	0.971193	0.417884	0.0728361	0.442
CEP97	0.965517	0.937228	0.476786	0.209
CFL1	0.964567	0.148933	-0.414405	0.00594
CFL2	0.960784	0.164987	-0.121815	0.152
CHAC2	0.946309	0.849823	-0.286144	0.0524
CHAF1B	1.05159	0.255211	-0.0817107	0.554
CHCHD3	0.925373	0.152665	0.0224134	0.998
CHD1	0.944444	0.489177	0.0735771	0.686
CHD1L	1.03472	0.642844	-0.170797	0.154
CHD3	0.944444	0.504622	-0.282335	0.582
CHD4	0.911538	0.015704	-0.0205812	0.634
CHD5	0.993377	0.952452	1.31345	0.0249
CHD6	1.34021	0.585349	0.23303	0.3
CHD8	0.912621	0.196153	-0.162821	0.419
CHEK2	0.972414	0.753689	0.07542	0.41
CHERP	0.919847	0.0796062	-0.399521	0.341
CHID1	0.853383	0.0135149	-0.800094	0.211
CHML	0.934615	0.355459	-0.611548	0.011
CHMP1A	0.964143	0.439077	-0.462868	0.0194
CHMP1B	1.01493	0.754607	0.215139	0.156
CHMP2A	1.04082	0.665662	-0.282375	0.232
CHMP2B	1.01587	0.717194	0.078949	0.0943
CHMP4A	1.03608	0.701281	0.274243	0.347
CHMP4B	0.975728	0.72058	-0.211313	0.118
CHMP5	1.004	0.933684	-0.067823	0.215
CHMP6	0.933333	0.312875	-0.338547	0.0556
CHORDC1	1.08943	0.0835623	0.922267	0.00348
CHP	0.888889	0.45914
CHRNA5	1.19355	0.350657	0.194555	0.37
CHTOP	0.906542	0.274154	0.0507653	0.859
CHUK	0.974747	0.620396	-0.0538682	0.637
CIAO1	0.945813	0.260928	-0.374612	0.0183
CIAPIN1	0.839552	0.00617166	-0.204983	0.173
CIRBP	0.592417	0.212897	0.188935	0.281
CIRBP	0.954717	0.230591	0.188935	0.281
CIRH1A	0.949495	0.177315	0.092022	0.769
CISD2	0.935961	0.218579	0.21365	0.686
CIZ1	0.922078	0.233342	-0.0559845	0.838
CKAP2	1.10345	0.104122	-0.0285878	1
CKAP4	1.02024	0.716896	0.140836	0.0512
CKAP5	0.983936	0.487282	-0.0531483	0.686
CKB	1.03689	0.347642	-0.214959	0.347
CKMT1A	0.947368	0.347642	-0.282943	0.353
CLASP1	0.980159	0.607316	-0.0167392	1
CLASP2	0.979079	0.741784	-0.0982964	0.197
CLCC1	1.03333	0.349804	0.217426	0.0418
CLCN3	0.883495	0.295978	-0.201652	0.0372
CLIC1	1.03891	0.336234	0.00237156	1
CLIC4	0.94686	0.589508	0.496396	0.0116
CLINT1	0.988142	0.804158	0.146097	0.108
CLIP1	0.909449	0.0262582	0.0427961	0.912
CLNS1A	1.02459	0.765911	-0.294693	0.0445
CLP1	1.00971	0.897647	0.085491	0.742
CLPB	0.948617	0.240725	-0.0801549	0.486
CLPP	0.96281	0.53487	-0.267802	0.152
CLPTM1	0.976	0.502058	-0.112979	0.686
CLPTM1L	0.9801	0.819809	0.0851187	0.639
CLPX	0.951807	0.21822	0.017096	1
CLSPN	0.937888	0.295978	-0.253777	0.19
CLTA	0.929961	0.38226	-0.171219	0.114
CLTB	0.963115	0.579913	-0.180642	0.432
CLTC	1.00408	0.926211	0.00174583	1
CLTCL1	0.954545	0.326533	-0.149568	0.312
CMAS	1	1	-0.0674851	0.608
CMBL	1	1	-0.351818	0.0467
CMPK1	1.01172	0.843182	0.018668	0.792
CNBP	0.716783	0.0100202	0.267925	0.0528
CNDP2	1.06723	0.38226	0.0316773	0.901
CNN2	1.0068	0.90153	0.417698	0.264
CNN3	1.00797	0.866396	-0.0803712	0.656
CNNM3	0.908046	0.730896	-0.363899	0.145
CNNM4	1.08081	0.158701	-0.195301	0.577
CNOT1	1.00806	0.827246	-0.0521893	0.668
CNOT2	0.996	0.925666	-0.03485	1
CNOT3	0.964706	0.383584	0.0347124	1
CNP	0.952	0.338767	-0.365828	0.016
CNPY2	0.975709	0.544407	-0.1723	0.572
CNPY3	0.98	0.574106	0.460239	0.0267
COASY	1.04103	0.590438	-0.071913	0.839
COBRA1	0.975124	0.732406
COG1	0.97	0.658376	0.0679054	0.996
COG2	1.07194	0.395737	-0.458698	0.0294
COG5	0.955446	0.454086	-0.083926	0.724
COG6	1.04124	0.780303	-0.254064	0.254
COG7	0.960396	0.553088	-0.283298	0.316
COIL	0.910714	0.629592	-0.322057	0.0155
COL14A1	0.929293	0.689219	-0.19027	0.0648
COL4A2	1.26087	0.574106	-0.222909	0.111
COL4A3BP	0.984772	0.758326	-0.118207	0.383
COMMD3	0.885246	0.738251	-0.508198	0.00439
COMT	0.892655	0.697408	-0.033959	1
COMTD1	0.975	0.685268	-0.284282	0.61
COPG	1.04938	0.349804
COPS2	1.05622	0.240334	0.154418	0.121
COPS3	0.98419	0.519643	-0.00665459	1
COPS4	0.991837	0.853044	-0.110412	0.138
COPS5	1.1073	0.0795463	0.0164831	1
COPS6	0.987854	0.779131	-0.0763721	0.429
COPS7A	1.08678	0.537284	-0.442903	0.0134
COPS7B	1.06452	0.524413	-0.251385	0.679
COPS8	1.04183	0.700649	-0.136389	0.0732
COQ5	0.943878	0.355877	-0.227697	0.283
COQ6	0.97351	0.733941	-0.13247	0.686
COQ9	0.949749	0.453902	-0.186238	0.203
CORO1B	0.895349	0.234057	-0.310525	0.147
CORO1C	0.863636	0.331032	-0.317962	0.0484
CORO7	0.947791	0.25818	-0.416144	0.279
COTL1	1.06579	0.621123	-0.298086	0.129
COX15	0.903382	0.232121	-0.174709	0.254
COX4I1	0.918605	0.0526751	-0.169484	0.347
COX4NB	0.870229	0.00286291
COX5A	0.917874	0.36876	-0.196353	0.163
COX5B	0.847273	0.0988108	-0.210767	0.466
COX7A2	0.914498	0.204246	-0.229266	0.364
COX7A2L	0.967105	0.566176	-0.119538	0.833
CPD	0.944664	0.137184	0.000512667	1
CPNE1	0.939163	0.567716	0.0950381	0.423
CPNE3	0.958175	0.307807	-0.201751	0.0194
CPNE8	0.897196	0.211268	0.0607462	0.809
CPOX	0.931373	0.362908	-0.410809	0.155
CPPED1	1.0198	0.8541	0.23429	0.686
CPS1	1.01	0.925258
CPSF1	0.92126	0.0896634	-0.0989888	0.52
CPSF2	0.979798	0.72058	-0.290067	0.00221
CPSF3	0.942308	0.0868678	-0.105867	0.326
CPSF3L	0.941558	0.245624	-0.108363	0.686
CPSF4	0.904459	0.344356	0.144155	0.519
CPSF6	1.01619	0.717194	-0.326391	0.0638
CPSF7	1	1	0.0149264	1
CPT2	0.939024	0.0683824	-0.213193	0.0546
CPVL	0.90625	0.015457	-0.103753	0.357
CREB1	0.942857	0.417137	0.128887	0.0487
CREBBP	0.913907	0.301502	0.168757	0.411
CRK	1.03719	0.52972	-0.145279	0.103
CRKL	0.995074	0.946987	-0.0870767	0.116
CRLF3	1.02083	0.798413	-0.14006	0.29
CRNKL1	0.927885	0.213802	0.0854236	0.261
CROT	0.955224	0.507342	-0.391846	0.0185
CRTAP	0.947368	0.110248	-0.144097	0.107
CRYZ	1.00405	0.933684	-0.326508	0.0106
CS	0.920319	0.0657423	-0.0543525	0.686
CSDA	1.00392	0.921785
CSDE1	0.957364	0.24101	-0.207808	0.0416
CSE1L	1.00398	0.896574	-0.0839649	0.686
CSK	1.0241	0.581941	-0.371197	0.0746
CSNK1A1	0.969112	0.201161	-0.0549975	0.329
CSNK1E	0.9	0.108741	-0.017503	1
CSNK2A1	1.01508	0.926211	-0.21583	0.367
CSNK2A2	0.990196	0.897647	0.233629	0.541
CSNK2B	0.972441	0.600712	-0.105026	0.573
CSRP1	0.771028	0.00689414	0.0664201	0.556
CSRP2	0.764479	0.000120477	-0.0974546	0.535
CST3	0.937931	0.685268	-0.298917	0.096
CSTA	0.973333	0.865337
CSTB	1.03968	0.567354	-0.0888122	0.651
CSTF1	0.936306	0.169721	-0.0500318	0.686
CSTF2	0.917969	0.0606183	-0.440099	0.0544
CSTF2T	0.925197	0.0223024	-0.498216	0.00189
CSTF3	0.972222	0.543678	0.149306	0.0959
CTAGE1	0.94	0.379898	0.72337	0.0479
CTAGE5	0.928571	0.457512	0.710386	0.0622
CTBP1	1.00495	0.923368	-0.320557	0.0497
CTBP2	0.976471	0.606413	-0.00263168	1
CTCF	0.830508	0.124748	0.00986251	1
CTDNEP1	0.941176	0.379898	0.172486	0.686
CTDP1	0.922179	0.254701	-0.197998	0.253
CTH	1.23404	0.0505347	2.49181	0.00327
CTNNA1	0.875969	0.0315728	-0.118565	0.314
CTNNAL1	0.951923	0.651791	0.130974	0.288
CTNNB1	0.858824	0.0276274	-0.301342	0.0143
CTNNBL1	0.964844	0.584059	-0.110592	0.697
CTNND1	0.939759	0.27691	-0.225274	0.0132
CTPS	1	1
CTPS2	0.924528	0.0380664	-0.664054	0.0939
CTR9	0.898113	0.0315728	-0.17179	0.394
CTSA	0.869159	0.151749	-0.112384	0.847
CTSB	0.960317	0.377178	-0.0526856	1
CTSC	0.941463	0.267891	-0.0529252	0.962
CTSD	0.930502	0.0589651	0.118358	0.279
CTSL1	1.06154	0.21183
CTSZ	0.914063	0.0501428	-0.0434547	0.883
CTTN	1	1	-0.135786	0.432
CTTNBP2NL	0.994819	0.925666	0.0575786	0.749
CUEDC2	1.1236	0.276721	-0.176568	0.255
CUL1	0.972332	0.338383	-0.228445	0.191
CUL2	0.979839	0.791468	-0.272657	0.0796
CUL3	1.02016	0.692563	0.0415883	0.779
CUL4B	1.02439	0.643799	-0.12003	0.58
CUL5	0.965174	0.362908	0.0358936	0.856
CUTA	0.893701	0.51934	-0.244629	0.216
CUTC	0.994924	0.909156	-0.30165	0.113
CUX1	0.945	0.0873233	-0.0844376	0.686
CWC15	0.946078	0.538877	-0.194666	0.104
CWC27	1.02857	0.925585	-0.126495	0.506
CWF19L1	0.953488	0.21822	-0.141888	0.146
CXADR	0.879377	0.0358735	-0.606916	0.0175
CXorf26	1.0199	0.804624
CXorf57	0.984064	0.731256	-0.141992	0.147
CYB5A	0.924603	0.0791413	-0.307686	0.154
CYB5R1	1.04795	0.481915	0.276673	0.179
CYB5R3	0.944	0.144819	-0.355188	0.0411
CYC1	0.949612	0.299939	-0.261871	0.183
CYCS	0.928854	0.197199	0.0307483	0.885
CYFIP1	0.951807	0.253144	-0.280429	0.0285
CYFIP2	0.967611	0.436249	-0.106186	0.263
CYP20A1	0.986755	0.774985	0.170696	0.239
CYP4X1	0.978261	0.94174	-0.306109	0.546
CYP51A1	1	1	0.0543729	0.28
DAD1	0.952569	0.716933	-0.205824	0.313
DAG1	0.933071	0.14112	-0.168166	0.554
DAK	0.952756	0.523413	-0.371436	0.22
DAP3	0.917969	0.197708	0.150494	0.507
DARS	0.940945	0.27691	0.074139	0.202
DARS2	0.89272	0.0457412	-0.37017	0.0893
DAXX	0.942675	0.16831	-0.232509	0.0369
DAZAP1	0.976923	0.630224	-0.352087	0.202
DBN1	0.878229	0.346099	-0.296672	0.151
DBNL	0.964	0.383584	-0.331394	0.138
DBT	1.13043	0.682951	0.374967	0.126
DCAF7	1.06186	0.590438	-0.258546	0.0379
DCAF8	0.867089	0.032521	-0.445352	0.00951
DCAKD	1.12245	0.149549	0.167045	0.327
DCD	0.872038	0.504044
DCK	0.979381	0.754607	-0.275132	0.118
DCPS	1.03187	0.524413	-0.462658	0.106
DCTN1	0.97992	0.485062	-0.312779	0.131
DCTN2	0.96063	0.205662	-0.00651369	1
DCTN3	0.956349	0.28726	-0.246847	0.3
DCTN4	1.01224	0.816641	0.192872	0.271
DCTN5	0.943038	0.669881	-0.138438	0.36
DCTPP1	0.925373	0.648472	-0.218962	0.104
DCUN1D1	0.993377	0.925258	-0.344349	0.0384
DCUN1D5	1.05208	0.177315	-0.14017	0.33
DCXR	0.983806	0.685268	-0.315495	0.179
DDAH1	0.99005	0.836039	-0.30718	0.0581
DDAH2	0.986486	0.889355	0.921088	0.0405
DDB1	0.964844	0.347642	-0.10642	0.012
DDB2	0.993289	0.911896	-0.141917	0.392
DDI2	1.08556	0.501495	0.091375	0.731
DDRGK1	1.12605	0.200532	0.154386	0.2
DDT	1.05051	0.437132	-0.41494	0.28
DDX1	0.96063	0.331114	-0.0842455	0.396
DDX10	0.941748	0.417137	-0.175289	0.0553
DDX17	0.921642	0.210216	-0.476019	0.00528
DDX18	0.924242	0.204246	0.0338649	0.597
DDX19A	1.004	0.926211	0.0576051	0.484
DDX19B	1.04027	0.476736	0.0398645	1
DDX20	0.984252	0.759162	-0.146013	0.21
DDX21	0.932075	0.389007	0.288333	0.0108
DDX23	0.921875	0.105822	-0.515162	0.0275
DDX24	1.03571	0.362908	-0.226458	0.0677
DDX27	0.980695	0.781073	-0.0760486	0.726
DDX28	0.870968	0.300204	0.0583795	0.892
DDX31	0.898089	0.110248	-0.109551	0.983
DDX39A	0.921951	0.362908	-0.0768949	0.562
DDX39B	0.888889	0.142274	-0.232234	0.0617
DDX3X	1.04348	0.271738	0.612677	0.0401
DDX4	1.00676	0.902411
DDX41	0.933333	0.460918	-0.0324086	1
DDX42	0.937743	0.0591982	-0.00294154	1
DDX46	0.953307	0.198048	-0.313107	0.105
DDX47	0.980237	0.860061	-0.425735	0.00509
DDX49	0.942029	0.105822	0.0583136	0.686
DDX5	0.918519	0.0414618	-0.148382	0.34
DDX50	0.938697	0.128423	0.491936	0.0139
DDX51	0.980392	0.727723	-0.284299	0.239
DDX52	0.94697	0.206967	0.080156	0.525
DDX54	0.931818	0.0875923	-0.279296	0.155
DDX55	0.93985	0.183104	-0.0759987	0.0709
DDX56	0.900474	0.179122	-0.089979	0.444
DDX6	1.02024	0.620507	-0.0213937	1
DECR1	0.875969	0.00374133	-0.319905	0.18
DEK	0.962264	0.596265	-0.00179221	1
DENND4C	1.00515	0.912171	-0.222041	0.132
DENR	0.916667	0.0643013	-0.0496722	0.196
DERA	0.940594	0.466213	-0.184804	0.173
DES	0.836364	0.184693
DFFA	1.02075	0.650602	-0.205521	0.244
DGCR14	0.969697	0.628242	0.203412	0.22
DHCR24	0.978022	0.937323	-0.370545	0.00885
DHCR7	1.0084	0.94087	-0.27092	0.0638
DHFR	1.01205	0.828032	-0.0757784	0.347
DHPS	1.0796	0.765288	-0.150522	0.487
DHRS4	1.02538	0.620396	-0.56616	0.233
DHRS7	0.943775	0.174319	-0.0807215	0.682
DHRS7B	1.03478	0.651559	0.171686	0.218
DHTKD1	1.01648	0.952064	-0.0958271	0.43
DHX15	0.980392	0.566176	-0.248478	0.0126
DHX16	0.911877	0.0227968	-0.313572	0.0335
DHX29	0.956693	0.400972	-0.0293019	1
DHX30	0.917647	0.0828769	-0.412765	0.0097
DHX36	0.920792	0.208882	0.00474101	1
DHX37	0.908654	0.0796062	-0.413223	0.0781
DHX38	0.989796	0.870709	-0.0380261	0.821
DHX40	1.04795	0.781484	0.0320727	0.733
DHX57	0.849765	0.376784	-0.118851	0.347
DHX8	0.92381	0.158701	-0.0681702	0.349
DHX9	0.950192	0.144981	-0.13131	0.0932
DIABLO	0.97561	0.630224	0.0627196	0.686
DIAPH1	0.992095	0.917313	-0.214676	0.408
DICER1	0.870813	0.303973	-0.177618	0.305
DIDO1	0.913043	0.0707767	-0.125783	0.686
DIEXF	0.957364	0.361482	0.058632	0.655
DIMT1L	0.962963	0.276721
DIP2B	1.01606	0.717194	-0.114275	0.586
DIS3	0.992	0.881416	0.167126	0.132
DKC1	0.897727	0.155608	-0.169224	0.059
DLAT	0.878788	0.158792	-0.365891	0.0194
DLD	0.927711	0.0386146	-0.0584823	0.683
DLG1	0.931373	0.331572	0.000847074	1
DLGAP5	1.05578	0.197708	-0.238726	0.109
DLST	0.928	0.188154	0.093531	0.206
DMAP1	0.971698	0.685268	-0.122378	0.533
DMD	0.85	0.0571306	-0.453226	0.071
DNA2	0.928571	0.516043	-0.159585	0.0759
DNAH2	0.582609	0.474014
DNAH3	0.93	0.675598
DNAJA1	1.04049	0.278866	0.522802	0.00199
DNAJA2	0.968504	0.413365	0.0905421	0.198
DNAJA3	0.921951	0.206387	0.0874933	0.534
DNAJB1	1.16736	0.00417193	1.56082	0.00559
DNAJB12	1.06478	0.265335	0.163462	0.404
DNAJB4	1.23913	0.0755666	1.54216	0.0008
DNAJB6	1.06639	0.189873	0.542286	0.018
DNAJC1	1.09244	0.357404	0.0955025	0.207
DNAJC11	0.888889	0.0765905	-0.235576	0.181
DNAJC13	0.895062	0.548165	-0.19464	0.391
DNAJC19	0.984	0.765911	-0.271793	0.388
DNAJC2	1.01992	0.616055	0.0624713	0.347
DNAJC21	0.935484	0.395737	0.0637085	0.315
DNAJC5	0.915584	0.18196	-0.0998041	0.417
DNAJC7	1.04878	0.187388	0.0708208	0.226
DNAJC8	0.943182	0.0961034	-0.369667	0.0418
DNAJC9	1	1	-0.0636465	0.655
DNM1	0.960526	0.476736	-0.0240299	1
DNM1L	1.0121	0.784293	-0.0152104	1
DNM2	1	1	-0.155583	0.133
DNMT1	0.904215	0.0204776	-0.167099	0.0757
DNPEP	0.987179	0.685268	0.0381649	0.991
DNTTIP2	1.01282	0.857331	-0.135354	0.0372
DOCK11	0.910891	0.334352	-0.322612	0.218
DOCK7	0.920949	0.0606183	-0.3031	0.359
DOLPP1	0.986486	0.889355	0.191828	0.171
DONSON	1.11111	0.597431	0.0337804	0.574
DOPEY2	0.965174	0.521331	-0.217703	0.192
DPAGT1	1	1	0.0172191	1
DPF2	0.945205	0.443937	0.331793	0.113
DPH1	0.916279	0.0501428	-0.391446	0.0465
DPH5	0.980132	0.667144	0.14352	0.295
DPM1	0.94332	0.254701	-0.173881	0.358
DPP3	1.05556	0.302626	-0.313095	0.284
DPP9	0.961783	0.645644	-0.465436	0.151
DPYSL2	0.920635	0.000737971	-0.532732	0.0273
DPYSL3	0.979508	0.639273	-0.360861	0.0361
DPYSL4	1.01	0.933684	0.621677	0.11
DPYSL5	0.959514	0.352297	-0.35709	0.028
DRG1	0.95935	0.634217	-0.00303881	1
DRG2	1.03061	0.710459	0.167482	0.176
DSC1	0.989362	0.933684
DSC2	0.87156	0.403243	-0.0180238	1
DSG1	1	1
DSG2	0.799087	0.259503	-0.143281	0.224
DSP	0.930233	0.27023	-0.261503	0.0251
DST	1.03	0.897647	-0.382226	0.155
DSTN	0.960474	0.170851	-0.128479	0.347
DTD1	0.964824	0.586682	-0.301613	0.114
DTL	1.03093	0.766116	0.0930441	0.686
DTNA	0.875622	0.0984451	-0.232337	0.279
DTYMK	0.959391	0.675598	-0.377691	0.0587
DUS1L	0.859813	0.055357	-0.405488	0.012
DUS2L	0.938776	0.685268
DUS3L	0.980263	0.753689	0.18128	0.27
DUSP3	1.01961	0.843182	0.149452	0.355
DUT	0.930769	0.208237	-0.282165	0.0434
DVL2	0.888889	0.278866	-0.148838	0.346
DVL3	0.916129	0.276747	0.079317	0.319
DYNC1H1	1.06224	0.157394	0.452359	0.00431
DYNC1I2	1.0123	0.752059	-0.0803005	0.805
DYNC1LI1	1.01195	0.838847	0.185221	0.121
DYNC1LI2	0.976096	0.551034	0.184332	0.0679
DYNC2H1	0.940887	0.574106	-0.150916	0.133
E2F4	1.08163	0.600712	-0.257262	0.151
EAPP	1.08163	0.129996	0.391066	0.0612
EARS2	0.965517	0.476736	0.0478913	0.631
EBNA1BP2	0.893939	0.312875	-0.011567	1
EBP	0.846154	0.252056	-0.208187	0.294
ECD	0.870192	0.181893	-0.29833	0.0181
ECE1	0.959596	0.295978	-0.343633	0.068
ECH1	0.897233	0.015457	-0.450987	0.13
ECHDC1	1.02685	0.716933	-0.00690839	1
ECHS1	0.916996	0.0204776	-0.290094	0.0765
ECI1	1.04663	0.700095	-0.123382	0.801
ECI2	0.974619	0.613664	-0.36717	0.0285
ECM29	0.996016	0.933684
EDC3	0.955446	0.282483	-0.0699298	0.92
EDC4	1.02024	0.750207	-0.21294	0.0857
EDF1	1.00394	0.911206	0.0773318	0.703
EDRF1	0.950495	0.524413
EEA1	0.871595	0.016551	0.0883222	0.675
EED	1.005	0.944919	-0.245413	0.206
EEF1A1P5	0.996047	0.925585
EEF1A2	1.00397	0.925585	-0.130971	0.319
EEF1B2	0.988142	0.73178	0.0174197	1
EEF1D	0.98	0.458382	-0.143821	0.59
EEF1E1	0.988048	0.7371	0.0900016	0.609
EEF1G	0.995935	0.921785	-0.125665	0.255
EEF2	0.948413	0.27023	0.0294086	0.525
EEF2K	1	1	-0.430707	0.0661
EFHA1	0.831776	0.350657
EFHD1	0.942408	0.239997	-0.463762	0.216
EFHD2	0.968	0.349804	-0.604933	0.0422
EFTUD1	0.956731	0.583246	0.0329544	1
EFTUD2	0.903475	0.0983966	-0.056496	0.769
EGLN1	0.898833	0.0261541	-0.476207	0.0247
EHBP1	0.990099	0.925258	-0.285256	0.0256
EHD1	0.985	0.741693	-0.163214	0.171
EHD4	1.17112	0.269277	0.00365506	1
EHMT1	0.892308	0.177315	-0.317572	0.114
EHMT2	0.912621	0.371427	-0.663631	0.0113
EIF1	0.985915	0.758326	0.803303	0.0158
EIF1AX	0.980315	0.485062	-0.107889	0.164
EIF2A	0.996109	0.9426	0.233329	0.0642
EIF2AK2	0.942029	0.524413	0.00226118	1
EIF2B1	0.985507	0.774333	-0.248359	0.145
EIF2B2	1.015	0.727723	-0.0752465	0.661
EIF2B3	1.03627	0.433861	0.0539894	0.91
EIF2B4	0.976471	0.551034	-0.189416	0.679
EIF2B5	0.972112	0.662708	-0.166048	0.319
EIF2D	1.01478	0.640885	-0.0810866	0.631
EIF2S1	1.02429	0.578231	-0.05245	0.377
EIF2S2	1.04032	0.240427	0.42022	0.016
EIF2S3	1.01587	0.648447	0.0125666	0.46
EIF3A	0.965116	0.395691	0.0265858	0.902
EIF3B	0.976096	0.534126	-0.251717	0.0788
EIF3C	0.97619	0.278376	0.0305217	1
EIF3D	0.972332	0.417884	-0.14262	0.0918
EIF3E	0.988095	0.708649	-0.13826	0.459
EIF3F	1	1	-0.0901175	0.323
EIF3G	0.960317	0.403243	-0.228992	0.232
EIF3H	0.972222	0.197708	-0.0769988	0.423
EIF3I	0.952941	0.532813	-0.25052	0.0553
EIF3J	1.01581	0.651791	0.101138	0.321
EIF3K	0.984127	0.726851	-0.193605	0.305
EIF3L	0.972	0.455702	-0.0632017	0.771
EIF3M	1.02905	0.725023	0.0662842	0.0772
EIF4A1	1.0119	0.616055	-0.108964	0.131
EIF4A2	1.0198	0.754607	0.340907	0.0335
EIF4A3	0.980545	0.685268	-0.333206	0.0479
EIF4B	0.976562	0.476736	-0.120367	0.0798
EIF4E	1.00503	0.924211	-0.255473	0.466
EIF4E2	1	1	-0.195697	0.016
EIF4EBP1	1.03774	0.884589	0.859613	0.0294
EIF4G1	0.984127	0.669881	-0.472123	0.00797
EIF4G2	1	1	-0.199371	0.0791
EIF4G3	0.959839	0.371733	-0.297784	0.203
EIF4H	0.984127	0.616055	-0.0865763	0.563
EIF5	1.10526	0.0806994	0.856951	0.00556
EIF5A	0.965251	0.502058	-0.376895	0.106
EIF5B	0.992126	0.861348	-0.282046	0.686
EIF6	1	1	0.0319447	1
ELAC2	0.937255	0.0887497	-0.435996	0.0191
ELAVL1	0.932584	0.269258	-0.258129	0.0184
ELAVL2	0.948052	0.618673	-0.361755	0.0524
ELMO2	1	1	0.286715	0.0445
ELMOD2	0.96732	0.566176	0.0352197	0.876
ELOVL5	1.05517	0.591051	0.61283	0.0217
ELP2	0.928571	0.282483	0.00906962	1
ELP3	1.005	0.965608	-0.190479	0.196
EMD	0.971429	0.455702	0.0067726	1
EMG1	0.990244	0.727723	-0.253342	0.0595
EML1	0.949495	0.758835	-0.523752	0.0191
EML4	0.995968	0.910014	-0.397219	0.0917
EMP2	0.896226	0.861348	-0.0277805	1
ENAH	0.963415	0.463458	-0.282922	0.0322
ENDOD1	0.910891	0.436249	-0.726908	0.0152
ENDOG	0.857143	0.179435	-0.692802	0.0893
ENO1	1.03629	0.365953	-0.172658	0.0222
ENO2	1.02823	0.605688	0.291861	0.0408
ENO3	1.01961	0.727723	-0.283911	0.538
ENO4	0.873874	0.347378
ENOPH1	1.02055	0.851554	0.0804382	0.433
ENPP1	0.945274	0.372683	-0.204084	0.0991
ENSA	0.992095	0.891344	-0.372295	0.0228
EP300	0.883495	0.295978	0.15165	0.802
EP400	0.9375	0.169721	0.0518131	1
EPB41	0.916667	0.179122	-0.253578	0.121
EPB41L2	0.905882	0.021392	-0.34594	0.143
EPB41L3	0.920949	0.0240156	-0.226365	0.0589
EPB41L5	0.903226	0.155608	0.00585702	1
EPCAM	1.15183	0.137184	0.201845	0.049
EPHA2	1.05263	0.567716	0.350805	0.0966
EPHA4	1	1	-0.71963	0.0176
EPHA5	0.897959	0.474014	-1.12547	0.115
EPHA7	0.900498	0.158792	-0.558252	0.315
EPHB4	0.914286	0.334352	0.0522617	0.801
EPHX1	0.991803	0.878736	0.016012	1
EPN2	0.878505	0.200532	-0.295207	0.319
EPPK1	0.956	0.584397	-0.206176	0.239
EPRS	0.972112	0.649576	0.24417	0.0326
EPS15	0.99005	0.924211	-0.0750908	0.467
EPS15L1	0.976	0.349804	0.132984	0.785
EPS8	0.910828	0.12646	-0.278747	0.136
ERAL1	0.873171	0.159169	-0.440627	0.0126
ERAP1	1	1	0.126104	0.686
ERBB2IP	0.908367	0.093006	-0.322056	0.516
ERC1	0.926829	0.0313753	-0.200647	0.228
ERCC3	0.936275	0.259503	-0.11297	0.0926
ERCC6L	1.00403	0.926211	-0.311267	0.0256
ERGIC1	0.965753	0.53487	-0.556326	0.0203
ERGIC3	0.983936	0.733941	-0.156188	0.347
ERH	0.826255	0.405214	-0.273684	0.0997
ERI3	0.980198	0.754607	-0.243402	0.0492
ERLIN1	0.976471	0.723431	0.178855	0.139
ERLIN2	0.955665	0.521331	-0.409441	0.026
ERMP1	0.926667	0.230686	-0.350493	0.108
ERP29	0.941406	0.127185	0.294387	0.174
ESD	1.04453	0.290921	-0.0371232	1
ESF1	0.95098	0.718775	0.068315	0.692
ESPL1	0.823529	0.132793	-0.299008	0.0245
ESYT1	0.972112	0.533229	-0.0907645	0.0466
ESYT2	0.941406	0.27023	-0.166865	0.0413
ETF1	1.01581	0.855348	0.010296	0.906
ETFA	0.948	0.0765905	-0.0662839	0.686
ETFB	0.923387	0.0690552	-0.230423	0.633
ETFDH	0.943548	0.252184	-0.0378145	0.964
ETHE1	0.920792	0.158701	0.0157747	1
ETNK1	0.898058	0.0835623	-0.0620009	0.4
EWSR1	0.976923	0.639334	-0.116756	0.0587
EXD2	0.876404	0.268779	-0.00616067	1
EXOC1	0.964143	0.576307	-0.0938073	0.26
EXOC2	0.988048	0.685268	-0.276739	0.0245
EXOC3	1.0303	0.533229	-0.0880517	0.175
EXOC4	0.979757	0.692563	-0.18973	0.816
EXOC5	0.956175	0.144247	-0.0404028	0.468
EXOC6B	0.923077	0.628242	-0.322596	0.107
EXOC7	1	1	-0.0551236	0.786
EXOC8	1	1	0.0355196	0.855
EXOG	1.02	0.516913	-0.0219991	1
EXOSC1	1.03571	0.67803	0.0798938	0.686
EXOSC10	0.937743	0.108741	-0.320317	0.431
EXOSC2	1.01515	0.768721	-0.208923	0.0413
EXOSC4	0.932886	0.512176	-0.362016	0.371
EXOSC5	0.951456	0.364082	-0.0746582	0.894
EXOSC6	0.94902	0.267891	-0.367277	0.24
EXOSC8	0.964286	0.46597	0.166714	0.228
EXOSC9	0.920455	0.232688	0.00460935	1
EZH2	0.900621	0.0765905	0.711208	0.000698
EZR	1.06612	0.284063	-0.0311123	0.729
F11R	1.09744	0.158701	0.41828	0.0089
FABP5	1.06426	0.100394	0.163963	0.626
FADS1	1.07639	0.297085	0.0807392	0.552
FADS2	0.886667	0.307418	-0.435043	0.0307
FAF1	0.954774	0.423814	-0.104936	0.536
FAF2	0.96	0.511094	0.143452	0.17
FAH	1.01015	0.926211	-0.282268	0.286
FAHD1	0.872483	0.357528	-0.140654	0.516
FAHD2A	0.92517	0.782162	-0.18656	0.432
FAIM	0.985222	0.774333	-0.301931	0.221
FAM114A2	0.960474	0.364082	-0.279497	0.381
FAM120A	0.926923	0.0377958	-0.15374	0.455
FAM126A	1.02094	0.839889	-0.190427	0.17
FAM129A	0.934211	0.6435	0.447288	0.0746
FAM129B	0.964844	0.25619	-0.343647	0.148
FAM134C	1.0122	0.921785	-0.142917	0.0367
FAM136A	0.891892	0.0402207	-0.220022	0.0457
FAM160B1	1.0303	0.782162	0.0222027	1
FAM168A	0.948454	0.177315	-0.383241	0.0601
FAM169A	1.04	0.399258	0.460555	0.00647
FAM175B	1.0404	0.406544	0.0480921	0.816
FAM177A1	1.1413	0.322073	0.20099	0.119
FAM185A	0.939394	0.202888	0.012261	1
FAM188A	1.01531	0.79061	-0.109667	0.266
FAM192A	1.02667	0.6677	-0.17836	0.0786
FAM195B	0.897196	0.179122	-0.548204	0.143
FAM203A	1.03125	0.685268	-0.335904	0.191
FAM21A	0.980198	0.709786	0.108117	0.302
FAM36A	0.790698	0.432591
FAM3C	0.995918	0.930282	0.306418	0.161
FAM49B	1.02062	0.628242	-0.280938	0.314
FAM50A	1.0359	0.755708	-0.191553	0.145
FAM82A2	0.970588	0.590438
FAM82B	1.11475	0.403243
FAM83H	1.19355	0.350657	-0.222318	0.264
FAM8A1	0.993243	0.875647	0.179303	0.287
FAM98A	1.00844	0.951155	-0.58149	0.0211
FAM98B	0.957198	0.36876	-0.458195	0.175
FANCD2	0.945833	0.684466	0.00684365	0.984
FANCI	0.972222	0.355877	-0.0290036	0.645
FAR1	0.890547	0.0740433	0.151593	0.0518
FAR2	0.929293	0.457512	-0.252769	0.0275
FARSA	1.03239	0.610033	0.0428912	0.923
FARSB	1.00395	0.91463	0.0824974	0.689
FASN	0.944444	0.205499	-0.16235	0.0618
FASTKD2	0.972222	0.780312	-0.426897	0.00448
FASTKD5	0.944444	0.28423	-0.330089	0.0577
FBL	0.891473	0.068036	-0.0959807	0.655
FBXL20	1.0303	0.278866	0.180579	0.311
FBXO22	1.04	0.516913	0.0265939	0.973
FDFT1	0.876	0.0860229	-0.429166	0.00627
FDPS	0.968254	0.508184	-0.333397	0.0596
FDX1	0.890547	0.181471	-0.265119	0.224
FDXR	0.972789	0.685268	0.158529	0.414
FECH	0.971193	0.631838	-0.293553	0.0734
FEN1	1.03187	0.433044	-0.169854	0.249
FERMT2	0.983871	0.717194	0.0220334	1
FGFR1OP	0.98374	0.725023	0.170367	0.0839
FH	0.948819	0.141494	-0.0978562	0.332
FHL1	0.555556	6.52522e-05	-0.0220797	1
FHOD1	0.90566	0.39084	-0.429713	0.0831
FIP1L1	0.898437	0.0726429	0.186137	0.184
FIS1	0.948819	0.25818	-0.134917	0.213
FKBP15	0.989796	0.853018	-0.231707	0.26
FKBP1A	1.02041	0.906965	-0.0750469	0.77
FKBP3	0.992032	0.768721	-0.196304	0.0778
FKBP4	1.06639	0.17173	0.147335	0.216
FKBP5	1.02778	0.460918	-0.0783324	0.876
FKBP8	0.928854	0.0660873	-0.231141	0.186
FLAD1	1.0121	0.884589	-0.0474562	0.731
FLG	0.940397	0.340319
FLG	0.978723	0.912412
FLG2	0.991304	0.941732
FLII	0.953307	0.144188	-0.13045	0.214
FLNA	0.987854	0.7371	0.0665409	0.128
FLNB	0.951613	0.128826	-0.0782199	0.0269
FLNC	0.975806	0.341533	-0.144696	0.813
FLOT1	0.780822	0.347642	-0.0913209	0.807
FLOT2	0.765487	0.202888	-0.702049	0.0484
FMNL2	0.950249	0.546662	-0.193738	0.0601
FMNL3	0.921875	0.481126	-0.300672	0.55
FMR1	0.914498	0.240725	0.141092	0.18
FNBP1	0.925373	0.186431	-0.173643	0.845
FNBP1L	0.989796	0.897647	-0.318369	0.0176
FNBP4	1.00521	0.946987	0.244189	0.107
FNDC3A	1.06993	0.75163	0.561487	0.034
FNTA	1.04592	0.482285	0.240915	0.053
FOXK1	0.896552	0.0937009	-0.0437301	0.884
FOXK2	0.935897	0.233342	-0.00835223	1
FOXO3	0.995	0.93843	-0.00816584	1
FOXRED1	0.94	0.448366	0.0596638	0.835
FRA10AC1	1.08808	0.13799	0.351304	0.134
FRG1	1.06	0.533229	0.647193	0.0174
FSCN1	0.96	0.236074	-0.697179	0.0143
FSD1	1.0625	0.61435	-0.256073	0.26
FSIP2	0.847619	0.628242
FTO	1.005	0.927591	-0.319741	0.205
FTSJ3	0.947867	0.485192	-0.259714	0.0394
FTSJD2	0.976096	0.521331
FUBP1	0.931298	0.0407217	-0.35203	0.0316
FUBP3	0.945525	0.0571187	-0.160784	0.288
FUCA1	0.979866	0.667144	-0.0610198	0.519
FUCA2	1.00495	0.897647	-0.0847934	0.454
FUS	0.901141	0.0995358	-0.165599	0.73
FXN	1.00493	0.909156	-0.470913	0.215
FXR1	0.968504	0.111492	0.37499	0.373
FXR2	0.968627	0.194435	0.111193	0.447
FYTTD1	0.934579	0.523413	-0.0498907	0.645
FZD1	1.1	0.50644	-0.134884	0.48
G3BP1	0.980843	0.403243	-0.216793	0.0143
G3BP2	0.974359	0.550664	-0.20658	0.174
G6PD	1.04527	0.237582	0.04962	0.93
GAA	0.959839	0.36049	-0.0797381	0.293
GABARAP	0.979592	0.897647	-0.0690478	0.686
GABARAPL2	0.979899	0.622568	-0.472721	0.0219
GABBR1	0.901961	0.467308	0.225931	0.581
GABPA	0.996047	0.944919	0.00256179	1
GADD45GIP1	0.894495	0.499764	-0.372608	0.356
GAK	0.92607	0.161771	-0.391639	0.0372
GALC	0.901961	0.333984	-0.282235	0.307
GALK1	1.06329	0.352297	-0.378407	0.0578
GALM	0.975248	0.765911	-0.436259	0.0601
GALNT2	0.924603	0.161771	-0.312455	0.0686
GALNT3	0.879032	0.655542	0.140034	0.401
GANAB	1.01667	0.750861	0.0354938	0.888
GAPDH	1.0449	0.295081	-0.163249	0.109
GAPVD1	1.01205	0.758921	0.0035851	1
GAR1	0.941176	0.409166	0.0314929	1
GARS	1.07937	0.202023	0.940327	0.00453
GART	1.008	0.865337	0.0516536	0.548
GATAD2A	0.930233	0.0860229	-0.00921567	1
GATAD2B	0.940945	0.127185	-0.141603	0.176
GBA	0.95	0.278135	-0.175352	0.11
GBAS	0.916	0.320534	-0.241076	0.22
GBF1	0.879845	0.0386146	0.0407611	0.998
GBP1	0.876712	0.280889
GCC1	0.951456	0.857331	0.383122	0.0894
GCC2	0.987903	0.81092	0.279066	0.0782
GCDH	0.918699	0.027409	-0.269398	0.513
GCFC1	0.90566	0.524413
GCLC	1.15026	0.106521	1.23067	0.00256
GCLM	1.14286	0.21183	1.47642	0.00122
GCN1L1	0.995984	0.933684	-0.288358	0.00229
GCSH	1.05556	0.536991	-0.204684	0.218
GDI1	1.05785	0.417884	0.0201797	1
GDI2	1.05668	0.264638	-0.189687	0.16
GDPD1	0.974359	0.478764	0.480928	0.0959
GEMIN4	0.955446	0.438111	-0.511415	0.0281
GEMIN5	0.92607	0.0364995	-0.292338	0.0122
GEMIN6	1.01429	0.896574	-0.474584	0.0814
GEMIN8	0.979798	0.756005	0.280913	0.781
GET4	1.02538	0.746048	0.268016	0.621
GFM1	0.923387	0.0262582	-0.0565953	0.481
GFM2	0.98	0.516913	-0.0723485	0.0251
GFPT1	1.09312	0.128423	1.0077	0.00277
GGA1	0.923077	0.534778	-0.257786	0.0348
GGCT	1.06173	0.182499	-0.068598	0.588
GGCX	0.980198	0.754607	-0.195981	0.0589
GGH	0.923387	0.395788	-0.124158	0.588
GHITM	1.13061	0.245049	0.266322	0.0605
GIGYF2	0.988048	0.708649	-0.0593809	0.686
GINS3	1.015	0.774333	0.112002	0.347
GIPC1	0.96063	0.423814	-0.220871	0.56
GIT1	0.959391	0.333287	-0.265541	0.0297
GIT2	0.941558	0.423814	-0.0190775	1
GK3P	0.945525	0.467036
GKAP1	0.947368	0.524413	0.399873	0.382
GLA	1.08264	0.152665	0.593508	0.0178
GLB1L2	1.13043	0.572325	-0.157853	0.382
GLDC	0.904762	0.00617166	-0.561195	0.0484
GLE1	0.989691	0.828032	-0.211488	0.241
GLG1	0.921182	0.141883	-0.333944	0.116
GLMN	1.04382	0.348649	0.0211347	1
GLO1	1	1	-0.230972	0.00838
GLOD4	1.01984	0.620507	-0.066981	0.219
GLRX3	1.036	0.616055	0.0183295	0.767
GLRX5	0.790244	0.307261	-0.4686	0.0811
GLS	0.933673	0.27023	0.0695856	0.0965
GLT25D1	0.924901	0.114109
GLTSCR2	0.820513	0.00933791	0.00172163	1
GLUD1	0.955645	0.182821	-0.0293592	0.941
GLUL	1.03571	0.86692	0.0504256	0.225
GLYR1	0.849315	0.309915	-0.171629	0.119
GM2A	0.921182	0.0812821	-0.430761	0.242
GMDS	0.967213	0.372683	-0.396917	0.287
GMFB	1.032	0.532813	-0.0547339	0.316
GMNN	1.11275	0.161991	-0.0434575	0.219
GMPPA	0.814159	0.547012	0.575674	0.0208
GMPPB	1.02	0.806594	1.12248	0.0157
GMPR	0.97	0.685268	-0.631992	0.0109
GMPR2	1.01667	0.699744	-0.108674	0.349
GMPS	0.992032	0.8944	0.0857273	0.268
GNA11	0.931034	0.260081	-0.230422	0.254
GNA13	1.08	0.191331	0.214832	0.0433
GNAI1	0.840183	0.0992106	-0.317756	0.0238
GNAI2	0.85446	0.158701	-0.444421	0.0149
GNAI3	0.907317	0.276721	-0.0965124	0.173
GNAQ	0.951691	0.587693	-0.323226	0.335
GNAS	0.98008	0.537284	0.0334804	1
GNB1	0.941634	0.223808	-0.16629	0.454
GNB2	0.949612	0.373685	-0.288658	0.0957
GNB2L1	0.975709	0.753689	-0.0858117	0.341
GNB4	0.953307	0.376028	-0.382535	0.0194
GNE	1.05594	0.382654	0.160563	0.155
GNG5	0.980392	0.912412	-0.0180256	1
GNL1	1.01515	0.780128	0.0231782	0.964
GNL2	0.980545	0.630316	0.152644	0.0174
GNL3	0.858736	0.0262582	-0.199445	0.19
GNL3L	0.92823	0.352965	-0.141198	0.556
GNPAT	0.891566	0.166342	-0.383175	0.0134
GNPDA1	1.08791	0.730433	-0.501913	0.0152
GNS	0.975	0.278135	0.0560737	0.562
GOLGA2	0.928	0.0755666	0.433517	0.0068
GOLGA3	1.1123	0.346099	0.399794	0.0804
GOLGA4	0.940789	0.472692	0.250826	0.11
GOLGA5	1	1	0.792147	0.00647
GOLGA7	0.970874	0.533229	0.22542	0.0265
GOLGB1	1.0125	0.822136	0.739148	0.00759
GOLIM4	0.920949	0.159496	-0.307265	0.0482
GOLM1	0.97541	0.56128	-0.266259	0.24
GOLPH3	0.983936	0.741693	0.0481076	0.24
GOPC	0.984848	0.786339	0.13889	0.0913
GORASP2	0.968379	0.708181	0.522257	0.168
GOSR1	1	1	0.117556	1
GOT1	1.06996	0.182887	0.468029	0.0143
GOT2	0.948617	0.172319	-0.130635	0.313
GPATCH4	0.892523	0.177292	-0.315842	0.0294
GPATCH8	0.97	0.524413	-0.0868241	0.871
GPD1L	0.979339	0.812571	-0.438404	0.0143
GPD2	0.956175	0.498432	-0.240779	0.0272
GPHN	0.983539	0.794959	-0.354015	0.0581
GPI	1	1	-0.184984	0.188
GPKOW	0.968872	0.519643	-0.0901183	0.647
GPR89A	0.952703	0.90153	0.284082	0.337
GPRIN1	0.943548	0.228617	-0.293993	0.145
GPS1	0.980545	0.926211	-0.314932	0.0601
GPSM1	0.993464	0.925258	0.0463459	0.891
GPX1	0.929961	0.0505347	-0.3035	0.0465
GPX4	0.922481	0.108741	-0.246095	0.292
GRAMD1A	0.890196	0.0594085	0.118467	0.174
GRB2	0.918367	0.478088	-0.430492	0.00673
GRHPR	0.975124	0.782162	-0.328688	0.0527
GRIPAP1	0.979508	0.601243	0.108983	0.408
GRM8	1.07955	0.780303	-0.0290954	1
GRP	1	1
GRPEL1	0.975806	0.638934	0.0484831	0.961
GRSF1	0.949416	0.16264	0.0230661	0.765
GRWD1	1.06883	0.331683	-0.125408	0.569
GSDMA	0.979167	0.901029
GSK3A	1.05051	0.526992	-0.158953	0.193
GSK3B	1.11053	0.0752963	-0.189441	0.506
GSN	0.918782	0.179039	-0.102064	0.332
GSPT1	0.957031	0.0875923	-0.114054	0.0592
GSR	1.06584	0.0835795	-0.100885	0.153
GSS	0.980392	0.641329	-0.18422	0.0146
GSTK1	0.894231	0.312875	-0.356376	0.0995
GSTM3	0.975248	0.851554	0.0393426	0.986
GSTO1	1.00813	0.870966	-0.224125	0.107
GSTP1	1.0122	0.860061	-0.152714	0.239
GSTZ1	0.948052	0.197666	-0.264193	0.67
GTF2A1	1.07143	0.475503	0.514942	0.00759
GTF2B	1.03093	0.685587	0.310007	0.152
GTF2E2	0.980296	0.833527	-0.0808427	0.312
GTF2F1	1.01626	0.741693	-0.147673	0.33
GTF2F2	0.990244	0.896574	-0.060599	0.276
GTF2H2C	1.06993	0.336234	0.146528	0.47
GTF2I	0.921875	0.027409	-0.32003	0.0335
GTF3C1	0.870722	0.00100394	-0.340507	0.0611
GTF3C2	0.911765	0.0475208	-0.488724	0.0351
GTF3C3	0.872727	0.198048	-0.0064268	1
GTF3C4	0.928854	0.281708	-0.229956	0.0995
GTF3C5	0.974874	0.687227	-0.166451	0.0909
GTPBP1	1.02	0.71522	0.075915	0.461
GTPBP4	0.867704	0.00425727	-0.151612	0.0115
GTSE1	0.971154	0.910014	-0.274143	0.166
GUF1	1.01923	0.911472	0.144927	0.686
GUSB	1.02062	0.696267	0.0697255	0.221
GYS1	0.937799	0.756552	-0.298398	0.0642
H1F0	0.769231	0.321315	-0.152513	0.774
H1FX	0.808989	0.0965434	-0.618862	0.0428
H2AFV	1	1	-0.1597	0.109
H2AFX	0.971888	0.723431	-0.0580155	0.803
H2BFS	0.993289	0.967378
H3F3A	1	1	-0.186105	0.0572
H6PD	1.01042	0.926211	-0.111344	0.699
HABP4	0.953704	0.364082	-0.232817	0.347
HACL1	0.975248	0.233342	-0.30316	0.13
HADH	0.939759	0.371733	0.148098	0.679
HADHA	0.932	0.0340022	-0.150052	0.0626
HADHB	0.890625	0.0657423	-0.135483	0.23
HAGH	1.04103	0.45914	0.261307	0.235
HARS	0.980392	0.413365	-0.149214	0.339
HARS2	0.988	0.829643	-0.291881	0.132
HAT1	1	1	-0.0341017	0.93
HAUS1	0.99359	0.875647	-0.0261203	0.872
HAUS2	0.979798	0.8541	0.427291	0.046
HAUS3	0.97	0.782162	-0.171663	0.316
HAUS4	1.01531	0.782162	-0.178119	0.209
HAUS5	0.942857	0.417137	-0.140156	0.126
HAUS6	0.934641	0.202023	-0.0645018	0.763
HAUS7	0.873786	0.345662	-0.180074	0.419
HAUS8	0.878981	0.124431	-0.0162778	1
HAX1	0.985149	0.853018	0.311138	0.0323
HBS1L	1	1	0.0938906	0.0899
HCCS	0.879377	0.015704	-0.2751	0.622
HCFC1	0.911197	0.016551	-0.474117	0.0917
HDAC1	0.915058	0.00732256	-0.185109	0.116
HDAC2	0.948	0.157394	-0.0875862	0.574
HDAC6	0.967532	0.600662	-0.068514	0.832
HDDC2	1.04592	0.642887	-0.231463	0.0414
HDGF	1.00772	0.887678	-0.342118	0.014
HDGFRP2	0.945312	0.290921	-0.393611	0.126
HDGFRP3	1.00488	0.967794	-0.144398	0.173
HDHD2	0.966443	0.566176	0.132691	0.347
HDLBP	1.0239	0.544407	0.223672	0.0922
HEATR1	1.01613	0.768721	-0.00715576	1
HEATR2	0.956349	0.36876	-0.693756	0.00646
HEATR3	0.896396	0.596517	-0.21331	0.303
HEBP1	1.02893	0.516043	0.0690287	0.842
HEBP2	1.00395	0.943607	-0.235398	0.0932
HECTD1	0.988	0.898841	0.121317	0.179
HELLS	0.907692	0.051049	-0.390233	0.0375
HELZ	0.942308	0.448366	-0.173005	0.377
HERC2	0.889952	0.0806994	0.133537	0.386
HERC5	0.889734	0.241259	0.143934	0.169
HEXA	0.945813	0.276721	-0.0626292	0.313
HEXB	0.967213	0.700095	0.0782493	0.506
HEXIM1	1.03627	0.3497	0.144677	0.896
HGS	0.785714	0.00161589	-0.158534	0.322
HIBADH	0.862745	0.179122	-0.246275	0.209
HIBCH	0.958848	0.533229	-0.165308	0.362
HINT1	1.01932	0.662708	-0.176507	0.0782
HINT2	0.936759	0.111492	-0.340678	0.142
HINT3	0.911765	0.278866	0.180035	0.0997
HIP1	0.942584	0.359224	-0.0551222	0.686
HIP1R	0.955823	0.103415	0.00924255	1
HIST1H1D	0.748252	0.0918114	-1.2995	0.0103
HIST1H1E	0.743945	0.0950072	-0.320399	0.261
HIST1H2BO	0.99359	0.939377	-0.163292	0.449
HIST1H4A	1.14108	0.200532	-0.176618	0.701
HIST3H3	1.07377	0.170216	0.093053	1
HK1	0.949612	0.51052	-0.151218	0.351
HK2	1.00488	0.923368	0.214661	0.294
HLA-A	1.04082	0.521331	0.0346027	1
HLA-A	1.0211	0.667144	0.0346027	1
HLA-A	0.986301	0.896261	0.0346027	1
HLA-A	1	1	0.0346027	1
HLA-B	0.968421	0.533229	0.158762	0.00812
HLA-B	0.986207	0.706602	0.158762	0.00812
HLA-B	1.02073	0.791085	0.158762	0.00812
HLA-B	1.01058	0.813549	0.158762	0.00812
HLA-C	1.05789	0.185144	0.025398	1
HLA-C	1.02917	0.489916	0.025398	1
HLA-C	1.04211	0.553088	0.025398	1
HLA-C	1.0069	0.860061	0.025398	1
HLA-F	1.06522	0.685268	0.146846	0.732
HLA-H	1.02083	0.628242
HLCS	1.03015	0.513521	0.0445977	1
HLTF	0.831418	0.0137756	-0.198721	0.177
HM13	1.04564	0.451379	0.394677	0.0417
HMBS	1.07107	0.180319	-0.16427	0.897
HMGA1	0.949612	0.533229	-0.309863	0.354
HMGB1	0.951923	0.524413	-0.248825	0.0512
HMGB2	1.06566	0.348649	0.0412107	0.495
HMGB3	1.05534	0.241259	-0.0361452	1
HMGCL	0.936759	0.0740097	0.152924	0.498
HMGCS1	1.0122	0.723347	0.0211448	1
HMGN1	0.954373	0.459587	-0.21688	0.043
HMGN2	0.923077	0.268779	-0.19165	0.217
HMGN5	0.900369	0.205662	-0.759434	0.115
HMMR	1.20968	0.00689414	0.0671082	0.502
HMOX1	2.51685	6.44386e-05	5.89824	0.00104
HMOX2	0.946078	0.197708	-0.316716	0.053
HN1	0.919048	0.389007	-0.349018	0.0029
HN1L	0.954315	0.398835	-0.220075	0.0875
HNRNPA0	1.02353	0.825364	-0.0307987	1
HNRNPA1	0.930769	0.267716	-0.137374	0.485
HNRNPA1L2	1.0099	0.925258	-0.270567	0.153
HNRNPA2B1	0.908397	0.364082	0.0805681	0.658
HNRNPA3	0.940945	0.617275	0.0975168	0.686
HNRNPAB	0.883895	0.17173	-0.181569	0.0405
HNRNPC	0.887218	0.57107	-0.214994	0.0339
HNRNPD	0.935606	0.103872	-0.194146	0.334
HNRNPF	0.972763	0.433861	-0.31997	0.0578
HNRNPH1	0.972973	0.460918	-0.151621	0.259
HNRNPH2	0.976744	0.413365	0.0458938	1
HNRNPH3	0.949612	0.533229	0.121137	0.88
HNRNPK	0.939163	0.216661	-0.3006	0.0139
HNRNPL	0.920455	0.399258	-0.176829	0.0405
HNRNPM	0.896552	0.00491818	-0.265759	0.183
HNRNPR	0.879245	0.2477	-0.473018	0.00199
HNRNPU	0.90146	0.20399	-0.297377	0.0323
HNRNPUL1	1	1	-0.185613	0.0939
HNRNPUL2	0.931298	0.204246	-0.0673178	0.886
HNRPDL	0.878676	0.394491
HNRPLL	0.909091	0.0847795
HOOK1	0.994949	0.926211	0.276443	0.155
HOOK3	1.03	0.753329	-0.0248937	0.999
HP1BP3	0.914179	0.1234	-0.0316684	1
HPRT1	0.996063	0.886014	-0.280118	0.12
HRAS	0.951456	0.524413	-0.547601	0.0444
HRNR	1.1	0.512213
HRSP12	0.950249	0.187398	0.0767902	0.754
HS2ST1	0.949495	0.524413	-0.301949	0.0632
HSCB	1.07639	0.484123	0.527827	0.0211
HSD17B10	0.948	0.137184	-0.266306	0.142
HSD17B11	1.05102	0.65792	-0.0421301	0.912
HSD17B12	1.01031	0.897647	-0.0307573	1
HSD17B4	0.960317	0.264638	-0.0521842	0.551
HSDL1	0.97449	0.551733	-0.3796	0.0499
HSDL2	0.908	0.0261541	-0.143923	0.24
HSP90AA1	1.10788	0.017991	0.514739	0.0598
HSP90AA5P	1.05195	0.374276
HSP90AB1	1.08714	0.0657423	0.165825	0.28
HSP90AB2P	1.06803	0.312875
HSPA12A	1.03	0.533229	0.257925	0.0612
HSPA14	1.00394	0.939513	0.221293	0.0774
HSPA1A	1.6619	0.000737971	3.21747	0.000595
HSPA1L	1.5787	0.000390624	2.81104	0.000595
HSPA2	1.14706	0.0106281	-0.198264	0.206
HSPA4	1.02429	0.472692	-0.16066	0.139
HSPA4L	1.06584	0.180319	0.359165	0.0445
HSPA6	1.55056	0.0606183	6.22708	0.0103
HSPA8	1.12185	0.0103005	0.598483	0.00429
HSPA9	0.972112	0.437132	0.253002	0.0344
HSPB1	1.43258	0.015457	0.25441	0.527
HSPB11	1	1	-0.157308	0.73
HSPBP1	1.01702	0.90153	-0.357515	0.289
HSPD1	0.959677	0.194435	0.131187	0.114
HSPE1	0.940711	0.148933	-0.0829818	0.686
HSPH1	1.18644	0.0016864	1.17602	9.27e-05
HTATIP2	1.09626	0.197708	0.106334	0.821
HTATSF1	0.987755	0.765911	-0.223322	0.0657
HTRA2	0.988889	0.96155	-0.170014	0.686
HTT	0.951613	0.810904	-0.19419	0.3
HUWE1	0.909449	0.016551	0.0981564	0.161
HYPK	0.8	0.642844	-0.061802	0.835
IARS	0.980159	0.590438	0.358385	0.0377
IARS2	0.924603	0.125878	-0.303031	0.0315
IBA57	0.940397	0.403243	0.194787	0.271
ICMT	0.88535	0.278461	-0.272129	0.0118
ICT1	0.923445	0.298543	0.17249	0.223
IDE	0.996032	0.90153	0.148304	0.798
IDH1	1.0081	0.819833	-0.710952	0.00933
IDH2	0.927419	0.0377958	-0.091669	0.972
IDH3A	0.987654	0.835139	0.0928061	0.077
IDH3B	0.968	0.460487	-0.222105	0.347
IDH3G	0.873171	0.359224	-0.271232	0.311
IDI1	1.00806	0.957543	-0.374823	0.0295
IFIT5	1.05556	0.385051	0.317071	0.0108
IFT27	1.01026	0.836039	-0.153609	0.847
IGBP1	1.06736	0.236303	0.0693178	0.755
IGF1R	0.920792	0.331114	-0.237542	0.0582
IGF2BP1	0.964567	0.606868	-0.267456	0.0958
IGF2BP2	0.964567	0.566176	-0.213774	0.254
IGF2BP3	0.96063	0.53487	-0.21375	0.251
IGF2R	0.963563	0.282734	0.354915	0.0454
IGSF8	0.969388	0.782162	0.081002	1
IK	0.926923	0.108384	-0.0993774	0.48
IKBIP	1.09362	0.144247	0.488299	0.0134
IKBKAP	0.946154	0.197708	-0.168533	0.0288
IKBKG	0.87156	0.259823	0.12769	0.863
ILF2	0.976378	0.758921	0.0255601	0.745
ILF3	0.930502	0.413365	-0.0547913	0.435
ILKAP	0.953846	0.436579	-0.120281	0.813
ILVBL	0.940299	0.105822	-0.0230882	1
IMMT	0.954545	0.415366	-0.014303	1
IMPA1	1.04196	0.741693	-0.0837739	0.843
IMPAD1	0.934615	0.200532	-0.138572	0.0558
IMPDH1	1.01186	0.806594	-0.140598	0.571
IMPDH2	0.935361	0.438111	-0.013966	0.888
INA	1.00412	0.952452	0.435936	0.111
INF2	0.883268	0.0187897	-0.304776	0.106
INPP1	0.754386	0.638981	0.822559	0.0124
INPP5B	0.885714	0.70381	0.0902227	0.349
INPP5F	1.01255	0.839888	-0.168778	0.373
INPPL1	0.941176	0.278866	-0.259644	0.0474
INTS1	0.942105	0.675598	-0.269551	0.142
INTS10	0.931373	0.125802	-0.126308	0.386
INTS12	0.913907	0.13548	0.623065	0.0323
INTS2	0.98	0.727723	-0.0134357	1
INTS3	0.995074	0.897647	-0.23507	0.117
INTS7	0.947368	0.312875	-0.0641602	0.458
IPO11	0.984848	0.675598	-0.521889	0.0224
IPO4	1.0041	0.939513	-0.31359	0.0202
IPO5	1.02033	0.662708	0.0938296	0.491
IPO7	0.991837	0.927236	0.113593	0.42
IPO8	1.02041	0.753689	-0.530765	0.00626
IPO9	0.987903	0.83803	-0.23918	0.0222
IQGAP1	0.980237	0.371733	-0.0779586	0.45
IQGAP2	0.883721	0.0137756	-0.433933	0.191
IQGAP3	0.933333	0.125802	0.319542	0.0469
IRAK1	0.975124	0.770335	-0.27357	0.106
IRF2BP1	1.00508	0.91834	-0.157658	0.606
IRF2BP2	1.00806	0.765911	0.135759	0.181
IRF2BPL	0.98008	0.584059	-0.504907	0.0434
IRGQ	1.03162	0.466213	0.385337	0.00491
IRS4	0.965116	0.409793	-0.197514	0.207
ISCA2	0.90099	0.124748	-0.352276	0.131
ISCU	0.903226	0.17173	0.13934	0.726
ISG20L2	0.901235	0.312875	-0.214149	0.222
ISOC1	0.980469	0.808739	-0.457512	0.025
ISY1	0.787879	0.360991	0.158953	0.777
ISYNA1	0.976	0.551034	-0.372698	0.0428
ITCH	0.884146	0.362908	-0.0990859	0.388
ITGA1	0.903846	0.333984	-0.0439286	1
ITGA2	0.9	0.070915	-1.02577	0.0258
ITGA4	0.921951	0.0675385	-0.45414	0.0539
ITGA5	0.985	0.813156	0.230134	0.12
ITGA6	0.921569	0.0414618	-0.51177	0.0416
ITGAV	0.955645	0.163263	-0.111832	0.462
ITGB1	0.914062	0.0376811	-0.112115	0.085
ITPA	1.02759	0.737703	-0.240242	0.386
ITPR1	0.794393	0.101385	-0.665557	0.0189
ITPR2	0.861111	0.00161589	-0.120671	0.314
ITPR3	0.8327	0.00676355	-0.0118275	1
ITSN1	0.964567	0.586038	-0.36525	0.179
IVD	0.967871	0.201161	-0.147338	0.647
IWS1	0.986577	0.685268	-0.286146	0.11
JAGN1	0.985915	0.795437	0.152872	0.52
JMJD1C	1.06593	0.794971	0.344176	0.188
JMJD6	1.06091	0.132967	0.474878	0.0192
JUP	0.968586	0.741693	-0.263235	0.186
KARS	0.948819	0.375191	-0.222387	0.0452
KATNA1	1.05376	0.364082	0.379022	0.012
KATNB1	0.995	0.921152	0.22914	0.173
KCMF1	0.871111	0.568652	0.320594	0.0335
KCTD12	1.02846	0.516043	-0.0719157	0.762
KDELC1	0.910891	0.436249	0.17636	0.221
KDELC2	0.98419	0.682951	-0.169676	0.108
KDM1A	0.92	0.0366432	-0.290518	0.0047
KDM3B	0.842308	0.0547916	-0.379629	0.0224
KDM5C	0.897561	0.200532	-0.218604	0.0132
KDM5D	0.872	0.00625113
KDM6A	0.837209	0.0262582	0.107675	0.686
KHDRBS1	0.972332	0.656775	-0.237035	0.282
KHDRBS3	0.995122	0.937139	-0.180117	0.175
KHSRP	0.957198	0.200171	-0.194401	0.207
KIAA0090	0.995902	0.896574
KIAA0174	0.980159	0.67803
KIAA0196	1.02591	0.787133	-0.308246	0.369
KIAA0284	0.959184	0.727723
KIAA0391	0.898649	0.410138	-0.584336	0.0442
KIAA0528	0.701613	0.161991
KIAA0564	0.987097	0.925585
KIAA0664	0.926357	0.0955767
KIAA0776	0.97561	0.383584
KIAA0913	1	1
KIAA1033	0.979339	0.887678	-0.0483048	0.468
KIAA1143	0.990291	0.910014	-0.00541551	1
KIAA1279	0.994872	0.897647	-0.179151	0.0487
KIAA1468	0.97351	0.6677	-0.307973	0.00431
KIAA1524	0.991903	0.927705	-0.0189058	1
KIAA1543	1.01646	0.749085
KIAA1598	0.979675	0.562465	0.217041	0.304
KIAA1671	1.00758	1	-0.359663	0.129
KIAA1967	0.893701	0.0380541	-0.403059	0.0632
KIAA2013	1.05263	0.533229	-0.481012	0.0268
KIF11	1.03333	0.409018	-0.251759	0.078
KIF15	0.914286	0.436249	-0.0834033	0.706
KIF16B	1.20225	0.350657	0.0350682	0.863
KIF1A	1.03109	0.297725	0.478851	0.0209
KIF1B	0.956693	0.271738	-0.176634	0.115
KIF1C	0.960396	0.158792	-0.215487	0.0943
KIF20A	1.0137	0.902411	-0.366177	0.0288
KIF20B	1.01224	0.720296	0.0578875	0.7
KIF21A	0.980198	0.429132	0.312297	0.151
KIF22	0.914286	0.211268	-0.418553	0.0156
KIF23	0.975962	0.355877	-0.237236	0.0357
KIF2A	0.948819	0.176822	-0.0325941	0.847
KIF2C	1.00806	0.884589	0.0367878	0.679
KIF3A	0.979866	0.870709	-0.063059	0.85
KIF3C	1.07447	0.689219	-0.56819	0.117
KIF4A	0.912214	0.00655238	-0.225718	0.0732
KIF5B	0.991935	0.866396	-0.0225627	0.705
KIF5C	1.01633	0.733941	0.164664	0.935
KIFC1	0.984064	0.612573	-0.425916	0.00647
KIN	0.953125	0.266328	0.231733	0.278
KLC1	0.984064	0.682951	-0.052833	0.804
KLC2	0.97992	0.650602	0.0771938	0.776
KLC4	0.964143	0.278376	-0.121338	0.695
KLHDC4	0.993197	0.938284	0.155704	0.477
KLHL15	1.02913	0.533229	0.388783	0.00783
KLRAQ1	1.05263	0.782162
KNTC1	0.974619	0.613664	-0.0889166	0.447
KPNA1	0.966805	0.766116	0.0965827	0.642
KPNA2	1.07234	0.27023	-0.163902	0.128
KPNA3	1	1	-0.202585	0.157
KPNA4	0.986755	0.795437	0.622685	0.0199
KPNA5	1	1	0.201254	0.482
KPNA6	0.959184	0.621123	-0.168745	0.0512
KPNB1	1.012	0.827246	0.0170893	0.72
KPRP	0.964103	0.525772
KRAS	0.953642	0.459043	0.0335146	1
KRI1	1.0099	0.792366	-0.232299	0.025
KRR1	0.94186	0.459043	-0.055996	0.657
KRT1	1.00444	0.998481
KRT10	0.982222	0.926561	-0.0173285	1
KRT13	1.0531	0.833942
KRT14	1.03587	0.890999
KRT15	1.03448	0.926211
KRT16	1.02703	0.926211
KRT17	1.1049	0.534778
KRT18	1.02479	0.533229	0.207872	0.259
KRT19	0.995745	0.944919	-0.16378	0.13
KRT2	0.97807	0.902411
KRT23	0.646552	0.53487
KRT24	1.03676	0.766116
KRT25	0.932886	0.682951
KRT27	0.906667	0.613664
KRT28	0.945205	0.692781
KRT3	0.989071	0.961795
KRT32	0.929577	0.405534
KRT4	0.94359	0.858281
KRT5	0.982684	0.926211
KRT6A	1.01667	0.944919
KRT6B	1	1
KRT6C	1.01111	0.967378
KRT71	0.950495	0.795437
KRT72	0.967391	0.924211
KRT73	1.04724	0.902411
KRT75	0.973913	0.888173
KRT76	1	1
KRT77	0.973118	0.909156
KRT78	0.924242	0.46597
KRT79	0.956284	0.836039
KRT8	0.936	0.155608	0.292197	0.166
KRT80	0.986395	0.896261
KRT9	1.04545	0.867834
KTN1	0.932271	0.0475208	-0.0726332	0.26
L2HGDH	0.965986	0.613431	0.175461	0.791
L3MBTL3	0.909091	0.0942054	-0.498928	0.0965
LACTB	1	1	-0.0997753	0.369
LACTB2	1.07639	0.276721	0.123767	0.716
LAGE3	1.06897	0.887282	-0.0405993	1
LAMA2	0.95	0.782162
LAMB1	0.943548	0.137184	-0.296288	0.013
LAMB3	0.979167	0.828032	0.373744	0.801
LAMC1	1	1	-0.065421	0.458
LAMP1	0.936508	0.226087	-0.026395	0.992
LAMP2	0.97479	0.727723	0.0214669	0.918
LAMTOR1	0.939597	0.795437	-0.153336	0.398
LAMTOR2	0.905405	0.752884	-0.257703	0.43
LANCL1	0.992126	0.925258	-0.186391	0.216
LAP3	0.980159	0.65572	-0.0603545	0.714
LARP1	0.972222	0.629149	-0.0369547	0.868
LARP4	1.0198	0.606413	0.240571	0.155
LARP4B	0.96124	0.0740097	0.0554335	0.896
LARP7	0.951691	0.125087	-0.0254581	1
LARS	0.976	0.593023	0.143384	0.0805
LARS2	0.901961	0.288878	-0.393026	0.0573
LAS1L	0.910853	0.141883	-0.34244	0.0255
LASP1	0.898833	0.0216812	-0.258468	0.151
LASS2	1.13636	0.619575
LBR	0.945098	0.197708	-0.190072	0.0492
LCLAT1	0.983673	0.597284	0.0737973	0.829
LCP1	1.02869	0.673584	-0.386182	0.0213
LDHA	1.01992	0.562465	-0.381374	0.0642
LDHB	1.01606	0.612573	-0.191736	0.18
LEMD2	0.964	0.478764	0.326663	0.0657
LEMD3	0.963265	0.552597	-0.0764415	0.333
LENG8	0.898551	0.167989	-0.17742	0.478
LEO1	0.909953	0.18439	-0.316804	0.0461
LEPRE1	0.994764	0.929308	0.0443028	0.88
LEPREL2	0.945098	0.0594085	-0.04702	1
LEPREL4	1.03061	0.884589	-0.269873	0.0261
LETM1	0.936508	0.17173	-0.3456	0.033
LGALS3	0.935065	0.169721	0.0675473	0.951
LGALS3BP	0.995968	0.941783	-0.367253	0.00437
LGMN	0.885572	0.239509	0.174306	0.258
LIG1	1.044	0.372683	-0.0794748	0.614
LIG3	0.759124	9.78193e-05	-0.247183	0.172
LIMA1	0.858736	0.00199805	-0.5285	0.0141
LIMS1	0.814815	0.0672828	-0.160526	0.181
LIN28B	0.988095	0.887419	-0.125222	0.043
LIN7C	0.941634	0.278866	-0.0706603	0.686
LLGL1	0.955752	0.8944	-0.220597	0.293
LLPH	0.950249	0.631938	-0.175276	0.587
LMAN1	1.04979	0.21822	0.492754	0.00368
LMAN2	0.995968	0.935463	0.121841	0.497
LMCD1	0.908163	0.226948	0.18129	0.393
LMF2	0.948454	0.437132	0.104998	0.635
LMNA	0.964143	0.199275	-0.0825202	0.225
LMNB1	0.930502	0.0875923	-0.338182	0.0146
LMNB2	0.918605	0.0460555	-0.348647	0.0878
LNP	0.888	0.0594085
LOH12CR1	0.941748	0.621332	-0.370678	0.0665
LONP1	0.983806	0.651791	0.392926	0.0773
LPCAT1	0.920319	0.124748	-0.533172	0.0152
LPCAT2	0.963731	0.590746	0.145745	0.078
LPCAT3	0.994764	0.956817	-0.121236	0.433
LPGAT1	1.01379	0.875647	-0.166766	0.00856
LPP	0.796117	0.0899975	-0.519108	0.226
LRBA	0.940476	0.202888	-0.0678547	0.809
LRCH2	0.969388	0.724161	-0.00355418	1
LRP2	0.933333	0.947261	-0.614207	0.0267
LRPAP1	1.04508	0.352297	-0.129033	0.4
LRPPRC	0.924	0.055357	0.00655862	1
LRRC1	0.950893	0.836039	-0.178648	0.305
LRRC40	0.980198	0.606413	-0.193248	0.106
LRRC41	0.935185	0.523413	-0.361269	0.0709
LRRC47	0.980237	0.548282	-0.246691	0.0644
LRRC57	0.974359	0.726851	-0.382748	0.114
LRRC59	1.02024	0.667144	0.261298	0.0285
LRRFIP1	1.00412	0.933684	-0.0207401	1
LRWD1	0.947619	0.229138	-0.221427	0.55
LSG1	0.935065	0.405534	-0.0929226	0.0983
LSM1	1.0733	0.579266	-0.19923	0.247
LSM12	1.00392	0.921785	-0.0186324	1
LSM14A	0.968127	0.357404	-0.0699601	0.814
LSM2	0.964467	0.828032	-0.383404	0.0198
LSM3	0.898734	0.422397	-0.302702	0.0204
LSM4	1.03636	0.920975	-0.462305	0.0449
LSM6	0.916667	0.170851	-0.383448	0.206
LSM7	1.00407	0.964243	-0.525375	0.0798
LSMD1	1.02	0.727723	-0.493315	0.179
LSR	0.989848	0.845417	0.285334	0.251
LSS	0.899038	0.113395	-0.540364	0.00877
LTA4H	1.03644	0.362908	-0.0864259	0.243
LTN1	1.2931	0.259823	0.05463	0.834
LTV1	0.972441	0.702993	0.0716942	0.224
LUC7L	0.987952	0.757188	0.136474	0.214
LUC7L2	0.991968	0.753689	0.00280431	1
LUC7L3	0.934363	0.45914	-0.217355	0.171
LUZP1	1.03665	0.737703	0.051602	0.686
LYAR	0.934866	0.250735	0.2989	0.0372
LYN	0.913876	0.639287	-0.297291	0.26
LYPLA1	1.008	0.887678	-0.257987	0.0579
LYPLA2	0.95283	0.177315	-0.407035	0.0679
LYPLAL1	0.965174	0.242377	-0.326265	0.0137
LZIC	1.08163	0.0853462	-0.196843	0.114
M6PR	1.025	0.705752	0.127629	0.27
MACF1	0.940476	0.132793	3.41429e-05	1
MACF1	0.966443	0.53487	3.41429e-05	1
MAD1L1	0.869159	0.347378	-0.045701	0.937
MAD2L1	0.945813	0.478764	-0.35514	0.0372
MAEA	0.838095	0.184693	-0.30941	0.0245
MAGED1	1.03333	0.429132	-0.135946	0.691
MAGED2	0.983673	0.655996	-0.30124	0.149
MAGED4	0.950495	0.758835	0.284229	0.386
MAGOHB	0.935606	0.497848	0.233929	0.217
MAGT1	1.11856	0.0599028	0.530357	0.0113
MAN2A1	0.966346	0.596517	0.0529044	0.871
MAN2B1	0.93401	0.618673	-0.185175	0.186
MANF	1.27273	0.01299	2.20799	0.00131
MAOA	0.905138	0.0240156	-0.556025	0.00473
MAP1B	1.05738	0.101159	0.855842	0.025
MAP1S	0.953125	0.183104	-0.109437	0.744
MAP1S	1.07483	0.524413	-0.109437	0.744
MAP2K1	1.03015	0.643065	-0.0419491	0.686
MAP2K2	0.972549	0.587693	-0.177414	0.124
MAP2K4	0.951691	0.266165	-0.0868975	0.367
MAP2K6	0.935961	0.0690552	-1.99136	0.0192
[truncated: 2,104 more rows]

## Sheet: 263 Proteomics RNA-Seq
	Proteomics		RNAseq
Gene name	263 ratio	263 BH adj. p-value	263 ratio	263 BH adj. p-value	ER proteostasis
ALG2	1.10084	0.222054	1.97901	0.0155	1
CALR	1.02857	0.77438	1.57133	0.067	1
CANX	1.06173	0.594582	1.5874	0.0072	1
COPA	0.957198	0.450875	1.07475	0.434	1
COPB1	0.980237	0.684217	1.08204	0.593	1
COPB2	0.996	0.94855	1.03166	0.893	1
COPE	0.968504	0.781778	1.03691	0.893	1
COPG2	0.988095	0.833417	0.981465	1	1
CRELD2	1.12931	0.218183	2.48588	0.0355	1
DDOST	1.04564	0.343022	1.13333	0.071	1
DERL1	1.01633	0.87805	1.08146	0.567	1
DNAJB11	1.12288	0.0656482	2.3759	0.00391	1
DNAJC10	1	1	1.27181	0.0864	1
DNAJC3	1.17391	0.0302029	2.87306	0.000556	1
ERLEC1	1.04082	0.594582	1.3147	0.247	1
ERO1L	0.972441	0.694839	1.05213	0.685	1
ERO1LB	0.941748	0.755974	2.40566	0.0104	1
ERP44	1.03659	0.565203	1.52249	0.0765	1
FKBP10	0.988095	0.863883	0.999694	1	1
FKBP11	1.13248	0.0469593	1.13542	0.893	1
FKBP2	1.05328	0.450875	1.52998	0.236	1
FOXRED2	0.980159	0.844922	0.962643	0.911	1
HSP90B1	1.17031	0.0287612	2.46944	0.00285	1
HSPA5	1.24324	0.00276183	5.73046	0.0247	1
HYOU1	1.18341	0.0355428	2.74562	0.000101	1
KDELR1	1.01613	0.759982	1.02956	1	1
KDELR2	0.90566	0.885461	1.1783	0.261	1
KDELR3	1.07368	0.759982	1.11578	0.648	1
MAN1A1	1.07216	0.827028	1.16664	0.0914	1
MOGS	1.05785	0.289873	1.19431	0.461	1
OS9	1.06584	0.322155	1.13739	0.63	1
P4HB	1.02846	0.724731	1.43151	0.045	1
PDIA3	1.04938	0.330611	1.5452	0.013	1
PDIA4	1.21145	0.000781681	4.17624	8.21e-05	1
PDIA5	1.02846	0.676905	1.27309	0.4	1
PDIA6	1.03673	0.703489	1.92872	0.045	1
QSOX2	1.07469	0.516096	0.969285	0.64	1
RPN1	1.07884	0.137749	1.33847	0.0426	1
RPN2	1.02846	0.450875	1.13889	0.554	1
SEC11A	1.075	0.330611	1.0306	0.98	1
SEC13	0.992032	0.916933	1.03967	1	1
SEC23A	0.992095	0.907427	1.04221	0.699	1
SEC23B	1.02834	0.623354	1.12951	0.313	1
SEC23IP	0.98419	0.724731	0.955609	0.6	1
SEC24A	1.04472	0.724731	1.08791	0.446	1
SEC24B	1.02008	0.915079	0.962155	0.988	1
SEC24C	1.03252	0.740119	1.2993	0.0442	1
SEC31A	1	1	1.11814	0.705	1
SEC61A1	1.04082	0.519893	1.52931	0.0335	1
SEC61A2	1.04124	0.799601	0.971937	1	1
SEC61B	1.0535	0.423759	1.13041	0.654	1
SEC63	0.949416	0.594582	1.31469	0.029	1
SEL1L	1.08642	0.236354	2.71852	0.067	1
SERPINH1	1.03265	0.703489	1.19243	0.556	1
SIL1	1.09244	0.19126	1.30132	0.383	1
SPCS2	1	1	1.28456	0.59	1
SPCS3	1.07054	0.110255	1.3622	0.109	1
SRP14	0.980237	0.759982	0.982798	1	1
SRP19	0.980315	0.807843	1.27164	0.141	1
SRP54	0.956693	0.31156	1.00266	1	1
SRP68	0.988095	0.821605	1.14019	0.667	1
SRP72	0.960937	0.373078	0.983018	1	1
SRPR	1.05285	0.442495	1.14041	0.854	1
SRPRB	1.06612	0.291064	1.43056	0.13	1
SSR1	1.0875	0.186562	1.54192	0.045	1
SSR3	1.22422	0.299315	1.58337	0.0166	1
SSR4	1.09244	0.0656482	1.09913	0.648	1
STT3A	1.004	0.943307	1.24831	0.0356	1
STT3B	1.04527	0.261904	1.29954	0.0155	1
SYVN1	1.05479	0.715542	1.69494	0.22	1
TMX1	0.972222	0.781779	1.08735	0.59	1
TMX2	1.02881	0.766359	1.09974	0.387	1
TMX4	0.960938	0.745419	1.0378	0.911	1
UGGT1	1.02846	0.623354	1.25274	0.0728	1
UGGT2	1.10526	0.639436	1.00634	1	1
VCP	1.0121	0.821605	1.12074	0.117	1
A2M	0.836957	0.0358771
A2ML1	1.1383	0.437318
AAAS	1.02033	0.759746	0.856659	0.27
AACS	0.996	0.968224	1.04091	1
AAGAB	0.94186	0.375134	0.95011	1
AAMP	0.972332	0.533776	0.900813	0.648
AARS	1.016	0.766726	1.32567	0.117
AARS2	1.02429	0.75466	0.844393	0.134
AARSD1	0.972441	0.707292	1.01179	1
AASDHPPT	0.972332	0.533776	0.98513	1
AASS	0.984064	0.781778	0.899151	0.461
AATF	1.04082	0.724731	0.921082	0.111
ABCA3	1.09375	0.742894	1.08147	0.739
ABCB1	1.06224	0.278318	1.16293	0.173
ABCB10	1.04918	0.133677	0.999898	1
ABCB4	1.05208	0.394959	1.09114	1
ABCB6	1.09623	0.330611	1.19829	0.519
ABCB7	1.01205	0.833417	0.92895	0.688
ABCB8	1.11441	0.373078	1.09596	0.876
ABCB9	1.00671	0.946698	0.801159	0.159
ABCC1	1.08787	0.261904	1.09451	0.849
ABCC4	1.02846	0.565203	1.05068	1
ABCD3	1.0121	0.833417	0.877356	0.233
ABCE1	0.980237	0.684217	0.961792	0.986
ABCF1	0.903346	0.639166	0.931895	0.648
ABCF2	0.972441	0.533776	0.962813	0.792
ABCF3	1.01205	0.906635	0.89726	0.648
ABHD10	1.04065	0.684217	0.963019	0.938
ABHD11	1.03265	0.749503	0.852448	0.175
ABHD12	1.05372	0.382363	1.06569	0.893
ABHD14B	0.991968	0.935151	0.895701	0.664
ABHD16A	1.02027	0.879075	0.979642	1
ABI1	0.988048	0.821605	0.97018	0.893
ABL1	0.960938	0.465951	0.976644	1
ABL2	1	1	0.988872	1
ABLIM1	1	1	0.985126	1
ABR	0.957031	0.519893	0.898917	0.59
ABT1	1.02027	0.807898	0.905374	0.508
ACAA1	1.02429	0.724731	0.92069	0.956
ACAA2	1.02024	0.649163	1.02074	1
ACACA	0.968627	0.465951	1.00736	1
ACACA	0.954248	0.594582	1.00736	1
ACACB	0.986755	0.943307	1.01226	1
ACAD11	1.03265	0.565203	0.932896	0.956
ACAD9	1.02846	0.533776	0.922511	0.648
ACADM	1.0121	0.870425	1.0418	0.893
ACADS	1.15957	0.689975	0.86374	0.893
ACADSB	1.01619	0.743016	0.931084	0.582
ACADVL	1.02419	0.594582	1.0581	0.876
ACAT1	1.01613	0.759982	0.94237	0.593
ACAT2	0.964706	0.745419	0.887997	0.663
ACBD3	0.961089	0.703489	1.2293	0.0372
ACBD5	1.008	0.968186	0.994688	1
ACIN1	0.972549	0.799601	0.95953	0.893
ACLY	0.968504	0.437318	0.897085	0.247
ACN9	0.934363	0.330611	0.912839	0.688
ACO1	1.00803	0.906635	0.946758	0.648
ACO2	1.00402	0.96084	1.00601	1
ACOT1	1.04795	0.519893	0.818196	0.268
ACOT13	0.984127	0.852673	1.09652	0.826
ACOT2	1.04082	0.632578	0.89854	0.366
ACOT7	1.02846	0.623354	0.966418	1
ACOT9	1.02834	0.509688	0.827289	0.824
ACOX1	0.984127	0.821605	0.997723	1
ACP1	1.04065	0.465951	1.03982	1
ACP2	1.10526	0.73923	1.10315	0.893
ACP6	1.06316	0.821605	0.945819	1
ACPT	1.70513	0.779515	0.6705	0.893
ACSF2	1.03239	0.745419	1.04537	1
ACSF3	1.02857	0.565203	0.894656	0.893
ACSF3	0.933962	0.881551	0.894656	0.893
ACSL1	1.03265	0.369123	1.0247	1
ACSL3	1.00806	0.861092	0.952142	0.652
ACSL4	1.03689	0.435743	1.04982	0.78
ACTG1	0.953307	0.00731229	0.916859	0.423
ACTG2	0.954545	0.350189
ACTL6A	0.960938	0.642076	0.944796	0.607
ACTN1	0.988095	0.863883	0.959261	0.786
ACTN4	0.996016	0.95674	0.966579	0.893
ACTR10	0.984127	0.724731	0.985934	1
ACTR1A	0.972441	0.565203	0.998149	1
ACTR1B	0.967105	0.639436	1.12209	0.423
ACTR2	1.004	0.96084	1.02354	1
ACTR3	0.988048	0.759982	0.907639	0.382
ACTR3B	0.930769	0.309201	0.818783	0.675
ACY1	0.935484	0.292788	1.0789	0.938
ACYP1	1.03659	0.526332	0.88104	0.537
ADA	0.916667	0.776348	1.21372	0.842
ADAM10	1	1	1.09507	0.526
ADAM15	1.06207	0.707292	0.976458	1
ADAM17	1.10753	0.812958	1.25435	0.251
ADAM9	1.02041	0.781778	1.13954	0.29
ADAMTS1	1.22093	0.378814	1.34199	0.039
ADAR	1.02016	0.807898	0.906166	0.593
ADAT2	1.00671	0.946698	1.06423	0.806
ADCK3	1.02429	0.600827	0.931685	0.502
ADCK4	1.02419	0.759982	1.03401	0.913
ADCY3	1.01342	0.877251	1.01392	1
ADCY7	1.1049	0.781778	1.19767	0.648
ADD1	1.02024	0.745419	1.15655	0.884
ADD2	1	1	0.899515	0.685
ADD3	1.004	0.906635	0.882075	0.394
ADH5	0.988048	0.805798	0.986554	1
ADI1	1.01342	0.956918	0.92343	0.111
ADK	0.996	0.96084	1.03207	1
ADNP	1.004	0.963183	0.917936	0.549
ADO	1.03	0.922952	1.00499	1
ADPGK	1.04211	0.857432	1.04884	0.861
ADPRHL2	0.996016	0.963183	0.906384	0.71
ADRBK1	0.960784	0.749503	0.961517	0.893
ADRM1	0.984064	0.867199	0.955899	0.866
ADSL	0.927203	0.309201	0.911914	0.593
ADSS	1	1	0.928045	0.323
AER61	0.990099	0.960077
AFF4	1.01342	0.933471	1.03522	0.913
AFG3L2	1.004	0.922952	0.938709	0.153
AFP	0.951456	0.801322
AGAP1	0.88785	0.463876	0.957331	1
AGAP3	0.941634	0.343022	0.965195	1
AGFG1	1	1	1.05039	0.893
AGK	1.02429	0.569022	1.01619	1
AGL	0.988095	0.93102	0.889262	0.118
AGO61	0.986755	0.684217
AGPAT1	1.10924	0.470351	1.01874	1
AGPAT3	1.008	0.93729	0.971581	0.976
AGPAT9	1.10549	0.350189	1.40022	0.327
AGPS	1.02024	0.781778	0.958821	0.458
AGRN	1.12088	0.401074	0.895737	0.875
AGTRAP	1.02703	0.885461	1.02795	1
AHCTF1	0.97619	0.781778	0.996102	1
AHCY	1	1	0.982831	1
AHCYL1	0.942308	0.513912	0.946345	0.826
AHDC1	0.719008	0.623354	0.898823	1
AHNAK	1.008	0.943307	0.731783	0.648
AHR	1.01342	0.919608	1.04114	1
AHSA1	0.980159	0.684217	1.05524	0.685
AHSG	0.901887	0.646886
AIDA	1.00667	0.968224	1.01931	1
AIF1L	1	1	0.885258	0.136
AIFM1	0.996	0.906635	1.04055	0.893
AIFM2	1.13305	0.162194	1.1992	0.382
AIMP1	0.988095	0.759982	1.0275	0.893
AIMP2	0.972332	0.623354	1.00575	1
AIP	1.01205	0.879473	0.854501	0.0679
AK1	0.98419	0.807898	0.994144	1
AK2	1.02429	0.680631	1.01485	1
AK3	1.02439	0.78847	0.894684	0.893
AK4	1.04527	0.31156	0.979296	1
AK5	0.933333	0.330611
AKAP1	0.956863	0.377586	0.820711	0.103
AKAP12	0.964706	0.526332	0.845108	0.794
AKAP13	0.953488	0.450875	0.983968	1
AKAP13	0.895238	0.623354	0.983968	1
AKAP17A	1.06897	0.676905	1.51432	0.0502
AKAP2	0.972441	0.724731	1.04596	0.691
AKAP8	1.02016	0.884232	1.00672	1
AKAP8L	0.884328	0.354767	0.972776	0.836
AKAP9	0.992095	0.94037	0.979199	1
AKR1A1	1	1	1.02758	0.964
AKR1B1	0.995984	0.983858	1.06189	0.792
AKR7A2	0.996016	0.943307	0.993303	1
AKT1	0.98	0.943307	0.956624	0.509
AKT2	0.968379	0.723958	0.910134	0.593
AKT3	0.921569	0.769397	1.12284	1
ALAD	0.960784	0.743016	0.841133	0.272
ALAS1	1.16667	0.0469593	1.15285	0.424
ALB	0.934363	0.558578
ALCAM	1.04082	0.519893	0.983542	1
ALDH16A1	1.03252	0.642076	0.939313	0.935
ALDH18A1	1	1	0.980198	0.787
ALDH1A1	1.01205	0.833417	0.641426	0.641
ALDH1A2	1.04918	0.261904	0.922637	0.738
ALDH1A3	1	1	0.805251	0.144
ALDH1B1	1.01619	0.799601	0.921516	0.749
ALDH2	1.01613	0.745419	1.03217	1
ALDH3A2	0.988142	0.919608	0.898688	0.338
ALDH4A1	1	1	0.919211	0.908
ALDH5A1	1.01205	0.805798	0.932489	0.987
ALDH6A1	0.996016	0.959657	1.09841	0.648
ALDH7A1	0.972441	0.533776	0.961924	0.938
ALDH9A1	0.988048	0.724731	1.00597	0.917
ALDOA	1.00803	0.885461	0.997443	1
ALDOC	0.919231	0.347489	0.677851	0.362
ALG1	1.03265	0.759982	1.14667	0.617
ALG12	0.931373	0.513912	1.57516	0.18
ALG3	0.831776	0.614348	0.920791	0.651
ALG5	1.14592	0.0549681	1.35613	0.247
ALG6	1.075	0.137603	1.09966	0.459
ALG8	1.0122	0.909009	1.04929	0.981
ALG9	1.07438	0.614348	1.0866	0.893
ALKBH5	0.996016	0.96491	0.979113	0.952
ALOX15B	0.984064	0.907427
AMFR	1.03239	0.565203	1.05344	0.593
AMOT	0.9375	0.330611	0.727645	0.053
AMPD2	1.004	0.951185	1.0103	1
ANAPC1	0.945946	0.407387	0.964868	1
ANAPC10	1.02013	0.879075	1.13034	0.766
ANAPC2	0.980159	0.821605	0.868985	0.893
ANAPC4	0.976471	0.825523	0.858513	0.564
ANAPC5	0.980237	0.724731	0.891028	0.276
ANAPC7	1	1	0.878087	0.432
ANGEL2	1.05102	0.833417	1.09129	0.577
ANK2	0.97619	0.450875	1.02405	1
ANK3	1.10638	0.786998	1.14053	0.891
ANK3	1.02016	0.833417	1.14053	0.891
ANKFY1	0.98062	0.821605	0.921431	0.89
ANKHD1	0.968504	0.437318	0.800726	0.377
ANKLE2	0.988095	0.870425	1.00425	1
ANKMY2	0.993333	0.916933	1.03443	0.893
ANKRD13A	0.980132	0.745419	0.92314	0.259
ANKRD17	0.972549	0.724731	0.934271	0.895
ANKRD34C	1.016	0.935239
ANKRD52	1.04082	0.775813	0.894462	0.655
ANKRD6	1	1	0.944135	0.937
ANKS6	0.993333	0.965347	0.915652	1
ANKZF1	0.904762	0.805798	1.12953	0.836
ANKZF1	1.00402	0.96084	1.12953	0.836
ANLN	0.996032	0.943307	0.94806	0.651
ANO1	0.979592	0.951185
ANO10	1.075	0.312368	0.989954	1
ANO6	1	1	0.999428	1
ANP32A	0.956863	0.545543	0.876695	0.23
ANP32B	0.923372	0.450875	0.980186	1
ANP32E	0.942085	0.450875	0.941776	0.59
ANXA1	1.008	0.96084	1.20707	0.181
ANXA11	0.941634	0.526332	0.924963	0.81
ANXA11	1.03378	0.780295	0.924963	0.81
ANXA13	0.956693	0.578917
ANXA2	1	1	1.01142	1
ANXA3	1.00667	0.99922	1.26777	0.273
ANXA4	1	1	0.990848	1
ANXA5	0.912214	0.507542	0.955241	0.436
ANXA6	0.964706	0.770814	1.07626	0.807
ANXA7	0.988095	0.951024	0.965723	0.782
AP1AR	1.06931	0.807898	0.996974	1
AP1B1	0.992063	0.861092	0.929914	0.892
AP1G1	0.97619	0.723958	0.941189	0.782
AP1G2	1	1	1.04868	0.965
AP1M1	0.996016	0.933471	0.937569	0.893
AP1S1	1.0198	0.919608	0.882182	0.641
AP1S2	1.10417	0.578917	1.0014	1
AP2A1	0.988095	0.805798	0.896552	0.436
AP2A2	0.992032	0.933471	1.00935	1
AP2B1	1	1	0.990904	1
AP2M1	1.0121	0.833417	0.983258	1
AP2S1	1.0121	0.899366	0.942644	0.956
AP3B1	0.964844	0.565203	0.982707	1
AP3D1	0.927481	0.519893	1.0546	0.799
AP3M1	0.980237	0.649163	0.981176	1
AP3S1	1.004	0.96491	0.984584	1
AP3S2	1.05479	0.873367	1.05704	0.686
APAF1	1.0098	0.982933	1.00356	1
APBB3	0.840491	0.839394	0.933004	0.988
APC	1.00667	0.957341	1.06509	0.777
APEH	0.992032	0.916933	0.971525	1
APEX1	1.004	0.96084	0.961075	0.961
API5	1	1	0.969491	0.893
APIP	1.00671	0.96084	0.974572	1
APMAP	1.04918	0.526332	0.958397	1
APOA1	0.764706	0.821605	1.91283	1
APOA1BP	0.988048	0.844922	0.944208	0.718
APOBEC3C	1	1	0.81461	0.537
APOL2	1.01613	0.842789	0.981558	1
APOO	1.04959	0.848261	1.04018	1
APOOL	1.00403	0.960077	0.979843	1
APP	0.988095	0.919608	0.974235	0.784
APPL1	0.98419	0.781778	0.912639	0.13
APRT	1.00803	0.933471	0.950741	1
APTX	1.01613	0.842789	0.940771	0.893
AQR	0.976471	0.781778	0.987672	1
AQR	1.09375	0.863292	0.987672	1
ARAF	0.988142	0.886315	0.850043	0.863
ARAP1	1.0241	0.852673	0.802591	0.328
ARCN1	0.996016	0.943307	1.07101	0.648
ARF1	1.00402	0.94037	1.10403	0.387
ARF4	0.996016	0.94037	1.25627	0.612
ARF5	1.0121	0.844922	0.915864	0.719
ARF6	1.01613	0.745419	0.983711	1
ARFGAP1	1.02429	0.724731	0.9916	1
ARFGAP2	0.976378	0.684217	0.903788	0.79
ARFGAP3	1.10549	0.222493	1.32508	0.158
ARFGEF1	0.996016	0.95674	0.934645	0.488
ARFIP1	0.993377	0.951185	1.08689	0.772
ARFIP2	1.0625	0.781778	1.06463	0.781
ARG2	1.02419	0.749503	1.01304	1
ARGLU1	1.03378	0.684217	0.877632	0.32
ARHGAP1	1.00803	0.919608	0.987218	1
ARHGAP17	1.00398	0.968224	1.02846	1
ARHGAP19	1.02823	0.877251	1.03517	0.605
ARHGAP21	0.90566	0.594582	0.920771	0.275
ARHGAP21	1.00667	0.885883	0.920771	0.275
ARHGAP23	1	1	0.980379	1
ARHGAP5	1.0121	0.833417	0.943649	0.648
ARHGDIA	0.968627	0.429483	0.800755	0.515
ARHGEF1	1.00402	0.966694	0.95503	1
ARHGEF12	0.980159	0.82824	1.0136	1
ARHGEF2	0.964706	0.614348	1.09414	0.618
ARHGEF6	0.953668	0.594582	1.00898	1
ARID1A	1.06557	0.684217	0.873264	0.859
ARID1A	0.996	0.96084	0.873264	0.859
ARID2	1.03644	0.707292	0.949236	0.893
ARID3B	0.970588	0.906635	0.951084	1
ARID4B	0.960938	0.742894	1.04094	0.667
ARIH1	0.938931	0.496116	1.05558	0.625
ARIH2	0.964706	0.509728	0.984264	1
ARL1	1	1	1.06896	0.716
ARL2	0.988095	0.759982	0.964599	0.893
ARL2BP	0.976378	0.450875	0.954243	0.896
ARL3	0.996	0.94855	0.983544	1
ARL6IP1	1.01342	0.89231	0.985635	1
ARL6IP5	0.996032	0.997163	1.00317	1
ARL6IP6	0.986755	0.781778	1.30188	0.218
ARL8A	1.05319	0.916933	1.08161	0.903
ARL8B	1.0122	0.905803	0.995178	1
ARMC1	0.980159	0.742894	0.983751	1
ARMC10	1.02703	0.684217	1.08721	1
ARMC6	1.00803	0.928621	0.937855	0.95
ARMCX2	1.05479	0.43238	1.05178	0.893
ARMCX3	1.04167	0.807898	1.47601	0.154
ARPC1A	0.976285	0.690112	0.925493	0.648
ARPC1B	1.00803	0.91219	0.88044	0.975
ARPC2	0.976285	0.261904	0.950562	0.502
ARPC3	0.988048	0.863883	0.930251	0.648
ARPC4	1.02834	0.565203	1.0144	1
ARPC5	0.960784	0.565203	0.949197	0.535
ARPC5L	1.01619	0.779802	0.93452	0.853
ARPP19	1.00402	0.969106	0.97403	1
ARRB1	1.03	0.94037	0.977442	1
ARRB2	0.995984	0.976522	0.944075	0.917
ARRDC1	0.980469	0.745419	0.848945	0.431
ARSB	1.04762	0.743016	0.993019	1
ARV1	1.07368	0.513912	1.20791	0.232
AS3MT	0.97619	0.779802	1.05663	0.893
ASAH1	1.03252	0.437318	1.07047	0.727
ASB17	1.03	0.821605
ASB3	1.09091	0.689975	1.07752	0.84
ASCC1	0.923664	0.497016	0.912754	0.329
ASCC2	0.961089	0.724731	0.933578	0.893
ASCC3	0.964706	0.401936	1.07076	0.601
ASH2L	0.98419	0.821605	0.941915	0.929
ASNA1	0.972332	0.565203	0.921791	0.743
ASNS	0.996016	0.951185	1.48967	0.128
ASPH	1.06173	0.684217	1.03406	1
ASPM	0.960784	0.351481	0.984984	1
ASPSCR1	1.01606	0.870425	1.00127	1
ASRGL1	1.06612	0.450875	1.26568	0.742
ATAD1	1.02834	0.757798	1.10828	0.263
ATAD3A	1.01613	0.781778	0.853783	0.4
ATAD3B	1	1	0.851034	0.627
ATAD3C	1.01342	0.904349	0.91105	1
ATAD5	1.02033	0.873367	0.944456	0.737
ATE1	1.01613	0.861092	1.25967	0.645
ATF1	1.04762	0.846936	1.00217	1
ATF7IP	0.976378	0.724731	0.964133	1
ATG2B	0.980237	0.797041	1.0262	1
ATG3	0.988048	0.863883	0.909894	0.352
ATG5	0.948052	0.684217	0.987676	1
ATG7	0.976285	0.759982	1.11804	0.643
ATG9A	0.988048	0.833417	1.00539	1
ATIC	0.980237	0.684217	1.02823	1
ATL1	0.986755	0.781778	1.01106	1
ATL2	1.03673	0.509728	1.03886	1
ATL3	1.00806	0.952848	0.980788	1
ATOX1	0.948052	0.703489	0.808724	0.169
ATP10A	1.09091	0.767199
ATP11C	0.984064	0.807898	0.97429	0.893
ATP12A	1.0303	0.844922
ATP13A1	1.02857	0.526332	1.02748	0.97
ATP1A1	1.03673	0.450875	1.05064	1
ATP1A3	1.0101	0.943307	1.02244	1
ATP1B1	1.03673	0.545543	1.11044	0.58
ATP1B3	1.03252	0.222493	1.11256	0.377
ATP2A2	1.03673	0.545543	1.4349	0.132
ATP2A3	1.04115	0.38066
ATP2B1	1.02008	0.745419	1.02646	0.993
ATP2B4	1.02016	0.821605	1.06671	1
ATP2C1	1.02846	0.676905	1.04267	0.893
ATP4A	1.00667	0.885883
ATP5A1	1.01613	0.642076	0.895613	0.368
ATP5B	1.02024	0.545543	0.97484	0.593
ATP5C1	1.0121	0.805798	0.986853	1
ATP5D	1.0449	0.724731	1.0004	1
ATP5EP2	0.969697	0.885461
ATP5F1	1.02033	0.791358	0.934729	0.648
ATP5H	1	1	0.990926	1
ATP5I	1.05372	0.222493	0.901509	0.67
ATP5J	1.11538	0.799207	0.793163	0.95
ATP5J2	1.01619	0.863292	0.939881	0.911
ATP5L	1	1	0.933914	0.585
ATP5O	0.984	0.703489	0.953674	0.765
ATP5S	0.99	0.951185	1.04325	1
ATP5SL	1.07025	0.330611	0.911548	0.871
ATP6AP1	1.02016	0.897621	1.00446	1
ATP6AP2	1.00403	0.958448	1.04957	0.893
ATP6V0A1	0.98	0.807898	1.33184	0.221
ATP6V0D1	0.991968	0.940248	0.897169	0.666
ATP6V1A	0.972441	0.137603	1.00381	1
ATP6V1B2	0.984127	0.724731	0.939169	0.648
ATP6V1C1	0.972332	0.377586	1.00894	1
ATP6V1D	0.976285	0.642076	0.922544	0.775
ATP6V1E1	0.988048	0.889149	0.96927	0.893
ATP6V1F	0.988048	0.91219	0.920895	0.839
ATP6V1G1	0.960784	0.706701	0.995424	1
ATP6V1H	0.995984	0.899366	0.996046	1
ATP8A2	1.11268	0.513912	1.14631	0.995
ATPAF1	0.995984	0.899366	0.993909	1
ATPAF2	1.0449	0.684217	1.0183	1
ATPIF1	1.01619	0.781778	0.881328	0.495
ATR	0.961165	0.743016	0.995748	1
ATRN	1.07595	0.330716	0.990748	1
ATXN10	0.968504	0.693667	0.937969	0.718
ATXN2	1.0241	0.781778	0.879841	0.221
ATXN2L	1	1	0.917868	1
AUH	1.012	0.745419	0.940371	0.976
AUH	1	1	0.940371	0.976
AUP1	0.910853	0.261904	1.03474	1
AURKA	0.968627	0.759982	1.01393	1
AURKAIP1	0.993377	0.933471	0.843271	0.601
AURKB	0.996032	0.958448	0.938516	0.665
AVEN	1.07884	0.684217	0.874913	0.942
AVL9	0.948052	0.43238	0.729322	0.175
AZI1	1.06122	0.605297	0.842102	0.199
B2M	1.075	0.373078	1.00909	1
B3GALT6	1.01613	0.852673	1.13832	0.88
B3GAT1	1	1	0.821889	0.969
B3GAT3	1.01613	0.863292	1.112	0.893
B3GNT1	1	1	0.865993	0.593
B4GALT4	1.02062	0.933471	1.05938	0.893
B7H6	1.05479	0.726955
BABAM1	0.891386	0.252057	0.942312	0.766
BAG1	1.04918	0.404643	1.04439	1
BAG2	1.02857	0.479179	1.12708	0.053
BAG3	1.06612	0.0549681	1.16562	0.535
BAG4	0.990196	0.982933	1.0361	1
BAG5	1.01619	0.885461	0.981121	1
BAG6	1	1	0.918033	0.649
BAIAP2	1.02846	0.724731	0.980795	1
BAIAP2L1	1.06612	0.404643	0.996754	1
BANF1	0.842593	0.846936	1.01544	1
BAP18	0.972332	0.797577
BASP1	0.988	0.745419	0.9535	1
BAX	1.06198	0.442495	1.10639	0.72
BAZ1A	0.942529	0.759013	0.916035	0.433
BAZ1B	0.931034	0.689076	0.971217	0.824
BAZ2A	1.0101	0.979156	0.890266	0.551
BCAP29	1.15108	0.394959	1.29516	0.173
BCAP31	1.04098	0.545543	1.01492	1
BCAS2	1.00803	0.842789	0.996304	1
BCAS3	1.0303	0.92594	1.08204	0.628
BCAT1	1.03239	0.57956	1.10764	1
BCAT2	1	1	0.921511	0.961
BCCIP	0.992032	0.940248	0.951665	0.893
BCKDHA	1.004	0.933471	0.931942	0.893
BCKDHB	0.996016	0.922952	1.00198	1
BCL10	0.98008	0.873367	1.03871	1
BCL2L13	1.09244	0.330611	1.09653	0.836
BCL7A	0.964706	0.724731	1.04408	0.893
BCL9	1.0303	0.939536	0.97588	1
BCLAF1	1.06122	0.565203	0.907352	0.326
BCOR	0.968504	0.714343	0.827608	0.359
BCR	0.964706	0.645231	0.962034	1
BCS1L	1.00803	0.916933	0.918473	0.822
BDH2	0.976285	0.745419	0.953128	1
BDNF	1.06207	0.649163	0.944137	1
BDP1	1.07216	0.852673	0.973996	0.893
BICD2	1	1	0.971673	0.91
BID	1.03673	0.703489	0.989862	1
BIRC3	1.11702	0.781778	0.680652	0.653
BIRC6	0.988095	0.781778	0.930717	0.45
BLM	1.02024	0.724731	0.951186	0.893
BLMH	0.980159	0.649163	1.07059	0.605
BLOC1S2	1.07639	0.594582	1.15197	0.491
BLVRA	0.988048	0.805798	1.04057	0.926
BLVRB	1.05738	0.289873	1.04964	1
BMI1	1.11972	0.543488	0.917741	0.296
BMS1	0.931818	0.58156	0.937429	0.551
BNIP1	0.976096	0.775072	0.915369	0.893
BOD1	0.950495	0.594582	1.01457	0.977
BOD1L	0.992063	0.904349
BOLA2	1.004	0.959657	0.885205	0.783
BOLA3	1.23077	0.684217	0.977431	1
BOP1	1	1	0.902201	0.723
BPHL	1.03644	0.745419	0.981515	1
BPNT1	1	1	0.949279	0.685
BPTF	0.976378	0.703489	0.969394	1
BPTF	1.04795	0.759982	0.969394	1
BRAP	1.04082	0.82824	1.1117	0.316
BRAP	0.973684	0.943307	1.1117	0.316
BRAT1	0.910828	0.470351	0.867144	0.339
BRCA1	0.951456	0.684217	1.1157	0.822
BRD4	1.06164	0.676905	0.797353	0.684
BRD8	0.993377	0.916933	0.854841	0.275
BRE	0.960784	0.684055	0.925959	1
BRI3BP	1.04082	0.708437	1.02927	1
BRIX1	0.957198	0.724731	0.956942	0.893
BRMS1L	1.17391	0.724731	0.941351	0.893
BROX	0.992032	0.89815	0.969753	0.843
BRP44	0.989796	0.968224
BSG	1.04938	0.401936	0.974007	1
BSN	1.01342	0.877251
BTAF1	0.960938	0.330611	1.00746	1
BTF3	0.957198	0.745419	0.989496	1
BTF3L4	0.993377	0.933471	1.01785	1
BUB1	0.993377	0.964347	0.972278	1
BUB1B	0.91635	0.343022	0.873573	0.296
BUB1B	0.973684	0.745419	0.873573	0.296
BUB3	1.00803	0.905803	0.964559	0.893
BUD31	1.04508	0.726955	1.02083	1
BYSL	0.996016	0.94037	0.921656	0.89
BZW1	0.942085	0.330611	0.777553	0.566
BZW2	0.942085	0.450875	0.925293	0.868
C10orf118	0.993377	0.942602	1.05469	0.893
C10orf12	1.05479	0.639436	0.939075	0.893
C10orf125	0.913462	0.519893
C10orf18	1.04082	0.865565
C10orf46	1.02703	0.896337
C10orf58	0.929961	0.292788
C11orf54	1.07216	0.513912	1.19543	0.58
C11orf67	0.945736	0.347489
C12orf10	1.03659	0.509728	0.8794	0.836
C12orf11	1.04	0.899366
C12orf29	0.961538	0.939626	1.06456	0.72
C12orf35	1.04124	0.743016
C12orf43	1.02703	0.591579	0.907182	0.893
C12orf45	1.00671	0.759982	0.976304	1
C12orf57	1.08511	0.675195	1.12296	0.629
C14orf149	1.0101	0.906635
C14orf166	0.972332	0.723958	0.980599	1
C14orf21	1.03659	0.684217
C15orf24	1.04918	0.354767
C15orf40	1.01342	0.833417	0.998485	1
C16orf58	0.97	0.821605	1.05977	0.956
C16orf61	1.06186	0.906635
C16orf62	0.992032	0.873367	1.02614	1
C16orf80	1.00397	0.969106	0.985681	1
C16orf87	1.09028	0.450875	1.1154	0.6
C17orf37	0.995984	0.975728
C17orf59	1.13475	0.684217	1.0866	0.911
C17orf75	0.996016	0.943307	0.902687	0.214
C17orf80	1.08333	0.83409	1.05331	0.893
C17orf85	1.02703	0.909591	1.04839	0.503
C17orf90	0.973684	0.877251
C18orf19	1.04082	0.37673
C18orf21	1	1	1.07607	0.872
C18orf32	1.11489	0.330611	1.01524	1
C18orf34	0.990196	1
C18orf55	1.0795	0.377586
C18orf8	1.06148	0.401074	0.96753	0.979
C19orf10	1.02033	0.873308	1.52638	0.0565
C19orf25	1.04082	0.791358	0.87684	0.652
C19orf43	0.988142	0.877251	0.9094	0.593
C19orf47	1.02419	0.867199	0.917771	0.86
C19orf52	1.03401	0.805798	0.951491	1
C19orf53	0.980237	0.846165	0.868725	0.581
C19orf54	0.993333	0.916933	1.24003	0.726
C19orf6	0.980695	0.844922
C19orf63	1.01613	0.759982
C1GALT1C1	1.03093	0.726955	1.16025	0.405
C1orf123	0.988095	0.904349	1.09343	0.593
C1orf131	1.06897	0.479179	0.991674	1
C1orf144	0.990099	0.781778
C1orf163	1.06173	0.623354
C1orf198	1.04898	0.72316	0.99707	1
C1orf31	1.0121	0.967371
C1orf55	0.980237	0.797041
C1QBP	1.01205	0.844922	0.94649	0.893
C20orf108	1.02857	0.684217
C20orf11	1.05714	0.707292
C20orf27	1.05263	0.933471	0.861048	0.268
C20orf30	1.04098	0.373078
C20orf4	0.942085	0.310497
C20orf43	1	1
C20orf7	1.01342	0.833417
C20orf72	1.01613	0.821605
C21orf33	1.01205	0.904349	0.896719	0.601
C21orf59	0.968379	0.369123	0.879902	0.297
C21orf70	1.04082	0.519893
C22orf28	0.992095	0.867199
C2CD2L	0.96	0.848261	1.07483	1
C2orf18	1.09278	0.714343
C2orf43	1	1	1.06878	0.478
C2orf47	0.988048	0.781778	0.98534	1
C2orf49	0.906542	0.684217	1.00647	1
C2orf56	1.02013	0.844922
C2orf69	1	1	1.03531	0.883
C2orf79	0.992	0.928152
C3orf1	1.00806	0.906635
C3orf10	1.03378	0.639436
C3orf17	1.16129	0.842789	1.02356	1
C3orf21	1.09474	0.724731
C3orf26	0.968627	0.745419
C3orf31	0.992032	0.922952
C3orf37	0.987952	0.781778	0.877456	0.816
C3orf58	0.970874	0.936966	1.10351	0.463
C3orf63	0.886792	0.519893
C3orf75	0.896226	0.707292
C4BPA	1.0297	0.885461
C4orf14	0.993377	0.933471
C4orf32	1.02	0.939626	0.930254	0.893
C4orf43	1.01342	0.684217
C4orf49	0.98	0.939626
C5orf22	1.00402	0.94037	1.02888	0.904
C5orf33	1.02834	0.742894
C5orf44	0.973684	0.591579
C5orf51	1.004	0.933471	1.08665	0.893
C6orf115	0.980159	0.707292
C6orf125	0.953307	0.638509
C6orf129	1.06996	0.568231
C6orf130	1.02083	0.899366
C6orf165	0.9	0.885461
C6orf204	1.24468	0.791358
C6orf211	0.996	0.968186	0.954407	0.912
C7orf33	1	1
C7orf50	1.04898	0.57956	0.908515	0.893
C7orf55	0.972332	0.509688	1.06545	0.95
C8orf33	0.941935	0.811024	0.947406	1
C8orf42	1.05155	0.846936
C8orf55	1.05306	0.595251
C8orf59	0.94902	0.450875	0.899915	0.885
C9orf114	1.04098	0.404643	0.813816	0.154
C9orf142	1.02846	0.684217	0.884637	0.848
C9orf23	0.937984	0.326735
C9orf41	0.98419	0.899366	0.970552	0.715
C9orf64	1.02846	0.676905	1.03764	0.895
C9orf72	1.0202	0.867199	1.06727	0.893
C9orf78	0.980315	0.801322	0.904037	0.283
CA2	1.02857	0.781778	0.939609	0.261
CA8	0.964567	0.565203	0.924618	1
CACNA2D1	0.992	0.966694	1.00694	1
CACYBP	0.996	0.933471	1.08218	0.648
CAD	0.98419	0.743016	0.957007	0.992
CADM1	1.02429	0.781778	0.994933	1
CADM4	1.03689	0.745419	1.1325	0.642
CALB1	0.941634	0.594582	0.816546	0.464
CALD1	0.992095	0.899366	1.01353	1
CALM1	1.06303	0.844922	0.99016	1
CALU	1.02419	0.805798	1.15152	0.143
CAMK1	1.07216	0.639436	0.995868	1
CAMK1D	1.0241	0.821605	1.07118	1
CAMK2B	0.960784	0.743016	1.06471	0.893
CAMK2D	1.00398	0.943307	0.946941	0.906
CAMK2G	0.972549	0.526332	0.950149	1
CAMK4	0.992063	0.922952	0.939884	0.893
CAMKK1	1.03061	0.844922	1.04234	1
CAMLG	1.03659	0.509728	1.14544	0.262
CAMSAP1	1.008	0.861092	0.967647	0.899
CAMSAP1L1	0.992	0.895197
CAND1	0.919847	0.29187	0.91973	0.5
CAND2	0.898113	0.373078	0.922541	0.723
CANT1	1.11458	0.724885	1.06964	0.236
CAP1	0.988048	0.833417	0.947392	0.8
CAP2	0.953307	0.43381	1.09664	0.175
CAPN1	0.988095	0.759982	0.97923	1
CAPN14	1.04082	0.833417
CAPN2	0.988095	0.873367	0.930612	0.83
CAPN7	0.964567	0.526332	1.01187	1
CAPNS1	0.984127	0.759982	0.971054	0.905
CAPRIN1	1	1	0.934188	0.151
CAPZA1	1.03659	0.509728	0.99841	1
CAPZA2	0.996016	0.951185	0.9627	0.893
CAPZB	0.972332	0.707292	0.986318	1
CARHSP1	0.896947	0.128716	0.968368	0.953
CARM1	0.980315	0.519893	0.983081	1
CARS	1.016	0.726955	1.24598	0.522
CARS2	1.00803	0.916933	0.870143	0.288
CASC4	0.986755	0.906635	1.10866	0.173
CASC5	1.02703	0.801322	0.945252	0.742
CASK	1.0121	0.759982	0.999684	1
CASKIN2	1	1	1.04492	0.983
CASP3	1.02429	0.821605	1.1285	0.243
CASP6	0.951456	0.594582	0.885048	0.655
CASP7	1.02857	0.745419	0.990068	1
CASP8	1.00402	0.96491	1.03611	1
CAST	0.996016	0.952848	0.925397	0.652
CAT	0.957031	0.463876	0.812673	0.0356
CBARA1	0.992	0.906635
CBFB	1.07851	0.639436	1.00014	1
CBL	1.00797	0.94855	1.04318	0.899
CBLB	1.54237	0.526332	1.08984	1
CBR1	0.992032	0.873367	0.961716	0.92
CBR3	1.00803	0.91219	0.99699	1
CBR4	1.26316	0.726955	0.991264	1
CBS	1.00402	0.943307	1.10678	0.417
CBWD1	0.945736	0.244094	0.936112	0.979
CBX3	0.976285	0.799589	0.888291	0.482
CBX5	1.01342	0.833417	1.12544	0.254
CBX6	1.07586	0.31156	0.939041	0.846
CBX8	0.988142	0.935151	0.832295	0.545
CC2D1A	1.004	0.906635	0.888137	0.701
CCAR1	0.912879	0.592354	0.887434	0.691
CCBL2	0.996	0.933471	0.879357	0.648
CCDC105	1.0202	0.724731
CCDC109A	1	1
CCDC115	1.07113	0.639436	0.936314	0.854
CCDC117	0.989899	0.960077	1.16291	0.0072
CCDC124	1.02016	0.759982	0.964638	1
CCDC127	1.07586	0.7789	1.09565	0.855
CCDC132	0.941558	0.545543	0.901539	0.648
CCDC134	0.972332	0.729574	0.993122	1
CCDC137	1.1046	0.373078	0.959745	0.761
CCDC138	1	1	0.928269	0.893
CCDC148	0.90566	0.694839
CCDC157	1.06122	0.707292	0.984664	1
CCDC21	1.19355	0.726955
CCDC22	0.992	0.906635	0.83876	0.715
CCDC25	1.07292	0.781778	0.991387	1
CCDC43	1.03401	0.639436	0.972633	0.893
CCDC47	1.06198	0.404643	1.19703	0.0857
CCDC51	1.04527	0.743016	0.933734	0.908
CCDC55	1.00667	0.885883
CCDC56	1.0449	0.594582
CCDC57	1	1	0.937384	0.893
CCDC58	0.979592	0.899366	0.955861	0.956
CCDC59	1.03125	0.902466	1.12901	0.58
CCDC6	1.00797	0.916933	0.933496	0.533
CCDC86	1.03659	0.76656	0.866718	0.63
CCDC88A	0.973684	0.684217	0.915759	0.525
CCDC88C	0.973684	0.684217	1.05113	1
CCDC91	1.00402	0.973139	1.04101	0.702
CCDC93	1.004	0.952848	1.01866	1
CCDC94	1.02013	0.745419	0.975034	1
CCDC97	1.0404	0.906635	0.965788	1
CCDC99	1.04082	0.801942
CCNA2	0.993377	0.960077	0.869344	0.326
CCNB1	0.992032	0.885461	0.885542	0.214
CCNB2	1.01619	0.870425	0.900104	0.464
CCNH	1.05102	0.857303	0.913074	0.652
CCNT1	1.0099	0.968186	1.09669	0.141
CCNYL1	1.06122	0.902466	1.2344	0.555
CCT2	0.992	0.861092	0.965863	0.642
CCT3	0.964706	0.312368	0.950756	0.466
CCT4	0.972332	0.31156	0.965748	0.755
CCT5	0.980159	0.330611	0.965598	0.893
CCT6A	0.992032	0.759982	0.94885	0.468
CCT6B	0.986755	0.833417	0.98481	1
CCT7	0.980159	0.545543	1.01599	1
CCT8	0.968504	0.326735	0.952742	0.882
CCZ1	1.01342	0.915079	0.905115	0.727
CD151	1.04082	0.565203	0.939076	0.846
CD276	1.0449	0.684217	1.01585	1
CD2AP	0.957031	0.350189	1.02543	1
CD2BP2	0.938462	0.450875	0.957573	0.893
CD320	1.03213	0.684217	0.92576	0.51
CD3EAP	1.05372	0.656207	0.917033	0.648
CD46	1.02429	0.680631	0.933364	0.764
CD47	1.04065	0.576712	1.033	1
CD55	1.10753	0.330611	1.25112	0.368
CD59	0.975709	0.919608	0.996994	1
CD63	1.0979	0.382363	1.01305	1
CD81	0.934109	0.519893	1.00221	1
CD9	1.05479	0.591579	1.03844	1
CD97	1.27586	0.781778	1.01009	1
CD99	1.0979	0.529907	0.978887	1
CDC123	0.953307	0.479179	0.892256	0.278
CDC16	0.996016	0.9743	0.912277	0.893
CDC20	0.988189	0.899366	0.952267	0.925
CDC23	0.937743	0.382363	1.04133	0.537
CDC25C	0.954545	0.594582	1.08477	0.885
CDC26	1.06164	0.742894	1.06514	0.648
CDC27	0.938462	0.450875	0.983339	1
CDC34	1.00667	0.946698	0.951979	0.856
CDC37	0.953307	0.350189	0.91154	0.323
CDC42	0.968254	0.684217	0.971448	1
CDC42BPA	0.972549	0.667465	0.863144	0.78
CDC42BPB	0.988142	0.873367	0.881765	0.527
CDC42EP1	1.02419	0.675195	1.19447	0.648
CDC5L	1.02016	0.545543	0.98737	1
CDC7	0.960784	0.862313	0.96548	0.93
CDC73	0.980237	0.783255	1.00611	1
CDCA2	1.06164	0.479179	0.962722	0.746
CDCA8	1.00671	0.946698	1.00549	1
CDH2	1.00402	0.943307	1.00344	1
CDIPT	1.08333	0.474074	1.05944	0.893
CDK1	0.996016	0.943307	0.965895	0.858
CDK11A	1	1	0.859789	0.509
CDK12	0.953488	0.724731	0.81597	0.0601
CDK13	0.825688	0.31156	0.980168	1
CDK16	0.995984	0.960077	0.940493	0.893
CDK2	0.988095	0.833417	0.925783	0.809
CDK2AP1	0.897727	0.450875	0.944451	0.893
CDK4	1.004	0.963183	0.94838	0.398
CDK5RAP1	0.980237	0.863228	0.88219	0.364
CDK5RAP2	1.03378	0.885883	1.00436	1
CDK5RAP3	1	1	0.935491	0.938
CDK6	1.02016	0.82824	0.948518	1
CDK7	1.00803	0.842789	0.962969	1
CDK9	0.996016	0.94037	0.915644	0.648
CDKAL1	1.01205	0.833417	0.789564	0.234
CDKN2A	0.968627	0.509728	0.924965	0.953
CDKN2AIP	1.02834	0.450875	1.05977	0.263
CDKN2AIPNL	1.04898	0.684217	0.954747	0.577
CDKN2C	0.984127	0.745419	0.847813	0.421
CDR2	0.98	0.848261	1.12778	0.735
CDS2	1.05102	0.842789	1.09327	0.59
CDT1	1.05479	0.43238	0.933525	0.893
CDV3	1.00803	0.863292	1.08888	0.893
CEBPZ	0.972656	0.862313	0.898413	0.468
CECR5	0.98419	0.909591	0.940782	0.893
CELF1	1.008	0.943307	1.04795	0.768
CELF2	1.02429	0.781778	1.06545	1
CELSR1	0.932039	0.781778	0.99372	1
CENPB	1.02703	0.801322	0.949387	0.844
CENPE	1.01205	0.933471	1.03733	0.931
CENPF	1.0121	0.781778	0.948959	0.642
CENPV	1.04098	0.703489	0.926398	0.488
CEP170	0.988095	0.857517	1.03476	0.912
CEP290	0.973684	0.745419	1.0548	1
CEP350	0.980132	0.89231	1.01614	1
CEP55	0.964567	0.450875	0.991346	1
CEP97	0.992095	0.949473	1.18816	0.784
CEPT1	1.0101	0.943307	1.19353	0.589
CETN1	0.973684	0.842789
CETN2	0.984127	0.905803	1.0448	0.798
CFDP1	0.973684	0.842789	0.943178	0.893
CFL1	0.937743	0.357954	0.925545	0.345
CFL2	0.972222	0.741443	1.03706	0.893
CGGBP1	0.961538	0.724731	1.1203	0.254
CHAC2	1.02024	0.684217	0.923431	0.458
CHAF1A	0.877358	0.745419	0.902284	0.448
CHAF1B	1.02429	0.680631	0.943288	0.641
CHCHD2	0.859813	0.812958	0.978204	1
CHCHD3	1.00803	0.95674	1.01284	0.893
CHCHD6	0.980583	0.943307	0.894876	0.893
CHCHD8	0.82	0.565203
CHD1	1.01342	0.877251	0.95705	0.648
CHD1L	0.976471	0.684217	0.943914	0.577
CHD2	0.990196	0.987188	1.01233	1
CHD3	0.980315	0.837524	0.729171	0.576
CHD4	0.960938	0.698332	0.922891	0.25
CHD4	1.02703	0.873367	0.922891	0.25
CHD8	0.980392	0.867081	0.989583	1
CHEK1	0.957031	0.686486	0.981631	1
CHEK2	1.00667	0.916933	1.09394	0.463
CHERP	1.01342	0.877251	0.925707	0.897
CHID1	0.992063	0.895197	0.754728	0.852
CHML	0.986755	0.904349	0.894893	0.151
CHMP1B	0.980263	0.867199	0.962137	0.939
CHMP2A	0.948052	0.526332	0.934219	0.962
CHMP2B	1	1	1.04196	0.853
CHMP4A	1.008	0.946376	1.01009	1
CHMP4B	1.03239	0.465951	0.912997	0.716
CHMP5	0.996016	0.94855	0.996051	1
CHMP6	1.09623	0.597594	1.06301	1
CHORDC1	1.03689	0.594582	1.2554	0.227
CHP	1.10127	0.303281
CHRNA5	1.09205	0.330611	1.14576	0.691
CHST14	1.1383	0.470544	1.04544	0.964
CHTOP	0.993333	0.996197	1.0124	1
CHUK	0.952941	0.465951	0.951532	0.828
CIAO1	0.879699	0.0966471	0.920905	0.488
CIAPIN1	0.916031	0.0871447	1.01119	1
CIRBP	0.903846	0.781778	0.937858	0.83
CIRBP	0.992032	0.943307	0.937858	0.83
CIRH1A	1	1	0.883418	0.816
CISD1	0.980159	0.684217	0.97909	0.98
CISD2	1.01626	0.846936	1.21105	0.893
CIT	1.00806	0.95102	0.946822	0.938
CIZ1	0.988048	0.873367	0.952982	1
CKAP2	1.04082	0.635195	1.00482	1
CKAP4	1.04508	0.222493	1.22105	0.207
CKAP5	0.976285	0.467276	0.982716	1
CKB	0.988048	0.724731	0.967443	1
CKMT1A	0.996	0.873367	0.9486	1
CLASP1	0.984127	0.811024	1.05463	0.8
CLASP2	0.964844	0.82824	1.01587	1
CLASRP	1	1	0.99631	1
CLCC1	1.05328	0.661067	1.18236	0.141
CLCN3	0.933962	0.781778	0.997017	1
CLCN5	0.932692	0.639436	1.04105	1
CLCN7	1.06122	0.873367	1.21528	0.434
CLEC16A	0.929032	0.350189	1.01903	1
CLIC1	0.980159	0.759982	1.03182	0.8
CLIC4	1.0241	0.727987	1.20844	0.18
CLINT1	0.94186	0.343022	1.05119	0.764
CLIP1	0.964844	0.576712	1.04001	0.792
CLIP4	1.02	0.954812	1.13717	0.471
CLN5	1.09474	0.726955	1.03494	1
CLNS1A	0.968379	0.723958	0.915188	0.149
CLP1	0.988095	0.781778	1.04304	1
CLPB	0.988095	0.781778	0.981287	1
CLPP	1.02033	0.684217	1.01004	1
CLPTM1	1.08787	0.0389809	1.08374	0.616
CLPTM1L	1.01626	0.745419	1.08611	0.51
CLPX	1.00803	0.885461	0.950572	0.759
CLSPN	1.02027	0.857908	0.921207	0.654
CLTA	0.968379	0.465951	0.931235	0.486
CLTB	0.984064	0.779802	0.967585	1
CLTC	0.97619	0.450875	1.01593	1
CLTCL1	0.967105	0.684217	0.940529	0.563
CLU	1.21645	0.330611	1.24937	0.152
CMAS	1.0121	0.904349	0.951958	0.856
CMBL	1.0081	0.906635	1.00028	1
CMPK1	1.01619	0.759982	1.05501	0.455
CMTM6	1.00667	0.957341	0.931044	0.593
CNBP	0.976471	0.762177	1.06445	0.639
CNDP2	1.008	0.873367	1.00099	1
CNGB3	0.933852	0.726955
CNN2	0.967105	0.715542	1.11574	0.899
CNN3	0.926923	0.330611	0.99468	1
CNNM2	1.01	0.968224	1.11424	0.937
CNNM3	1.04065	0.684217	0.948665	1
CNNM4	1.08421	0.565203	0.926219	0.688
CNOT1	0.957031	0.330611	0.896411	0.339
CNOT1	1.01342	0.960397	0.896411	0.339
CNOT10	1.02419	0.873367	0.90208	0.477
CNOT2	0.988048	0.781778	0.956439	0.979
CNOT3	0.957031	0.414608	0.843663	0.629
CNOT8	0.98	0.906635	0.919909	0.664
CNP	1.00398	0.960077	0.858881	0.161
CNPY2	1	1	1.00729	1
CNPY3	1.00806	0.83409	1.20053	0.408
CNPY4	1.02	0.960077	0.959638	1
CNTLN	0.814159	0.78245	1.0259	1
CNTN5	1.15827	0.450875
COASY	0.984064	0.781778	1.02701	1
COBLL1	1.01342	0.833417	0.713794	0.893
COBRA1	1	1
COG1	1.06122	0.707292	0.960891	1
COG1	1.06122	0.707292	0.960891	1
COG2	0.94186	0.330611	0.853405	0.547
COG4	1.01333	0.94037	0.946912	0.904
COG5	1.02429	0.873367	0.967884	1
COG6	1.01606	0.842789	1.04937	1
COG7	0.95098	0.745419	0.985881	1
COG8	0.990196	0.960077	0.8627	0.582
COIL	0.916667	0.726955	0.946556	0.204
COL12A1	1.08439	0.43238	1.23823	0.466
COL14A1	1.07216	0.842789	0.951292	0.719
COL4A2	1.01031	0.968186	0.943255	0.786
COL4A3BP	0.934615	0.222024	0.956764	0.83
COL4A4	1.02027	0.899252	0.959531	0.977
COL6A1	0.960784	0.775813	0.866276	0.458
COL6A3	1.11458	0.87832
COL7A1	1.12766	0.375394	1.0667	0.828
COMMD1	1.1134	0.879821	0.919299	0.893
COMMD3	1	1	0.918116	0.298
COMMD4	1.004	0.978772	0.921525	0.746
COMMD5	1.02016	0.821605	0.927851	0.876
COMMD8	1.02041	0.933471	0.989196	1
COMT	1	1	1.10937	0.648
COMTD1	1.03265	0.693667	0.868287	0.956
COPG	1.02016	0.745419
COPR5	0.990099	0.96084
COPS2	0.949807	0.416779	0.957925	0.919
COPS3	0.923372	0.330611	0.918144	0.712
COPS4	0.945525	0.350189	0.945356	0.421
COPS5	0.957198	0.561241	1.02272	1
COPS6	0.960784	0.519893	0.966311	0.668
COPS7A	0.996016	0.94855	0.954783	0.893
COPS7B	0.980392	0.781778	0.915204	1
COPS8	1.01606	0.916933	0.947035	0.752
COPZ1	1	1	1.06681	0.893
COQ3	0.937743	0.133677	0.855134	0.225
COQ4	1.10526	0.769828	0.956291	1
COQ5	0.926641	0.292788	1.04204	1
COQ6	1	1	1.00713	1
COQ7	0.960474	0.585299	0.990764	1
COQ9	0.980159	0.759982	0.991123	1
CORO1B	1.02834	0.781778	0.965438	1
CORO1C	0.996016	0.979425	0.941474	0.737
CORO7	1.02419	0.781778	0.957267	1
COTL1	0.976285	0.261904	0.880793	0.498
COX15	0.992063	0.83409	0.943497	0.85
COX18	1	1	0.893984	0.685
COX4I1	1.04098	0.649163	0.997943	1
COX4NB	0.97619	0.878251
COX5A	1.03292	0.87832	0.992284	1
COX5B	1.04115	0.861092	0.973896	1
COX6B1	1.05021	0.879473	0.958386	0.884
COX6C	1.01053	1	0.943286	0.949
COX7A2	1.04508	0.742894	1.00125	1
COX7A2L	1	1	0.897961	0.893
COX7B	1.02083	0.943307	0.998176	1
COX7C	1.01075	1	1.01142	1
CP110	0.933333	0.513912
CPD	0.980237	0.745419	1.04725	0.77
CPE	1.16129	0.745419	0.978648	1
CPNE1	0.996016	0.960397	0.95787	0.964
CPNE2	1	1	0.941481	1
CPNE3	0.968379	0.693667	0.992686	1
CPNE7	0.980263	0.693667	0.91303	0.918
CPOX	1.01606	0.781778	0.909996	0.577
CPPED1	1.02823	0.846165	1.06519	1
CPSF1	1.004	0.968186	0.94152	0.893
CPSF2	1.01205	0.870425	0.979615	0.893
CPSF3	0.923077	0.0794844	0.952444	0.781
CPSF3L	0.996016	0.968186	0.950501	1
CPSF4	0.94186	0.724731	1.04305	0.934
CPSF6	0.923664	0.594582	0.980545	1
CPSF7	0.976285	0.707292	0.875509	0.853
CPT1A	0.95098	0.870425	0.904246	0.818
CPT2	1.03659	0.686829	0.93499	0.715
CPVL	0.996016	0.94855	1.00295	1
CRABP1	1.02027	0.844922	1.98737	0.369
CRABP2	1.05479	0.526332	0.860858	1
CRAMP1L	1.01342	0.684217	0.948755	0.893
CREB1	0.932692	0.724731	1.02912	0.893
CREBBP	0.967105	0.780295	0.996022	1
CRK	0.988048	0.844922	1.04148	0.68
CRKL	0.996016	0.96084	1.04673	0.458
CRLF3	0.980392	0.833417	0.899287	0.648
CRMP1	1.03061	0.844922	0.58408	0.428
CRNKL1	0.992032	0.842789	1.06206	0.84
CROT	1.03659	0.680631	0.910283	0.5
CRTAP	1.02439	0.759982	0.991712	1
CRYZ	1.0121	0.781778	0.863311	0.439
CRYZL1	1.07216	0.639436	0.933896	0.893
CS	0.988048	0.759982	0.950034	0.363
CSDA	1	1
CSDE1	0.960938	0.121746	0.966887	0.955
CSE1L	0.949219	0.236354	0.937756	0.805
CSK	1	1	0.914681	0.241
CSNK1A1	1.11268	0.330611	0.98124	0.893
CSNK1D	0.980198	0.867199	0.931993	0.999
CSNK1E	1.03061	0.873367	0.981256	1
CSNK2A1	0.992095	0.938303	0.922862	0.893
CSNK2A2	1.01205	0.899366	0.986648	1
CSNK2B	0.960938	0.404643	1.02548	1
CSRP1	1.05714	0.639436	1.07954	0.59
CSRP2	0.972549	0.639436	0.954573	0.893
CST3	0.973684	0.684217	0.914889	0.893
CSTB	1.00403	0.965347	0.987161	1
CSTF1	1.03226	0.781778	1.03078	1
CSTF2	1.0121	0.879473	0.897204	0.648
CSTF2T	0.992032	0.863292	0.875566	0.282
CSTF3	1.03689	0.435743	1.23203	0.342
CTAGE5	1.01205	0.863883	1.00914	1
CTBP1	0.972441	0.565203	0.934371	0.727
CTBP2	0.988095	0.759982	1.07724	0.65
CTCF	0.933852	0.625759	1.10653	0.762
CTCFL	1.02041	0.933471
CTDNEP1	0.99	0.96084	1.051	1
CTDP1	0.980263	0.833302	0.995302	1
CTNNA1	0.972441	0.509688	0.96995	0.916
CTNNA2	1.01342	0.833417
CTNNAL1	0.87156	0.703489	1.0218	1
CTNNB1	0.972332	0.509688	0.947186	0.648
CTNNBL1	0.972549	0.852673	0.988873	1
CTNND1	1.01205	0.863883	0.926766	0.36
CTNND1	1.00791	0.982552	0.926766	0.36
CTPS	0.949416	0.479179
CTPS2	0.972332	0.623354	0.847163	0.603
CTR9	0.938697	0.565203	0.8697	0.501
CTSA	1	1	0.899575	0.869
CTSB	1.04918	0.133677	1.05102	0.91
CTSC	1.02846	0.377586	1.07321	0.814
CTSD	1.07469	0.145892	1.02657	1
CTSL1	1.10127	0.252381
CTSZ	1.04082	0.684217	1.03561	0.951
CTTN	1.01205	0.519893	1.00133	1
CTTNBP2NL	1.04795	0.519893	0.969848	0.984
CUEDC2	1.04918	0.742894	1.03394	0.644
CUL1	0.988095	0.675195	0.89934	0.436
CUL2	0.972332	0.509688	0.893065	0.654
CUL3	0.957031	0.594582	0.799823	0.816
CUL4A	0.992063	0.873367	1.03213	1
CUL4B	0.988142	0.781778	0.951372	0.883
CUL5	1	1	1.0369	0.893
CUL7	0.972441	0.729574	1.0351	1
CUL9	1.02721	0.821605	0.978722	1
CUTA	1.02893	0.694839	0.849031	0.645
CUX1	1.03252	0.779802	0.913793	0.91
CUX1	1.01	0.933471	0.913793	0.91
CWC15	0.942529	0.759013	0.924919	0.783
CWC22	1.16547	0.519893	0.974754	1
CWC25	1	1	0.884186	0.648
CWF19L1	0.980237	0.649163	0.883752	0.251
CXADR	1.02429	0.781778	0.928803	0.691
CXorf26	1	1
CXorf56	1.01606	0.867199	0.985702	1
CXorf57	1.00671	0.946698	0.946933	0.893
CYB5A	1	1	0.985775	1
CYB5B	1.02834	0.723958	0.94198	0.663
CYB5D2	0.904762	0.684217	1.20361	0.288
CYB5R1	1.09664	0.131761	1.20314	0.323
CYB5R3	1.01205	0.889149	0.93138	0.784
CYBA	0.969072	0.906635	0.951227	0.937
CYC1	0.992063	0.928152	0.940766	0.547
CYCS	0.944223	0.781778	1.0425	0.693
CYFIP1	0.953307	0.479179	0.88503	0.129
CYFIP2	0.976378	0.675195	0.98972	1
CYP20A1	1.03265	0.429483	1.08347	0.684
CYP4X1	1.02016	0.919608	1.0437	1
CYP51A1	1.02869	0.742894	1.0928	0.22
DAAM1	1.08247	0.801322	0.855488	0.685
DAD1	1.00413	1	1.02811	1
DAG1	1.02	0.827937	1.06466	0.724
DAK	0.968504	0.533776	0.881646	0.893
DAP3	0.964706	0.707294	0.985689	1
DARS	0.996016	0.94037	0.994739	1
DARS2	1.01613	0.78463	0.915809	0.646
DAZAP1	1.01606	0.759982	0.855231	0.682
DBI	1.13187	0.684217	0.919829	0.782
DBN1	1.02024	0.884232	0.838793	0.563
DBNL	1.01613	0.801322	0.927691	0.613
DBR1	1.01342	0.877251	0.918064	0.893
DBT	0.961165	0.909009	1.10584	0.911
DCAF12	1.10417	0.479179	1.07032	0.531
DCAF5	1.06	0.876289	0.990601	1
DCAF7	1.06584	0.693667	0.94934	0.806
DCAF8	0.980132	0.899252	0.949954	0.656
DCAKD	1.02033	0.791358	1.10881	0.421
DCBLD1	0.954545	0.594582	0.97117	0.901
DCD	1.27273	0.742894
DCDC2C	1.00671	0.885883
DCK	1.02	0.906635	0.975441	0.938
DCP1B	1.008	0.922952	1.1967	0.381
DCPS	0.972441	0.745419	0.868394	0.786
DCTD	1.02703	0.873367	0.98811	1
DCTN1	0.996	0.952848	0.866702	0.198
DCTN2	0.988095	0.833417	0.980817	1
DCTN3	1.01619	0.743016	0.99365	1
DCTN4	1.004	0.943307	1.04952	0.838
DCTN5	1	1	0.939433	0.771
DCTN6	1.02703	0.842789	1.09974	0.648
DCTPP1	0.968379	0.680805	1.02857	1
DCUN1D1	1.0121	0.805798	0.994756	1
DCUN1D5	0.968504	0.624245	0.830528	0.151
DCXR	1.0121	0.870425	0.889217	0.421
DDA1	0.986755	0.863292	1.01128	1
DDAH1	0.995984	0.96084	0.966658	1
DDAH2	1	1	0.945772	1
DDB1	0.968504	0.437318	1.02614	0.645
DDB2	1.07025	0.194875	1.07468	0.798
DDI2	0.992095	0.906635	1.16972	0.472
DDRGK1	1.10593	0.343022	1.14161	0.22
DDT	0.968254	0.591579	0.877533	0.893
DDX1	1.008	0.885461	0.963238	0.912
DDX17	1.0121	0.895197	0.953004	0.547
DDX18	0.964567	0.742894	0.994002	1
DDX19A	1.00402	0.94037	0.987243	1
DDX19B	1.00667	0.933471	0.942092	1
DDX20	0.972332	0.684217	0.955647	0.803
DDX21	0.953307	0.811024	1.03813	0.691
DDX23	0.931034	0.576712	0.903686	0.175
DDX24	1.03689	0.576712	0.878434	0.313
DDX26B	1.08333	0.261904	0.821703	0.444
DDX27	1.02013	0.916933	0.839293	0.46
DDX28	0.960784	0.862313	1.07807	1
DDX31	0.941748	0.645231	0.920441	1
DDX39A	0.980237	0.8421	0.96506	0.893
DDX39B	0.984064	0.885461	0.943817	0.666
DDX3X	0.984064	0.724731	0.993718	1
DDX4	0.933333	0.586389
DDX42	0.961089	0.686829	0.980813	0.914
DDX46	0.909434	0.513912	0.847492	0.368
DDX47	0.949416	0.551686	0.892104	0.0658
DDX49	1.02846	0.707292	0.98066	1
DDX5	1	1	0.951111	0.919
DDX50	0.988095	0.933471	1.08236	0.688
DDX51	1.04082	0.519893	0.812588	0.225
DDX52	1.04762	0.450875	1.0128	1
DDX52	1.02846	0.594582	1.0128	1
DDX54	0.996047	0.987578	0.944432	0.925
DDX55	0.919847	0.594582	0.937706	0.781
DDX56	1.02016	0.797041	0.876654	0.063
DDX59	1.10309	0.724731	1.1583	0.564
DDX6	1.00803	0.885461	1.13314	0.244
DECR1	1.0535	0.396963	0.970591	1
DEK	0.949612	0.646886	0.983391	1
DENND4A	0.986755	0.922952	1.02935	1
DENND4C	0.968627	0.369123	0.953657	0.659
DENR	0.992095	0.821605	1.07949	0.184
DERA	1.00402	0.968224	1.0023	1
DES	0.993377	0.973139
DFFA	0.992032	0.93797	1.01035	1
DGCR14	1.02419	0.779802	1.02244	1
DGCR8	0.964567	0.73373	0.928176	0.648
DGKE	0.951456	0.825523	1.11454	0.672
DGUOK	0.993377	0.933471	0.957775	0.756
DHCR24	0.945312	0.509688	0.902116	0.106
DHCR7	1.06173	0.31156	0.980342	1
DHFR	0.984127	0.821605	1.00999	1
DHODH	0.988095	0.906635	0.890184	0.83
DHPS	0.988048	0.873367	0.887253	0.679
DHRS11	1.02013	0.95674	1.00829	1
DHRS13	0.970588	0.873367	1.18851	0.543
DHRS3	1.04211	0.921358	0.854308	0.476
DHRS4	1.0449	0.450875	0.896304	1
DHRS7	1.01619	0.6318	1.09268	0.648
DHRS7B	1.10924	0.00276183	1.26254	0.169
DHTKD1	1.03213	0.821605	0.999728	1
DHX15	0.972549	0.639436	0.929476	0.204
DHX16	0.976471	0.846165	0.920995	0.424
DHX29	0.988048	0.821605	0.994528	1
DHX30	0.976285	0.680631	0.884829	0.161
DHX36	0.968627	0.369123	0.944045	0.986
DHX37	1.02013	0.745419	0.793443	0.291
DHX38	0.953307	0.401936	0.879849	0.414
DHX40	1.10753	0.639436	1.00842	1
DHX40	0.993333	0.933471	1.00842	1
DHX57	1	1	1.03077	0.893
DHX8	1.02027	0.844922	0.949625	0.518
DHX9	1.00402	0.968224	0.987023	1
DIABLO	1.01215	0.852673	0.935348	0.613
DIAPH1	0.960784	0.417219	0.898834	0.84
DIAPH2	1.06122	0.844922	1.07986	0.464
DICER1	0.98419	0.863292	0.932804	0.685
DIDO1	1.012	0.893012	0.983936	1
DIEXF	1.01342	0.915079	0.983826	1
DIMT1L	0.976285	0.726955
DIP2B	1.00667	0.946698	0.877096	0.345
DIS3	0.992095	0.844922	1.03993	0.885
DIS3L2	0.988095	0.895197	0.994249	1
DKC1	0.957198	0.676905	0.872679	0.135
DLAT	0.972112	0.707292	0.903796	0.365
DLD	1.01613	0.78463	0.989364	1
DLG1	0.986755	0.89231	0.903975	0.298
DLG2	1	1
DLG3	1.02016	0.545543	0.97362	0.975
DLGAP5	0.964706	0.401936	0.951698	0.93
DLST	1.03252	0.703489	1.03265	0.893
DMAP1	0.972549	0.781778	0.849785	0.893
DMD	1.02834	0.833417	0.808706	0.505
DMPK	0.924528	0.781778	1.00497	1
DMXL2	0.980132	0.867199	0.91962	0.595
DNA2	1.00803	0.916933	0.953684	0.716
DNAH10	0.865672	0.565203
DNAH3	0.914286	0.672283
DNAJA1	0.976285	0.467276	1.19109	0.142
DNAJA2	0.964844	0.565203	1.09101	0.431
DNAJA3	0.992032	0.919608	0.986145	1
DNAJB1	1.05785	0.347489	1.38905	0.0401
DNAJB12	1.04508	0.350189	0.950697	0.979
DNAJB6	1.05328	0.513912	1.17276	0.278
DNAJC1	1.10504	0.133677	1.13103	0.143
DNAJC11	1	1	0.985111	1
DNAJC13	1.00402	0.968186	0.909071	0.824
DNAJC16	1.15827	0.690239	1.26709	0.283
DNAJC19	1.02058	0.877251	0.881337	0.893
DNAJC2	1	1	0.893848	0.179
DNAJC21	0.973684	0.801322	1.04908	0.542
DNAJC7	0.972222	0.526332	0.978089	0.893
DNAJC8	0.980159	0.783255	0.959379	0.955
DNAJC9	1.00803	0.91219	0.869578	0.161
DNASE2	1.06612	0.326735	1.15593	0.232
DNM1	0.986755	0.781778	0.942319	1
DNM1L	0.988	0.833417	0.940023	0.709
DNM2	0.984127	0.642076	0.916227	0.703
DNMBP	1.09859	0.645231	0.875346	0.67
DNMT1	0.968627	0.465951	0.939991	0.648
DNPEP	0.996	0.952848	0.937421	0.996
DNTTIP2	0.986755	0.919608	0.966362	0.833
DOCK1	1.0101	0.906635	0.945123	0.66
DOCK11	0.580442	0.724731	0.843329	0.355
DOCK7	1.00803	0.906635	0.88427	0.767
DOLPP1	1.09244	0.450875	1.17096	0.25
DONSON	0.99	0.951185	0.933891	0.58
DOPEY2	0.967105	0.715542	0.898766	0.843
DOT1L	1.05479	0.74082	0.889818	0.636
DPF2	1.03644	0.911989	1.11003	0.683
DPH1	0.964567	0.509728	1.04554	1
DPH2	0.964844	0.435743	0.906081	0.548
DPM1	0.988095	0.759982	0.888649	0.648
DPP3	0.984252	0.781778	0.898672	0.893
DPP8	0.957031	0.799601	0.922204	0.415
DPP9	0.980159	0.797041	0.914718	0.972
DPY30	1.0202	0.867199	0.971408	1
DPYS	0.972332	0.533776
DPYSL2	1	1	0.876416	0.282
DPYSL3	0.996	0.952848	0.994294	1
DPYSL4	1.06897	0.749503	1.1548	0.893
DPYSL5	1.008	0.804895	0.948968	0.893
DR1	0.96124	0.777973	1.01263	1
DRG1	0.992063	0.873367	0.904433	0.648
DRG2	1.004	0.95674	0.913572	0.436
DSC2	1.0303	0.906635	1.14917	0.0821
DSCAM	1.05102	0.724731
DSG2	0.930233	0.614348	1.01349	1
DSP	0.949612	0.382363	0.849113	0.136
DST	0.953125	0.31156	0.802137	0.696
DSTN	0.960784	0.450875	1.05395	0.893
DTD1	0.951923	0.745419	1.00007	1
DTHD1	1.0202	0.724731
DTL	1.00402	0.966694	1.03167	1
DTNA	1.01205	0.915079	1.15628	0.692
DTNBP1	1.02013	0.693667	1.0358	1
DTX1	1.03922	0.904349
DTYMK	0.956863	0.463876	0.889692	0.381
DUOX2	1.06897	0.65783
DUS1L	0.964427	0.565203	0.901785	0.648
DUS2L	1.01613	0.801322
DUS3L	0.980132	0.745419	0.941749	0.893
DUSP11	1.07292	0.742894	0.940888	0.893
DUSP3	1.04065	0.497016	1.11379	0.648
DUT	0.992032	0.91219	0.940575	0.935
DVL3	1.01342	0.915079	1.0056	1
DYNC1H1	1.09278	0.684217	1.06062	0.893
DYNC1H1	1.00803	0.873367	1.06062	0.893
DYNC1I2	1.04918	0.594582	0.936468	0.893
DYNC1LI1	0.984127	0.565203	0.960169	0.917
DYNC1LI2	0.984127	0.693667	1.03302	0.81
DYNC2H1	0.980315	0.684217	0.914125	0.574
DYNC2H1	1.04082	0.862313	0.914125	0.574
DYNC2LI1	0.951456	0.684217	1.03094	1
DYNLL1	1.02	0.968224	0.916202	0.423
DYNLL2	0.990099	1	0.925823	0.781
DYNLRB1	1.0202	0.724731	1.0682	1
DYNLT3	0.993333	0.952848	1.04867	0.925
EAPP	1.00667	0.933471	1.07939	0.749
EARS2	0.980392	0.781778	1.04913	0.663
EBNA1BP2	1.06048	0.833417	0.958204	0.868
EBP	1.12057	0.37673	0.965826	0.979
ECD	0.898734	0.565203	0.865766	0.255
ECE1	1	1	0.948603	0.756
ECH1	0.992063	0.861092	0.883701	0.66
ECHDC1	0.988048	0.724731	1.01683	1
ECHS1	0.97619	0.724731	0.940665	0.884
ECI1	1.01619	0.867199	0.981655	1
ECI2	0.972332	0.645606	0.955689	0.575
ECM29	0.980237	0.594582
ECSIT	1.05785	0.31156	1.01946	1
ECT2	1.02024	0.745419	0.97907	1
EDC3	1	1	1.00522	1
EDC4	1.00402	0.95674	0.868655	0.421
EDF1	0.992063	0.919608	0.981207	1
EDRF1	0.937984	0.519893
EEA1	0.996078	0.96084	1.04785	0.852
EED	0.972441	0.870425	0.907383	0.51
EEF1A1P5	0.957031	0.29187
EEF1A2	0.976285	0.467276	0.891568	0.582
EEF1B2	0.945736	0.289873	1.0584	0.941
EEF1D	0.972441	0.594582	0.907047	0.777
EEF1E1	0.996	0.94855	0.970394	1
EEF1G	0.968379	0.726955	0.976992	0.797
EEF2	0.972549	0.565203	1.04892	0.473
EEFSEC	0.996016	0.959657	1.06658	1
EFHA1	1.02429	0.690112
EFHD1	1.01626	0.703489	0.846725	0.864
EFHD2	1.004	0.94855	0.826207	0.505
EFNB1	1.01	0.960077	0.963168	1
EFNB2	1.10638	0.594582	0.994575	1
EFTUD1	1.00803	0.922952	0.996326	1
EFTUD2	0.920152	0.330611	1.0054	1
EGFR	0.980392	0.906635	0.965326	1
EGLN1	0.972332	0.533776	0.936823	0.836
EHD1	0.996032	0.943307	1.09264	0.816
EHD4	0.992063	0.873367	1.13926	0.648
EHHADH	1.04898	0.565203	1.06779	0.902
EHMT1	0.976378	0.821605	0.936694	0.883
EHMT2	0.984252	0.917615	0.864516	0.508
EI24	0.970297	0.952848	1.01815	1
EIF1	0.996	0.94037	1.20118	0.338
EIF1AX	0.953488	0.529907	0.975643	1
EIF2A	1	1	1.14586	0.413
EIF2AK2	1.02419	0.769637	1.04662	1
EIF2B1	0.992032	0.811024	0.88017	0.537
EIF2B2	0.938224	0.322155	0.999718	1
EIF2B3	0.953307	0.565203	0.976046	1
EIF2B4	1.00667	0.933471	0.898968	0.893
EIF2B5	0.934866	0.565203	0.901008	0.465
EIF2D	1	1	1.00698	1
EIF2S1	0.996016	0.943307	0.984514	1
EIF2S2	0.976378	0.519893	1.0585	0.794
EIF2S2	1.12632	0.684217	1.0585	0.794
EIF2S3	0.980315	0.519893	1.05441	0.119
EIF3A	0.919847	0.390811	0.981817	0.977
EIF3B	0.927203	0.330611	0.961068	0.656
EIF3C	0.934615	0.31156	0.992762	1
EIF3D	0.919231	0.412225	0.959536	0.702
EIF3E	0.91635	0.352925	0.921706	0.852
EIF3F	0.976378	0.594582	0.876097	0.259
EIF3G	0.949416	0.31156	0.930741	0.876
EIF3H	0.94186	0.31156	0.95522	0.83
EIF3I	0.984127	0.745419	0.955826	0.648
EIF3J	0.968627	0.623354	0.967621	0.895
EIF3K	0.945736	0.509688	0.952881	0.935
EIF3L	0.942085	0.330611	0.989536	1
EIF3M	0.945736	0.724731	1.00657	1
EIF4A1	0.976378	0.450875	0.938927	0.299
EIF4A2	0.988095	0.781778	1.02088	0.893
EIF4A3	0.949219	0.0520517	0.855359	0.332
EIF4B	0.96124	0.600827	1.00109	1
EIF4B	1.05155	0.928152	1.00109	1
EIF4E	0.976285	0.807843	0.85377	0.893
EIF4E2	0.98419	0.821605	0.945812	0.893
EIF4EBP1	1.07368	0.870425	1.18577	0.606
EIF4ENIF1	0.941176	0.519893	1.00474	1
EIF4G1	0.94186	0.128716	0.908533	0.127
EIF4G2	0.938462	0.450875	0.934949	0.585
EIF4G3	0.960938	0.330611	0.911983	0.842
EIF4G3	0.935484	0.846936	0.911983	0.842
EIF4H	1.01613	0.846165	0.990627	1
EIF5	0.984252	0.87805	1.16154	0.244
EIF5A	0.968379	0.429483	0.966603	1
EIF5B	0.946154	0.533776	0.839057	0.893
EIF6	1	1	0.939563	0.575
ELAC2	0.976285	0.726955	0.829347	0.236
ELAVL1	0.988095	0.946698	0.944525	0.466
ELAVL2	1.08333	0.749503	1.00007	1
ELMO2	1.00397	0.94037	1.08056	0.648
ELMOD2	1.02834	0.757798	1.14037	0.526
ELOVL1	1.05155	0.870425	1.04783	0.893
ELOVL4	1.01215	0.919195	1.27047	0.057
ELP2	0.953488	0.560136	0.971874	1
ELP3	0.953125	0.526332	0.968678	1
ELP4	0.92381	0.833417	1.1089	0.893
EMB	0.979798	0.867199	1.07882	0.893
EMD	1.02834	0.801322	1.1057	0.844
EMG1	1.06996	0.524131	0.910803	0.367
EML1	0.933333	0.639436	0.898939	0.301
EML4	0.96875	0.450875	1.02878	1
EMSY	1.05479	0.771653
ENAH	0.992032	0.842789	0.954881	0.632
ENDOD1	1.09129	0.533776	0.945511	0.893
ENDOG	1.03629	0.726955	0.939068	1
ENO1	1	1	0.981353	0.879
ENO2	1.00402	0.968186	1.16518	0.655
ENO3	1.00402	0.966694	0.906317	0.893
ENPP1	0.988095	0.759982	1.00187	1
ENSA	0.972332	0.450875	0.969881	0.893
EP300	0.953488	0.470351	0.886191	0.781
EP400	1.00667	0.96084	0.829044	0.525
EPB41	0.98419	0.6318	0.932131	0.382
EPB41L1	1.03226	0.779802	0.759152	0.74
EPB41L2	0.988095	0.873367	0.882032	0.296
EPB41L3	1.008	0.91219	0.960439	0.893
EPB41L5	1.075	0.442495	1.07879	0.734
EPCAM	1.0625	0.31156	1.09904	0.217
EPHA2	1.01613	0.759982	1.15483	0.577
EPHA4	1.01613	0.693667	0.84309	0.415
EPHA7	1.0303	0.821605	0.917909	1
EPHB2	1	1	1.09115	1
EPHB4	1.04508	0.350189	0.988398	1
EPHX1	1.004	0.952848	1.17061	0.893
EPM2AIP1	1.02703	0.89231	0.907212	0.648
EPN1	1.02429	0.600827	0.946913	1
EPN2	1.01606	0.852673	0.956318	1
EPPK1	1	1	0.780198	0.367
EPRS	0.976285	0.526332	1.05494	0.742
EPS15	1.008	0.904349	1.00882	1
EPS15L1	1.00398	0.952848	1.03469	1
EPS8	0.929032	0.31156	0.965509	1
EPS8	1.0404	0.799601	0.965509	1
ERAL1	1	1	0.854373	0.382
ERAP1	1.02016	0.844922	1.14924	0.648
ERAP2	1.10638	0.724731	0.875692	0.27
ERBB2	1.05102	0.684217	0.952621	0.893
ERBB2IP	1.04049	0.565203	1.0296	1
ERC1	1.004	0.959657	1.07401	0.447
ERC2	1.34375	0.745419
ERCC2	1.02449	0.78313	0.945544	0.893
ERCC3	1.03265	0.57956	0.932996	0.685
ERCC6L	1.01606	0.86009	0.936672	0.422
ERGIC1	0.980159	0.742894	0.936436	0.782
ERGIC2	1.0202	0.867199	1.07361	0.893
ERGIC3	1.01215	0.833417	0.960585	0.937
ERH	0.945312	0.707256	0.947124	0.893
ERI1	1.02027	0.906635	1.03125	0.872
ERI3	0.986755	0.863292	0.979273	0.893
ERLIN1	1.04082	0.706701	1.05789	0.648
ERLIN2	1.0449	0.594582	1.01573	1
ERMP1	1	1	0.970415	1
ERP29	0.992032	0.885461	1.10066	0.639
ESD	0.996016	0.94037	0.996713	1
ESF1	0.993377	0.972714	1.07681	0.648
ESPL1	0.877778	0.0699071	0.918319	0.735
ESR1	0.929032	0.594582
ESRP2	1.04082	0.855202	0.923718	0.909
ESYT1	0.996	0.96084	0.964715	0.893
ESYT2	1.0121	0.759982	1.01178	0.975
ETF1	0.980159	0.465951	0.967277	0.816
ETFA	1.00402	0.95674	0.98679	1
ETFB	1.00803	0.922952	1.01176	1
ETFDH	1.0121	0.821605	1.00105	1
ETHE1	1.03239	0.78463	0.919746	1
ETNK1	1.02439	0.565203	0.997867	1
EVI5	0.960784	0.837524	1.02895	1
EWSR1	0.964706	0.703489	0.994834	1
EXD2	1.03252	0.222493	1.10873	0.898
EXOC1	0.968504	0.533776	0.993919	1
EXOC2	0.945736	0.533776	0.91185	0.426
EXOC3	0.960937	0.594582	1.00377	1
EXOC4	1.02439	0.821605	1.15709	0.893
EXOC5	0.976378	0.675195	1.05565	0.408
EXOC6	1.04082	0.862313	0.960224	0.872
EXOC6B	0.968504	0.533776	0.979417	1
EXOC7	1	1	0.950542	0.648
EXOC8	0.992063	0.885461	0.925207	0.648
EXOG	1.0303	0.916933	0.81319	0.395
EXOSC1	0.988189	0.933928	1.14811	0.648
EXOSC10	0.992063	0.933471	0.696236	0.368
EXOSC2	1.06897	0.292788	0.986551	1
EXOSC3	0.896226	0.401074	0.975298	0.893
EXOSC4	1.03252	0.693667	0.936966	1
EXOSC5	0.932692	0.513912	0.977689	1
EXOSC6	0.94186	0.565203	0.91111	0.92
EXOSC7	1.08368	0.769397	0.884628	0.672
EXOSC8	0.945525	0.703489	1.00403	1
EXOSC9	0.960784	0.779802	0.883375	0.197
EXPH5	0.933333	0.889149	1.02558	1
EXT2	1.09028	0.450875	1.09628	0.464
EYA3	0.971154	0.906635	0.912741	0.488
EZH2	0.94186	0.653902	1.02532	1
EZR	1.02429	0.569022	0.988152	1
F11R	1.07917	0.450875	1.14257	0.267
F5	0.97	0.519893
FABP5	0.948819	0.726955	1.11682	0.893
FADS1	0.798535	0.0869024	1.09059	0.805
FADS2	0.83209	0.0332223	0.938909	0.893
FAF1	0.984064	0.743016	1.01204	1
FAF2	1.02008	0.870425	1.11991	0.434
FAHD1	1.02834	0.594582	0.936981	0.893
FAHD2A	0.996	0.951185	0.972199	1
FAIM	0.973684	0.916933	0.963121	1
FAM101B	1.06316	0.781778	0.936826	0.691
FAM105B	1.04508	0.724885	1.06157	0.505
FAM107B	1.04132	0.623354	1.04116	0.88
FAM114A2	0.992063	0.906635	1.0185	1
FAM115A	0.961089	0.533776	1.19579	0.135
FAM120A	0.988189	0.855172	0.994638	1
FAM124B	1.0099	0.906635
FAM125A	1.0303	0.821605
FAM127B	1.05285	0.780295	1.03279	1
FAM129A	1.02823	0.526332	1.1198	0.58
FAM129B	1.01613	0.833417	0.942087	0.893
FAM134C	1.024	0.821605	1.00505	1
FAM136A	1.03673	0.680631	0.984577	1
FAM158A	1.01342	0.833417
FAM160B1	0.984064	0.842789	1.00007	1
FAM162A	1.07469	0.509688	1.05035	0.893
FAM164A	1.07586	0.533776
FAM169A	1.08333	0.351481	1.09588	0.652
FAM175B	0.957198	0.593257	1.03548	1
FAM177A1	1.04132	0.38066	1.11412	0.648
FAM179A	1.05479	0.639436
FAM186B	0.964981	0.863292
FAM188A	0.917197	0.536027	0.99138	1
FAM18B1	0.996032	0.965347
FAM192A	1.02834	0.757798	1.04066	0.851
FAM195A	1	1	0.882517	0.873
FAM195B	0.988095	0.844922	0.944732	0.893
FAM203A	1.02008	0.852673	0.832979	0.585
FAM20B	1.03226	0.745419	1.01553	1
FAM20C	1.35632	0.509688	0.900999	1
FAM21A	0.961538	0.632578	0.787741	0.159
FAM21C	0.986755	0.781778	0.927226	1
FAM36A	1.03252	0.781778
FAM3C	1	1	1.22102	0.224
FAM40A	0.941748	0.724731
FAM45A	1.07216	0.330611	1.03603	1
FAM49B	1.06148	0.492755	1.00902	1
FAM50A	0.98419	0.844922	0.98069	1
FAM54A	1	1
FAM57A	1.06164	0.745419	0.981587	1
FAM73A	0.87037	0.724731	1.01263	1
FAM76A	0.890909	0.821605	0.966636	1
FAM82A2	0.980315	0.814574
FAM82B	1.04938	0.330611
FAM83C	1.03401	0.94037	1.8605	0.893
FAM83G	0.960937	0.642076	1.21812	0.168
FAM84B	1.06186	0.645231	0.877135	0.338
FAM8A1	1.16522	0.218183	1.13219	0.296
FAM91A1	0.942085	0.526332	1.00443	1
FAM98A	1.04453	0.79317	0.909134	0.58
FAM98B	0.992063	0.895197	1.19817	0.707
FAM98C	0.941935	0.842789	0.991157	1
FANCA	0.915888	0.684217	0.934288	0.648
FANCD2	0.942085	0.591579	0.993638	1
FANCI	0.945736	0.442495	1.009	1
FAR1	0.883019	0.0520517	0.958281	0.704
FAR2	0.996016	0.95674	1.0051	1
FARP1	0.970588	0.906635	1.00728	1
FARS2	1.03061	0.781778	0.964668	1
FARSA	1	1	1.0207	1
FARSB	0.96063	0.404643	0.939864	0.893
FAS	1.1097	0.442495	1.33232	0.19
FASN	0.964567	0.545543	0.892009	0.705
FASTKD1	0.980198	0.724731	0.906625	0.893
FASTKD2	0.980315	0.807843	0.797397	0.131
FASTKD5	0.980159	0.724731	0.953385	0.648
FAT2	0.98	0.954812
FBL	0.984127	0.846165	1.01306	1
FBN2	1.14141	0.715542	0.894007	0.753
FBXL20	0.990099	0.933471	0.98671	1
FBXO17	1.05051	0.394959	1.08752	0.476
FBXO21	1.01342	0.906635	1.01248	1
FBXO22	1.05328	0.513912	1.12489	0.482
FBXO28	1.06316	0.833417	1.02011	1
FBXO30	1.05479	0.703489	1.33242	0.157
FBXO5	1.06173	0.638509	1.06931	0.64
FBXO6	0.986755	0.946376	1.02954	1
FBXO7	0.970588	0.821605	0.917319	0.804
FDFT1	0.896947	0.0620471	0.783237	0.17
FDPS	0.980159	0.707292	0.893316	0.59
FDX1	1.04527	0.343022	0.963551	1
FDX1L	1.01	0.951185	0.849321	0.705
FDXR	1.03659	0.565203	1.06533	0.924
FECH	1.04082	0.642076	0.995729	1
FEN1	1	1	0.970193	1
FERMT2	0.980315	0.519893	1.00773	1
FGFR1OP	1.04898	0.37673	0.909757	0.542
FH	1.00803	0.919608	0.956488	0.633
FHL1	0.965251	0.565203	1.08142	0.776
FHL2	0.94382	0.594582	1.21819	0.893
FHL3	0.948052	0.222493	1.02129	1
FHOD1	1.00803	0.94855	0.844499	0.318
FIGNL1	0.980263	0.745419	0.915101	0.582
FILIP1	0.980263	0.920734	1.06423	1
FIP1L1	0.996016	0.986799	1.00255	1
FIS1	1.0081	0.877251	0.954892	0.893
FITM2	0.90566	0.821605	0.747032	0.805
FKBP15	0.980469	0.89231	1.01301	1
FKBP1A	1.04795	0.780644	1.08095	0.826
FKBP3	1.04065	0.576712	0.945995	0.615
FKBP4	1	1	1.01667	0.893
FKBP5	1.004	0.94855	1.004	1
FKBP7	0.99	0.966694	0.789279	0.893
FKBP8	0.972222	0.565203	0.998944	1
FKBP9	1	1	1.08555	0.893
FLAD1	1.02834	0.723958	0.93504	0.313
FLG2	1.38863	0.526332
FLII	0.984064	0.684217	0.951892	0.893
FLNA	1	1	0.966964	0.912
FLNB	0.992063	0.804895	0.950023	0.794
FLNB	1.00671	0.965347	0.950023	0.794
FLNC	0.992063	0.83409	0.935686	1
FLOT1	0.97619	0.833417	0.897426	0.782
FLOT2	0.934615	0.545543	0.905285	0.707
FLVCR1	0.967105	0.837524	1.09322	0.5
FLYWCH1	0.905063	0.607653	0.952346	0.893
FMN2	1.0101	0.975745	0.881627	0.496
FMNL2	1.03673	0.565203	0.970527	0.609
FMNL3	1.01342	0.904349	1.06114	1
FMR1	1.00398	0.969106	0.949844	0.356
FNBP1	0.945736	0.377586	1.09202	0.958
FNBP4	1.04082	0.743016	0.876824	0.447
FNDC3A	1.02024	0.742894	1.27382	0.161
FNDC3B	0.993333	0.96084	1.26942	0.342
FNTA	1.04938	0.479179	1.09986	0.625
FOXC1	1.03093	0.844922	0.888883	0.573
FOXK1	0.980237	0.684217	1.05818	0.663
FOXK2	0.988095	0.863883	1.06905	0.893
FOXO1	0.993333	0.96084	0.926121	0.991
FOXO3	0.995984	0.943307	0.953596	0.87
FOXRED1	1.04918	0.519893	0.966876	1
FRA10AC1	0.949612	0.761341	1.0174	1
FREM2	1.03093	0.885461	0.938294	0.893
FRG1	1.02846	0.707292	1.27335	0.367
FRMD4A	1.02013	0.920734	0.908668	0.956
FRYL	2.71875	0.786267	0.898161	0.893
FSCN1	1	1	0.880068	0.548
FSIP2	1	1
FTH1	1	1	1.10953	0.893
FTO	1.02008	0.759746	0.969021	1
FTSJ3	1.04795	0.771653	0.928849	0.579
FTSJD2	0.949219	0.31156
FUBP1	0.972549	0.526332	0.946971	0.893
FUBP3	1	1	0.944079	0.972
FUCA1	1.07025	0.479179	1.06283	0.648
FUCA2	1.008	0.919608	0.983898	1
FUS	0.960784	0.684055	0.96453	1
FUT8	1.05102	0.833417	1.15012	0.59
FXN	1.01215	0.911989	0.890907	0.913
FXR1	1.00398	0.958448	1.00651	1
FXR2	1.008	0.943307	1.0301	0.73
FYCO1	0.988189	0.925929	1.02352	1
FYN	0.913462	0.594582	1.12331	0.853
FZD1	1.05479	0.668559	1.25854	0.267
G3BP1	1.00803	0.91219	0.958406	0.685
G3BP2	0.935115	0.645231	0.967486	1
G6PC3	0.992032	0.952848	1.09473	0.998
G6PD	0.984127	0.78463	1.02597	1
GAA	1.04065	0.594582	1.00631	1
GABARAPL1	0.992032	0.906635	1.43295	0.136
GABARAPL2	1.004	0.951185	0.955641	0.926
GABPA	0.988048	0.781778	1.0011	1
GADD45GIP1	1.02439	0.842789	0.901554	0.969
GAK	0.984064	0.743016	0.897436	0.8
GALC	1.05208	0.394959	1.05301	0.976
GALK1	1.03644	0.741072	0.990329	1
GALM	0.992032	0.885461	0.832613	0.566
GALNT1	1.07292	0.794267	0.999182	1
GALNT2	1.02016	0.649163	0.971958	1
GALNT3	1.07292	0.639436	1.22923	0.226
GALNT4	0.970588	0.821605	0.884287	0.595
GALNT7	1	1	1.01985	1
GANAB	1	1	1.07025	0.615
GAPDH	1.00402	0.968186	0.969437	0.901
GAPDHS	1.08333	0.833403	1.006	1
GAPVD1	1	1	1.01287	1
GAR1	1.04762	0.781778	1.04654	1
GARS	1.02834	0.623354	1.20692	0.124
GART	0.964567	0.509728	1.02666	0.893
GATA6	1.01205	0.870425	1.01527	1
GATAD2A	1	1	1.03033	0.712
GATAD2B	0.980315	0.879473	0.85403	0.104
GATC	0.992063	0.94855	1.02878	0.9
GATSL2	0.990196	0.951185	0.850207	0.893
GBA	1.05328	0.31156	1.08917	1
GBAS	1.02024	0.594582	1.00874	1
GBE1	1.01619	0.942602	1.00735	1
GBF1	0.938462	0.232147	0.981451	1
GBP1	1.05479	0.781778
GCA	1.03093	0.91219	1.21314	0.723
GCAT	1.09375	0.873367	0.903845	0.893
GCC1	0.973684	0.745419	1.13576	0.496
GCC2	1.02834	0.645606	1.0802	0.648
GCDH	1.00398	0.968186	0.924508	0.911
GCFC1	1.04082	0.644538
GCLC	1.02016	0.775813	1.45237	0.136
GCLM	1.07917	0.320486	2.04163	0.0161
GCN1L1	0.976285	0.642076	0.911566	0.632
GDAP2	0.95098	0.594582	0.905031	0.663
GDE1	1.02027	0.920734	0.972719	0.998
GDI1	1.00806	0.93729	1.01139	1
GDI2	0.988	0.820463	0.887132	0.369
GDPD1	1.0449	0.684217	1.04943	1
GEMIN4	1.02823	0.867199	0.928304	0.707
GEMIN5	0.960784	0.236354	0.890374	0.151
GEMIN6	1.22826	0.83409	0.858979	0.395
GEMIN7	0.954545	0.665204	0.878403	0.85
GEMIN8	1.02027	0.526332	1.13976	0.893
GET4	0.980237	0.649163	1.10748	0.8
GFM1	1.01205	0.833417	0.889579	0.276
GFM2	1.06612	0.684217	0.976576	0.992
GFPT1	1.06173	0.29187	1.33734	0.0382
GGA1	0.945525	0.373078	0.956253	0.905
GGCT	1.01619	0.844922	0.955814	0.996
GGCX	1.02439	0.842789	0.967418	0.852
GGH	1.0121	0.781778	0.939535	0.913
GGT7	1.03061	0.821605	0.954458	1
GHDC	0.980159	0.873367	0.991661	1
GHITM	1.04472	0.743016	1.01822	1
GIGYF2	1.0979	0.569022	1.04452	0.885
GIGYF2	0.992095	0.938303	1.04452	0.885
GINS3	0.964706	0.509728	0.956053	0.893
GINS4	1	1	0.97725	0.893
GIPC1	0.988095	0.805798	0.960848	0.992
GIT1	0.957198	0.594582	0.968495	0.995
GIT2	0.961089	0.638509	1.12771	0.8
GK	0.984064	0.934171	1.03925	0.893
GK2	1	1
GLA	1.10084	0.0699071	1.25243	0.13
GLB1	1.05761	0.703489	0.82768	0.941
GLB1L2	1.03673	0.680631	0.876615	0.406
GLCE	0.992032	0.91219	0.851267	0.331
GLDC	0.972332	0.533776	0.89243	0.699
GLE1	1.04082	0.474074	1.01858	1
GLG1	0.968627	0.565203	0.982886	0.998
GLMN	1	1	0.871787	0.616
GLO1	1.03279	0.799601	0.997504	1
GLOD4	0.984127	0.78463	0.984649	1
GLRX	0.980198	0.867199	1.10099	1
GLRX3	0.980237	0.707292	0.987014	1
GLRX5	0.976285	0.82824	0.986862	1
GLS	0.996	0.968224	0.986832	1
GLT25D1	0.992063	0.933471
GLT8D1	1.03265	0.532761	0.929862	0.866
GLTSCR2	1.05328	0.661067	1.09021	0.447
GLUD1	0.996	0.943307	1.01224	1
GLUL	0.996016	0.978772	0.917669	0.247
GLYR1	1.0241	0.781778	1.00708	1
GM2A	1.02419	0.594582	0.995765	1
GMDS	0.992032	0.873367	0.936234	1
GMEB2	1.0202	0.724731	0.979346	1
GMFB	0.988048	0.922952	1.00101	1
GMNN	1	1	0.906165	0.343
GMPPA	1.12766	0.693667	1.28574	0.463
GMPPB	1.00803	0.928621	1.43165	0.22
GMPR	1.00395	0.965347	0.953622	0.958
GMPR2	1.00398	0.899366	1.00763	1
GMPS	0.984064	0.807898	0.960377	0.694
GNA11	1.00806	0.861092	0.965758	1
GNA13	1.04508	0.350189	1.02504	0.893
GNAI1	0.996	0.951185	0.871496	0.26
GNAI2	1.02024	0.867199	0.8945	0.274
GNAI3	1.02024	0.833417	0.955028	0.825
GNAQ	1.02439	0.639436	0.999307	1
GNAS	1.04065	0.594582	1.09171	0.916
GNB1	1.01613	0.759982	1.02541	1
GNB1L	0.993333	0.916933	1.27436	0.684
GNB2	1.00803	0.885461	0.961814	0.958
GNB2L1	0.957031	0.463876	0.978861	0.922
GNB4	1.01205	0.821605	0.966478	0.893
GNE	0.960784	0.37673	1.06469	0.646
GNG12	0.971774	0.873367	1.07932	0.893
GNL1	1.06207	0.479179	0.928738	0.645
GNL2	0.988095	0.922952	0.930782	0.45
GNL3	0.996	0.960397	0.840886	0.476
GNL3L	0.949219	0.37673	0.930044	0.58
GNPAT	0.960784	0.506675	0.897773	0.36
GNPDA1	0.992063	0.861092	0.900393	0.574
GNPNAT1	1.01619	0.743016	1.07328	0.239
GNS	1.02846	0.565203	1.10234	0.555
GOLGA1	0.88785	0.31156	1.06641	0.732
GOLGA2	0.960938	0.670453	1.095	0.313
GOLGA3	1	1	0.956885	0.974
GOLGA4	0.996032	0.991588	1.10817	0.128
GOLGA5	1.04082	0.57956	1.34776	0.132
GOLGA7	0.972222	0.591579	1.04541	0.893
GOLGB1	1.03659	0.73373	1.23837	0.0537
GOLIM4	1.02016	0.855172	0.950792	0.645
GOLM1	1.0625	0.401936	0.956342	1
GOLPH3	1	1	0.99991	1
GOLPH3L	0.99	0.96084	1.3507	0.0847
GOPC	0.972441	0.377586	1.01737	0.993
GORASP2	0.984127	0.781778	1.03854	1
GOSR1	0.99	0.951185	1.01457	1
GOT1	1.01613	0.724731	1.02385	0.893
GOT2	0.972332	0.594582	0.946437	0.749
GPAM	0.99	0.906635	0.792151	0.653
GPATCH1	1.00671	0.96084	0.916012	0.893
GPATCH3	1.00667	0.986806	1.19642	0.761
GPATCH4	0.988095	0.93102	0.796353	0.161
GPATCH8	1.06897	0.533776	0.977336	1
GPD1L	0.97619	0.703489	0.881459	0.206
GPD2	1.02419	0.675195	1.01033	1
GPHN	0.996016	0.96084	0.944989	0.911
GPI	1	1	1.02588	1
GPKOW	0.953307	0.465951	0.99392	1
GPR108	1.04795	0.350189	1.01227	1
GPR158	0.986755	0.833417
GPRC5A	0.969697	0.519893	1.05603	1
GPRIN1	1.03673	0.545543	0.855798	0.382
GPS1	0.946154	0.533776	0.919971	0.648
GPSM1	1	1	0.979082	1
GPT2	1	1	1.56688	0.0917
GPX1	0.972441	0.623354	0.980044	0.724
GPX4	0.890152	0.0389809	0.948114	0.974
GPX8	1.13675	0.0332223	1.18655	0.154
GRAMD1A	0.934109	0.330611	0.986615	1
GRAMD1B	0.951456	0.724731	0.900555	1
GRB2	0.996032	0.978772	0.927159	0.65
GRHPR	1	1	0.931762	0.871
GRIA4	1	1
GRID2	1.08787	0.347489
GRINL1A	0.97	0.902466
GRIPAP1	1.04898	0.565203	0.966774	1
GRK4	1	1	1.03737	1
GRK6	0.913462	0.594582	0.925441	0.66
GRP	1.08421	0.565203
GRPEL1	1.00806	0.916933	1.04306	0.984
GRSF1	1.004	0.94855	0.978541	0.893
GRWD1	0.957198	0.729574	0.934433	0.927
GSG2	1.04082	0.594582	1.07221	0.893
GSK3A	0.980159	0.742894	0.919393	0.556
GSK3B	0.973684	0.684217	0.922406	0.893
GSN	1.00797	0.906635	1.07277	1
GSPT1	0.972441	0.31156	0.958189	0.374
GSR	1.01619	0.724731	1.08652	0.197
GSS	1.01606	0.541387	0.9258	0.288
GSTK1	1.02834	0.77675	0.965141	1
GSTM3	0.988142	0.873367	0.923497	0.781
GSTO1	0.964706	0.645231	0.981841	1
GSTP1	1.03265	0.565203	1.01105	1
GSTZ1	0.980159	0.759982	0.973543	1
GTF2A1	1.08333	0.781778	1.19447	0.128
GTF2B	1.004	0.906635	1.05119	1
GTF2E2	1.02013	0.693667	1.02834	1
GTF2F1	0.95	0.743016	0.948876	0.823
GTF2F2	0.993377	0.916933	0.889809	0.117
GTF2H1	1.03061	0.885461	0.992907	1
GTF2H2C	1.02429	0.642076	0.931198	0.893
GTF2I	0.964844	0.693667	0.942512	0.604
GTF3C1	0.927203	0.330611	0.896249	0.464
GTF3C1	1.04082	0.791358	0.896249	0.464
GTF3C2	0.96875	0.75466	0.874469	0.466
GTF3C3	0.930769	0.416774	1.00289	1
GTF3C4	0.949612	0.46575	0.966241	0.648
GTF3C5	0.949612	0.595251	0.957024	0.685
GTPBP1	0.980159	0.707292	0.895384	0.648
GTPBP10	0.98	0.848261	1.10169	0.742
GTPBP3	1.03226	0.775742	0.872892	0.607
GTPBP3	1.00667	0.964347	0.872892	0.607
GTPBP4	0.964981	0.703489	0.896593	0.186
GTPBP6	1.008	0.906635	1.07712	0.706
GTSE1	0.95098	0.724731	0.983726	1
GUF1	1.06173	0.450875	0.915348	0.479
GUK1	0.980263	0.693667	0.874272	0.703
GUSB	1.04938	0.533776	1.06393	1
GYG1	1	1	0.996016	1
GYS1	0.957031	0.565203	0.951108	1
H1F0	1.01342	0.915079	0.867366	0.883
H1FX	0.980159	0.807898	0.87947	0.648
H2AFV	1.25877	0.684055	0.932262	0.422
H2AFX	1.20172	0.724731	0.985445	1
H2BFS	1.86842	0.781778
H3F3A	1.48826	0.703489	0.912116	0.374
H6PD	1.13248	0.301635	1.25154	0.547
HABP4	1.01613	0.873367	1.01229	1
HACL1	0.94902	0.222493	0.899112	0.551
HADH	1.02429	0.707292	1.10642	0.645
HADHA	1.012	0.820463	0.948539	0.591
HADHB	1.01205	0.724731	0.9235	0.295
HAGH	1.04898	0.401936	1.04786	1
HARS	0.988048	0.675195	0.897791	0.574
HARS2	0.996	0.922952	0.895523	0.581
HAT1	0.960938	0.450875	0.912483	0.577
HAUS1	1.04527	0.819168	0.991038	1
HAUS3	0.960784	0.743016	0.984657	1
HAUS4	0.984064	0.885461	1.02209	1
HAUS5	1	1	0.89798	0.383
HAUS6	0.98008	0.844922	1.00434	1
HAUS7	0.95	0.476463	1.02222	1
HAUS8	0.814159	0.724731	0.940333	1
HAX1	1.0535	0.745419	1.05052	0.946
HBS1L	0.960938	0.404643	0.936477	0.316
HBXIP	0.984064	0.724731
HCCS	0.949416	0.350189	0.954686	1
HCFC1	0.972549	0.433802	0.855696	0.648
HCK	0.909434	0.513912
HDAC1	0.942308	0.526332	0.913042	0.188
HDAC2	1.00797	0.943307	0.954792	0.893
HDAC6	1.01342	0.904349	1.00472	1
HDDC2	0.976378	0.749503	0.94552	0.393
HDGF	0.980237	0.781778	0.92455	0.436
HDGFRP2	0.945736	0.632578	0.914032	0.743
HDGFRP3	1.0241	0.83409	0.998846	1
HDHD2	0.898734	0.3728	1.1042	0.648
HDHD3	1.07292	0.639436	0.951418	1
HDLBP	0.996016	0.933471	1.12744	0.381
HEATR1	1.01606	0.799601	0.906025	0.405
HEATR2	1.02429	0.889606	0.904656	0.667
HEATR3	0.976378	0.639436	0.923361	0.893
HEATR5A	1.01	0.906635	1.0968	0.297
HEATR5B	0.96732	0.780295	0.942301	0.893
HEBP1	1.00803	0.905803	0.981976	1
HEBP2	0.995984	0.973139	0.900212	0.588
HECTD1	0.964844	0.343022	0.96383	0.893
HECTD3	0.992126	0.951185	0.814917	0.547
HECW2	1.11268	0.450875	1.0369	1
[truncated: 3,165 more rows]

## Sheet: 147 Proteomics RNA-Seq
	Proteomics		RNAseq
Gene name	147 ratio	147 BH adj. p-value	147 ratio	147 BH adj. p-value	ER proteostasis
ALG2	0.979167	0.956393	1.49148	0.098	1
CALR	1.10394	0.109744	1.42726	0.209	1
CANX	1.06897	0.701838	1.31078	0.00947	1
COPA	0.97351	0.834771	1.01954	1	1
COPB1	0.993289	0.954962	1.04029	0.96	1
COPB2	1.02749	0.831814	1.01522	1	1
COPE	0.972222	0.782309	0.943339	0.776	1
COPG2	1.13248	0.526827	0.933974	0.795	1
COPZ1	1.03583	0.943608	1.02152	1	1
CRELD2	1.25455	0.516045	1.70911	0.155	1
DDOST	1.08014	0.269409	1.02853	0.96	1
DERL1	1.125	0.270745	1.11422	0.661	1
DERL2	1.13402	0.814157	1.27789	0.144	1
DNAJB11	1.05674	0.419994	1.7011	0.0138	1
DNAJC10	1.03046	0.735154	1.10325	0.304	1
DNAJC3	1.09225	0.3238	1.81477	0.00866	1
ERLEC1	1.06522	0.685993	1.0928	0.795	1
ERO1L	1.00993	0.957088	0.99769	1	1
ERO1LB	0.990099	0.962297	1.58407	0.0745	1
ERP44	1.01736	0.886195	1.3046	0.107	1
FKBP10	0.966777	0.725538	1.00589	1	1
FKBP11	1.09574	0.368712	1.05445	1	1
FKBP2	1.04132	0.801925	1.16341	0.96	1
FKBP7	1.03378	0.862974	0.874173	1	1
FKBP9	0.960159	0.77391	0.971986	1	1
HSP90B1	1.15267	0.0437183	1.82109	0.0146	1
HSPA13	1.06081	0.916901	1.22177	0.0496	1
HSPA5	1.16667	0.0400322	3.32829	0.0991	1
HYOU1	1.09398	0.330143	1.78958	0.00064	1
KDELR1	1.0535	0.758553	1.00774	1	1
MAN1A1	1.03448	0.818116	1.04763	0.707	1
MOGS	0.966555	0.903861	1.09454	0.887	1
OS9	0.96063	0.904192	1.22498	0.427	1
OSTF1	0.96	0.856647	0.932377	0.96	1
P4HB	1.01027	0.927496	1.20831	0.083	1
PDIA3	1.07394	0.400253	1.38804	0.066	1
PDIA4	1.10566	0.222006	2.16493	0.00374	1
PDIA6	1.03472	0.833819	1.51853	0.274	1
QSOX2	1.03125	0.834471	0.952257	0.795	1
RPN1	1.03103	0.840777	1.15495	0.0745	1
RPN2	0.983221	0.942339	1.0566	1	1
SEC11A	1.075	0.482733	1.01535	1	1
SEC13	1.03436	0.829115	0.991033	1	1
SEC16A	1.04082	0.859815	0.914758	0.815	1
SEC23A	0.993333	0.935734	1.02378	0.933	1
SEC23B	0.969697	0.876645	1.04081	0.766	1
SEC24A	0.994975	0.97284	1.15718	0.457	1
SEC24B	1.14493	0.785481	0.940599	0.96	1
SEC24C	1	1	1.15489	0.193	1
SEC31A	1.00341	0.9679	1.02631	1	1
SEC61A1	0.983444	0.899275	1.22532	0.306	1
SEC61A2	1.0101	0.911725	0.961703	1	1
SEC61B	1.04437	0.136594	1.02548	1	1
SEC62	1	1	1.09719	0.845	1
SEC63	0.996644	0.984429	1.04302	0.96	1
SEL1L	1.00697	0.974417	2.15345	0.273	1
SERPINH1	1.03425	0.748679	1.20558	0.444	1
SIL1	1.17544	0.72968	1.15263	0.813	1
SPCS2	0.892638	0.664719	1.17019	0.887	1
SPCS3	1.11765	0.438669	1.20254	0.29	1
SRP14	0.968254	0.798884	1.00988	1	1
SRP19	1.01017	0.95743	1.18256	0.429	1
SRP54	0.996667	0.974417	1.01479	1	1
SRP68	1.03425	0.841281	1.05144	0.96	1
SRP72	0.996689	0.974417	0.965396	1	1
SRP9	0.974026	0.841281	0.980075	0.96	1
SRPR	1.01361	0.899275	1.07053	0.96	1
SRPRB	1.04498	0.540854	1.17304	0.545	1
SSR1	0.978417	0.964046	1.20515	0.349	1
SSR3	1.24257	0.660378	1.22882	0.121	1
SSR4	1.05594	0.269409	1.0098	1	1
STT3A	1.03061	0.874559	1.10646	0.343	1
STT3B	1.01342	0.873887	1.11885	0.402	1
TMX1	1.00667	0.940935	1.05793	0.763	1
TMX2	1.09375	0.0957841	1.09111	0.795	1
TMX3	1.10544	0.788135	1.09846	0.886	1
TMX4	0.996032	0.979191	0.935667	0.795	1
UGGT1	1.02749	0.752067	1.13098	0.453	1
UGGT2	1.04167	0.641612	0.95756	1	1
VCP	1.01706	0.899895	1.11212	0.196	1
A2M	0.798206	0.0377117
AAAS	0.990132	0.97284	0.880903	0.429
AACS	1.01633	0.898798	0.956002	0.991
AAGAB	0.968254	0.818116	0.85765	0.956
AAMP	1.0378	0.665482	0.949959	0.96
AARS	1.01024	0.938718	1.05604	0.923
AARS2	0.99187	0.960111	0.973514	1
AARSD1	1.02105	0.933341	1.05485	1
AASDHPPT	0.966019	0.906074	1.00701	1
AASS	0.993289	0.943608	0.993565	1
ABCB1	1.07746	0.140632	1.065	0.795
ABCB10	1.04781	0.7823	1.01358	1
ABCB6	1.06061	0.866321	0.964729	1
ABCB7	0.976821	0.75507	0.948047	0.798
ABCB8	1.0274	0.841281	1.06531	0.96
ABCC1	1.03239	0.834771	0.976727	0.987
ABCC4	1.016	0.898798	0.924871	1
ABCD3	1.00332	0.967639	1.0313	0.96
ABCE1	0.967532	0.791594	0.998242	1
ABCF1	0.876923	0.623081	0.971521	0.96
ABCF2	0.976974	0.782309	1.01088	1
ABCF3	1.02024	0.886195	1.03053	1
ABHD10	1.08511	0.675442	0.877998	0.496
ABHD11	1.00332	0.974417	0.881067	0.448
ABHD12	1.06224	0.0806891	0.991082	1
ABI1	0.98	0.911166	0.985015	1
ABLIM1	0.882075	0.317018	0.859591	0.516
ABR	0.947368	0.758553	0.856075	0.531
ACAA1	0.989744	0.977861	1.11186	0.997
ACAA2	0.989761	0.940935	0.953884	0.795
ACACA	0.986711	0.866586	0.921349	0.818
ACAD11	1.03239	0.725102	0.928841	1
ACAD9	0.968872	0.767535	0.96	1
ACADM	0.996622	0.974417	1.03598	0.96
ACADS	0.76	0.842074	0.828453	0.821
ACADSB	1.03448	0.775199	0.998516	1
ACADVL	0.946844	0.644482	1.06476	0.795
ACAT1	1.00338	0.970818	0.95534	0.749
ACAT2	0.973333	0.94494	0.989504	1
ACBD3	0.943144	0.850289	1.14137	0.236
ACBD5	1.0402	0.864905	0.998553	1
ACIN1	0.949527	0.869359	1.05333	0.76
ACLY	0.990066	0.943181	0.963182	0.845
ACN9	0.900498	0.814868	0.924983	0.96
ACO1	0.960396	0.874559	0.991845	1
ACO2	0.996667	0.974417	0.990472	1
ACOT1	0.974874	0.834771	0.816247	0.41
ACOT13	0.972441	0.834771	0.965342	0.931
ACOT7	1.02055	0.867238	0.909576	0.96
ACOT9	1.02048	0.856647	1.10776	0.951
ACOX1	1.01205	0.935976	1.01355	1
ACP1	1.02365	0.867238	1.09485	0.531
ACP2	1	1	0.968753	1
ACP6	1.02685	0.919448	0.85634	0.934
ACSF2	0.929412	0.686299	1.15251	0.816
ACSF3	0.996032	0.9679	0.856082	0.833
ACSL1	1.03401	0.438669	1.02241	1
ACSL3	1.01701	0.856647	0.942908	0.701
ACSL4	1.03436	0.807769	1.04163	0.96
ACSS1	1.07368	0.675442	0.965408	1
ACTC1	1.01	0.919448
ACTG1	0.973941	0.856647	0.910256	0.443
ACTL6A	0.977011	0.867863	0.970539	0.96
ACTN1	0.954397	0.808944	0.994996	1
ACTN3	1.05102	0.951548
ACTN4	0.96732	0.856647	0.981495	1
ACTR10	0.972441	0.911725	0.989989	1
ACTR1A	0.986667	0.919448	1.05251	0.795
ACTR2	0.996656	0.974417	0.972668	1
ACTR3	0.993377	0.974417	0.932033	0.495
ACYP1	1.02811	0.862974	0.982594	1
ADAM10	0.980263	0.924975	0.988377	1
ADAM15	1.00654	0.976933	1.0407	0.96
ADAM17	1.00403	0.994293	1.03942	1
ADAM9	1.03252	0.270745	1.03957	0.96
ADAMTS1	1.23697	0.0437183	1.17359	0.136
ADAR	0.946203	0.609479	0.925605	0.813
ADAT2	0.961538	0.829129	1.05469	0.96
ADCK3	0.991903	0.925403	0.959364	0.926
ADCK4	0.991935	0.964541	0.992417	1
ADD1	0.990164	0.904938	1.0067	1
ADD2	0.988142	0.862974	0.892841	0.537
ADD3	0.992	0.943608	0.835973	0.153
ADH5	1.00669	0.96066	0.981127	1
ADK	1.0449	0.834808	1.02321	1
ADNP	0.996764	0.978555	0.920388	0.777
ADO	0.959799	0.834771	0.958117	0.96
ADPRHL2	0.985	0.916717	0.946465	0.96
ADRM1	1.0033	0.974444	0.971222	1
ADSL	0.957516	0.745264	0.993516	1
ADSS	1.00333	0.974417	0.962093	0.96
AFF4	1.03425	0.837456	1.0882	0.934
AFG3L2	0.973597	0.795357	0.941039	0.795
AGAP3	0.984556	0.874559	0.972765	0.964
AGFG1	0.99	0.92918	1.01345	1
AGK	0.99026	0.953927	1.04711	1
AGL	0.993443	0.982996	0.898104	0.531
AGPAT1	1.50901	0.801925	0.986293	1
AGPAT2	1.05263	0.856647	0.933343	1
AGPAT3	0.969349	0.841281	1.04745	0.96
AGPAT5	0.99	0.976575	1.15223	0.358
AGPAT9	1.01408	0.958266	0.956274	1
AGPS	1	1	0.953537	0.795
AGRN	1.1129	0.3238	0.929364	0.864
AHCTF1	0.99359	0.972349	1.01911	1
AHCY	1.03754	0.72968	0.959923	0.973
AHCYL1	0.980132	0.916901	0.950087	0.917
AHCYL2	1.03521	0.893854	0.993631	1
AHNAK	0.942122	0.725102	0.685821	0.715
AHNAK2	0.933962	0.904938	0.736213	0.539
AHSA1	1.01007	0.951494	1.10472	0.489
AHSG	0.71308	0.644806
AIF1L	1.03906	0.805184	0.920705	0.088
AIFM1	0.993333	0.964046	0.956874	1
AIFM2	1.09677	0.596116	1.11351	0.908
AIMP1	0.990132	0.932397	1.04144	1
AIMP2	0.97411	0.886195	1.03093	0.96
AIP	0.980916	0.951548	0.859836	0.139
AK1	1	1	1.00098	1
AK2	1.03413	0.789168	1.0337	0.873
AK3	1.01215	0.92918	1.00554	1
AK4	1.01515	0.919448	1.01188	1
AKAP1	0.962264	0.535622	0.959958	0.712
AKAP12	0.976744	0.752067	0.826095	0.705
AKAP13	0.915058	0.270745	1.00637	1
AKAP17A	0.990148	0.934675	1.29294	0.135
AKAP2	0.961089	0.807769	0.898449	0.453
AKAP8	0.917197	0.314882	0.968036	0.96
AKAP8L	0.942675	0.804411	0.977423	0.969
AKAP9	0.993333	0.974417	0.940574	0.96
AKR1A1	1.04152	0.623081	0.950329	0.96
AKR1B1	1.04472	0.834771	1.08387	0.824
AKR7A2	0.983444	0.886195	0.98569	1
AKT1	1.06218	0.818116	0.97169	0.96
AKT2	1.01205	0.910518	0.943874	0.861
AKT3	1.04	0.853582	0.879594	1
ALB	0.836364	0.59894
ALCAM	0.980545	0.919448	1.03595	0.96
ALDH16A1	1	1	0.88209	0.865
ALDH18A1	1.01695	0.873887	1.01486	0.96
ALDH1A1	0.973154	0.834808	0.654162	0.96
ALDH1A2	1.00678	0.921563	0.944063	0.795
ALDH1A3	0.948718	0.868318	0.869334	0.542
ALDH1B1	1.0453	0.644806	0.987677	1
ALDH2	1.0068	0.919448	0.996484	1
ALDH3A2	0.921311	0.662248	0.985058	1
ALDH4A1	0.976821	0.866321	0.99938	1
ALDH5A1	1	1	0.901517	0.956
ALDH6A1	1.02857	0.862974	0.922638	0.96
ALDH7A1	0.989933	0.930331	0.946735	1
ALDH9A1	1	1	0.998762	1
ALDOA	1.02694	0.851911	1.02266	1
ALDOC	0.961722	0.837456	0.779705	0.86
ALG1	1.0124	0.964046	1.06293	0.96
ALG5	1.12946	0.270745	1.17271	0.61
ALG6	1.04795	0.457098	1.00627	1
ALG9	1	1	1.06823	1
ALKBH5	1.076	0.834771	0.961011	0.955
ALMS1	1.01923	0.934698	0.955685	1
ALOX12B	0.970588	0.957088	1.03446	1
ALOX15B	1.04082	0.867863
AMFR	0.993506	0.980909	1.00857	1
AMOT	1.0254	0.862974	0.950056	0.96
AMPD2	0.996016	0.97284	1.0766	0.96
ANAPC1	0.946372	0.617122	1.08404	0.975
ANAPC2	0.975845	0.898727	0.911494	0.96
ANAPC4	0.976654	0.904938	0.950786	1
ANAPC5	0.967742	0.72968	0.977632	0.96
ANAPC7	0.956693	0.851833	0.920152	0.76
ANK2	0.980545	0.74556	0.869471	0.922
ANK3	0.945161	0.725102	0.905149	0.96
ANK3	1.01546	0.957811	0.905149	0.96
ANKFY1	1.25	0.862974	0.912024	0.795
ANKHD1	0.974026	0.725538	0.67129	0.623
ANKLE2	0.990164	0.925403	1.01186	1
ANKRD17	0.951923	0.512085	0.922289	0.795
ANKRD34C	1	1
ANKRD52	0.990099	0.934698	0.930826	0.914
ANKZF1	0.973333	0.934644	1.02379	1
ANLN	0.996633	0.970354	1.01168	1
ANO10	1.09574	0.343289	1.03461	1
ANO6	0.990196	0.964046	0.893169	0.96
ANP32A	1.11604	0.799292	0.909031	0.769
ANP32B	1.15615	0.834808	0.943736	1
ANP32E	1.02951	0.951649	0.969765	1
ANXA1	0.984556	0.970818	0.882381	0.871
ANXA11	0.93633	0.834808	0.954714	0.96
ANXA13	1.01556	0.962028
ANXA2	1.01634	0.970818	1.02729	1
ANXA4	0.955414	0.925403	0.92543	0.978
ANXA5	0.981191	0.97284	1.00185	1
ANXA6	0.962382	0.945791	0.983574	1
ANXA7	1.03987	0.876645	1.00431	1
AP1B1	0.990132	0.932397	0.987419	1
AP1G1	1.00331	0.973296	0.983963	1
AP1M1	1.03629	0.834771	0.939144	0.999
AP1S1	0.953947	0.308581	0.909664	0.707
AP1S2	0.940299	0.733168	1.10214	0.558
AP2A1	0.983819	0.893662	0.984955	1
AP2A2	0.942857	0.72968	1.00996	1
AP2B1	1.00329	0.976143	0.967871	1
AP2M1	0.983607	0.856647	0.987543	1
AP2S1	0.947368	0.798833	0.963172	1
AP3B1	0.963816	0.834771	0.973564	1
AP3D1	0.942529	0.74345	0.972607	0.96
AP3M1	0.925325	0.797488	1.05879	0.876
AP3S1	0.960317	0.798884	0.958439	0.863
APAF1	0.946667	0.75507	0.98508	1
APEH	0.973597	0.75507	0.968658	1
APEX1	0.986667	0.921563	0.941874	0.96
API5	1.02649	0.834771	1.01047	1
APIP	0.872549	0.841281	0.968091	1
APMAP	1.01365	0.925403	1.01909	1
APOA1	0.828402	0.856647	0.938319	1
APOA1BP	1.01329	0.943608	0.9376	0.944
APOBEC3C	0.96732	0.856647	0.772272	0.663
APOL2	0.983806	0.955416	0.999229	1
APOO	1	1	1.06622	1
APOOL	1	1	1.02807	1
APP	1.0303	0.856647	0.941579	0.96
APPL1	0.99187	0.95743	0.950647	0.795
APRT	0.993174	0.964046	0.966667	1
APTX	1.01342	0.886195	1.05816	1
AQR	0.899614	0.75507	1.00555	1
ARAF	0.976821	0.841281	0.919875	0.864
ARCN1	1	1	1.03659	1
ARF1	1.0411	0.834771	1.00753	1
ARF4	1.02712	0.856647	1.12464	0.96
ARF5	1.03436	0.829439	0.893224	0.795
ARF6	1.06504	0.74556	0.944612	0.973
ARFGAP1	0.9967	0.973829	1.01907	1
ARFGAP2	0.983553	0.834808	0.909161	0.795
ARFGAP3	1.00521	0.974417	1.16395	0.238
ARFGEF1	0.963576	0.800327	0.959036	0.643
ARFIP1	0.986842	0.97284	1.02547	1
ARG1	1.0625	0.919448
ARG2	1.02419	0.881579	0.956224	0.849
ARHGAP1	1.05306	0.811453	0.929036	0.923
ARHGAP12	1.04082	0.904938	0.923884	0.763
ARHGAP17	0.97166	0.80481	1.18737	0.96
ARHGAP18	1.24444	0.650376	0.819461	0.795
ARHGAP19	0.949612	0.853582	0.997916	1
ARHGAP5	0.993243	0.960111	0.993073	1
ARHGDIA	0.957516	0.59894	0.927157	1
ARHGEF1	0.933852	0.811453	1.03157	1
ARHGEF12	1.07143	0.805184	0.961103	0.96
ARHGEF2	0.928803	0.737056	0.986557	1
ARHGEF6	0.857143	0.457098	0.830109	0.122
ARID1A	0.942492	0.75507	0.905154	1
ARID2	1.01931	0.944453	0.953963	0.96
ARID3B	0.968127	0.834937	1.01018	1
ARID4B	0.936306	0.611889	1.01391	1
ARIH1	0.892683	0.7823	1.01051	1
ARIH2	0.985646	0.9679	1.01957	1
ARL1	1.07359	0.784489	1.02905	0.966
ARL2	1.01684	0.919448	0.948985	1
ARL2BP	1.01181	0.954962	0.987877	1
ARL3	1.04483	0.623081	0.983311	1
ARL6IP5	0.811594	0.75318	0.928685	0.898
ARL6IP6	1.05442	0.801925	1.08931	0.96
ARL8A	1.04898	0.841281	1.10255	0.96
ARL8B	0.992188	0.970875	1.06576	0.795
ARMC1	1.04115	0.750511	1.0386	0.96
ARMC10	1.07921	0.841281	1.0331	1
ARMC6	1.04115	0.75507	0.997593	1
ARMCX3	1.05394	0.570039	1.23769	0.355
ARPC1A	0.996689	0.972349	0.981225	1
ARPC1B	1.0273	0.740384	0.969552	1
ARPC2	0.977124	0.834808	0.997637	1
ARPC3	1.11511	0.795357	0.986617	1
ARPC4	1.00338	0.978469	0.895673	0.76
ARPC5	1.00505	0.976143	0.899882	0.346
ARPC5L	0.938931	0.856647	0.97631	1
ARPP19	1.04082	0.866321	0.978794	0.998
ARRB2	0.985366	0.954962	0.91556	0.926
ARRDC1	0.95122	0.799357	0.869952	0.545
ARV1	1.07534	0.0746108	1.05501	0.96
AS3MT	1.03571	0.829115	0.955349	0.96
ASAH1	0.96732	0.725102	1.04186	1
ASCC1	0.933014	0.740384	0.904691	0.795
ASCC2	0.949686	0.858741	0.933287	0.982
ASCC3	0.961415	0.559515	1.03495	0.96
ASH2L	0.908228	0.309793	1.00701	1
ASNA1	0.976974	0.856986	0.995578	1
ASNS	0.959322	0.81189	0.991213	1
ASPH	1	1	1.02264	1
ASPM	1.2	0.835153	0.983375	1
ASPSCR1	1.00813	0.978555	0.930126	0.781
ASRGL1	1.05226	0.752067	1.14145	0.96
ASS1	1.00699	0.979911	0.845648	0.952
ATAD1	1.02463	0.885074	1.04956	0.795
ATAD3A	1.02	0.886195	0.942478	0.96
ATAD3B	0.988327	0.934234	1.00159	1
ATAD5	1.00325	0.978555	1.00169	1
ATF7IP	0.986577	0.919448	1.01024	1
ATG16L1	1.06522	0.834471	0.970822	1
ATG3	1.04895	0.701838	0.986346	1
ATG7	0.98	0.931106	1.04825	1
ATG9A	1.02365	0.841281	1.02089	1
ATIC	0.996633	0.974417	1.04487	1
ATL1	0.959459	0.893854	0.92099	0.933
ATL2	1.04096	0.559515	1.02121	1
ATL3	0.993421	0.982636	0.985085	1
ATP11C	0.980263	0.868318	0.997593	1
ATP12A	1	1
ATP13A1	1.0301	0.795357	0.982994	1
ATP1A1	0.996678	0.970818	1.01118	1
ATP1B1	0.906667	0.862974	1.09024	0.931
ATP1B3	1.02326	0.834808	1.09003	0.804
ATP2A2	1.05102	0.566408	1.31515	0.339
ATP2A3	1.05102	0.831814
ATP2B1	0.99	0.910518	0.923847	0.781
ATP2B4	0.953947	0.824726	0.879232	0.831
ATP2C1	1.0202	0.886195	1.04699	0.96
ATP4A	1.03535	0.818116
ATP5A1	0.993311	0.926718	0.934731	0.795
ATP5B	0.983333	0.927496	0.999328	1
ATP5C1	1.0202	0.887833	0.950097	0.96
ATP5D	1.02013	0.860079	0.882682	0.795
ATP5EP2	0.968553	0.866321
ATP5F1	1.01329	0.905092	0.939378	0.777
ATP5H	0.974026	0.833819	0.991103	1
ATP5I	1.0625	0.752067	0.891382	0.795
ATP5J	1.06164	0.837644	1.06335	1
ATP5J2	0.937008	0.862974	0.948253	0.861
ATP5L	1.02694	0.876645	0.939615	0.768
ATP5O	0.990066	0.948679	0.981834	1
ATP6AP1	1.0875	0.59894	1.03919	0.96
ATP6AP2	1.12346	0.472342	1.06676	0.568
ATP6V0A1	1.03	0.924405	1.25611	0.331
ATP6V0D1	0.996743	0.994891	0.945575	0.96
ATP6V1A	0.986799	0.949959	1.00792	1
ATP6V1B2	0.967638	0.919448	0.913125	0.539
ATP6V1C1	1.01325	0.924975	1.03001	1
ATP6V1D	0.949612	0.807769	0.940584	0.923
ATP6V1E1	1.36992	0.834808	1.00744	1
ATP6V1G1	1.04167	0.800327	1.00943	1
ATP6V1H	1.00334	0.970818	1.05005	0.96
ATPAF1	1.04167	0.75507	1.0187	1
ATPAF2	1.01333	0.957375	1.0352	1
ATPIF1	0.973856	0.834808	0.910132	0.882
ATRN	1.07937	0.452294	1.01922	1
ATRX	1.03546	0.967639	0.967927	1
ATXN10	1.0102	0.921563	0.945468	0.96
ATXN2	0.954693	0.660378	1.11005	0.96
ATXN2L	1.01003	0.938718	1.01655	1
AUH	0.993421	0.951494	1.04635	1
AUP1	1.02606	0.742194	1.05757	0.992
AURKA	0.955128	0.834771	1.02216	1
AURKB	0.960912	0.725538	1.0076	1
AVEN	0.993333	0.960111	0.940937	1
AZGP1	1	1
AZI1	0.960265	0.834808	1.00035	1
B2M	1.06667	0.701838	1.03207	1
B3GALT6	1	1	1.14941	0.795
B3GAT3	1.02013	0.893854	0.954007	0.887
B3GNT1	1	1	0.897408	0.87
B7H6	1.125	0.862791
BABAM1	0.926984	0.512845	0.949176	0.96
BAG2	1.07241	0.270745	1.17846	0.0526
BAG3	1.04498	0.617152	1.18315	0.795
BAG4	0.966887	0.742194	1.05087	0.877
BAG6	1.01706	0.929441	0.944392	0.6
BAIAP2	1.01205	0.94149	0.972357	1
BAIAP2L1	0.996644	0.974417	1.00653	1
BANF1	0.935185	0.960639	0.951645	1
BASP1	0.983607	0.886195	0.898035	0.795
BAX	1.06849	0.740384	1.04022	1
BAZ1A	0.918675	0.660378	0.986925	1
BAZ1B	0.931677	0.740384	0.958926	0.96
BBX	0.866667	0.667814	0.993551	1
BCAP31	1.02694	0.75507	1.00508	1
BCAS2	0.970588	0.892952	1.01515	1
BCAT1	1.01538	0.94494	0.911428	1
BCAT2	0.957929	0.725538	0.946994	1
BCCIP	1.02326	0.800327	0.985166	1
BCKDHA	0.984848	0.872546	0.931354	1
BCKDHB	0.980695	0.921563	0.957883	0.893
BCL10	1.03356	0.742194	1.02897	1
BCL2L13	1.07447	0.675442	0.957581	1
BCL7A	1.01274	0.974417	1.02337	1
BCLAF1	0.970492	0.834931	0.934653	0.96
BCOR	0.990431	0.957088	0.904708	0.712
BCR	0.942857	0.75507	0.918898	0.66
BCS1L	0.984127	0.916717	1.00387	1
BDH2	0.972441	0.834771	0.845032	0.898
BECN1	1.0102	0.973691	0.859584	0.711
BICD2	1.07173	0.471146	1.00809	1
BID	1.02083	0.873887	1.01804	1
BIRC6	0.92429	0.677066	0.975652	1
BLM	0.973856	0.856647	1.01013	1
BLMH	0.947195	0.795357	1.05694	0.96
BLVRA	1.02365	0.742194	0.972649	1
BLVRB	0.902778	0.75507	0.984482	1
BMS1	0.901235	0.44725	0.887023	0.406
BNIP1	0.986622	0.921563	1.05284	1
BOD1L	0.948718	0.3238
BOLA2	1.03401	0.675442	1.01263	1
BPHL	1.02092	0.926333	0.869121	0.595
BPNT1	1.04124	0.550979	1.04467	0.859
BPTF	0.934783	0.406745	0.923239	0.871
BRE	1.01613	0.934099	0.974223	1
BRI3BP	1.03367	0.837456	1.07251	0.96
BRIX1	0.942966	0.864768	1.02803	0.795
BROX	1.03015	0.886195	0.955613	0.471
BSG	1.05245	0.686797	0.964039	1
BTAF1	1.00339	0.974417	1.04836	0.96
BTF3	0.957929	0.856647	1.0016	1
BTF3L4	1.05051	0.762488	1.01389	1
BTN2A1	0.980583	0.948679	1.26502	0.682
BUB1B	0.942748	0.731394	0.926367	0.444
BUB3	0.993333	0.970818	0.998015	1
BUD31	0.995025	0.995854	0.977323	1
BYSL	1.03754	0.833819	0.99742	1
BZW1	0.944805	0.496547	0.880693	0.96
BZW2	0.945736	0.686299	0.994092	1
C10orf58	1.03689	0.818116
C11orf67	0.961089	0.742194
C12orf10	0.992032	0.964046	0.919813	1
C12orf11	1.02041	0.921563
C12orf45	0.939394	0.767535	1.08396	0.849
C12orf57	1.06383	0.834471	1.08475	0.895
C14orf149	0.941558	0.837456
C14orf166	0.942492	0.801925	0.99195	1
C14orf21	0.903846	0.853582
C15orf24	1.04377	0.72968
C15orf38	0.933962	0.829439	0.864093	0.727
C16orf62	0.986842	0.916901	1.0238	1
C16orf80	0.970968	0.807769	0.964196	0.969
C17orf37	1.05903	0.675442
C17orf75	0.973856	0.715531	0.970677	1
C17orf85	1.00481	0.996421	1.02026	1
C18orf19	0.988048	0.874559
C18orf21	1.03226	0.814157	1.07204	0.96
C18orf32	1.03646	0.903442	0.99295	1
C18orf55	1.04027	0.752067
C18orf8	1	1	1.05922	0.96
C19orf10	1	1	1.13397	0.854
C19orf25	1.08377	0.776846	0.888092	0.934
C19orf43	0.993421	0.957088	0.938878	0.945
C19orf47	0.980392	0.910518	1.11763	0.96
C19orf53	0.915152	0.284649	0.913188	0.96
C19orf6	0.842105	0.0106806
C19orf63	1.07179	0.603509
C1D	0.927273	0.785481	1.05445	1
C1orf123	1.02694	0.900364	1.07171	0.96
C1orf131	1.00654	0.960111	1.05835	0.96
C1orf163	0.960784	0.715531
C1orf173	1.02	0.927496
C1orf174	0.990291	0.974417	1.00959	1
C1orf198	1.04145	0.829115	0.946734	0.682
C1orf31	1.01333	0.973829
C1orf55	1.01342	0.911725
C1QBP	0.976898	0.836889	0.967745	1
C20orf108	1.04762	0.725102
C20orf11	0.947368	0.808944
C20orf27	1.10526	0.904938	0.93242	1
C20orf30	1.04778	0.433985
C20orf4	0.922705	0.752067
C20orf43	0.979452	0.954107
C20orf72	0.952191	0.862974
C21orf33	0.970199	0.834471	0.872451	0.542
C21orf59	1.0198	0.842733	0.934353	0.858
C21orf70	1	1
C22orf28	0.980132	0.808559
C2CD2L	1.03	0.916901	1.09133	0.96
C2orf18	0.985075	0.954962
C2orf47	1.015	0.856647	1.02402	1
C2orf49	0.899371	0.660378	0.998156	1
C2orf56	0.948052	0.869359
C2orf69	1	1	1.05805	0.96
C2orf79	1.05761	0.701838
C3orf1	1.03953	0.755492
C3orf17	1.03472	0.862974	1.06397	0.794
C3orf26	1.00641	0.993432
C3orf31	0.988095	0.927496
C3orf37	1.01325	0.911725	0.976409	1
C3orf63	0.990506	0.951494
C4orf14	0.929293	0.876645
C4orf43	1.1134	0.834771
C4orf49	1.02	0.856647
C5orf22	1.01	0.934698	0.986331	1
C5orf33	1.05842	0.675442
C5orf44	0.980519	0.903861
C5orf51	1.02041	0.874323	1.06265	0.96
C6orf115	1.02	0.934698
C6orf125	1.00794	0.968876
C6orf129	0.975369	0.841281
C6orf211	0.993506	0.979191	0.971075	1
C7orf50	1.0202	0.831814	0.934342	1
C8orf55	0.976096	0.818116
C8orf82	0.635036	0.834808	0.910773	0.96
C9orf114	0.985222	0.921563	0.924639	0.736
C9orf23	0.95283	0.921563
C9orf41	0.948052	0.783566	0.96965	0.795
C9orf5	1.01361	0.916901
C9orf64	1.1125	0.72968	0.994521	1
C9orf78	1.00503	0.97284	0.965122	1
C9orf82	1.05	0.864905
CA2	1.08966	0.401232	1.14755	0.0923
CA8	1.03306	0.887833	1.15376	0.956
CABIN1	0.981481	0.977861	1.00607	1
CACNA1E	1.10638	0.860079
CACNA2D1	1.05102	0.742194	0.940356	0.795
CACYBP	1.02685	0.808944	1.03289	0.979
CAD	1	1	0.997119	1
CADM1	0.966019	0.793148	1.0715	1
CADM4	1.04615	0.592935	1.08864	0.923
CALB1	1.01575	0.94494	0.934481	0.986
CALD1	0.960396	0.516045	0.907906	0.789
CALM1	1.1	0.829439	1.00152	1
CALU	0.996644	0.974444	1.12526	0.253
CAMK1D	1.01351	0.962297	0.972937	1
CAMK2D	0.958199	0.595319	1.03995	1
CAMK2G	0.951613	0.496547	0.935612	0.96
CAMLG	1.13592	0.872546	1.11303	0.312
CAMSAP1	1.00336	0.974417	0.95151	0.85
CAND1	0.977049	0.876645	0.961029	0.847
CAND2	0.929245	0.834808	0.917624	0.96
CANT1	1.05076	0.834808	1.00623	1
CAP1	1.02721	0.808944	0.978644	1
CAP2	0.990033	0.919448	0.903477	0.756
CAPN1	0.996678	0.976933	0.994792	1
CAPN2	0.989967	0.923565	0.906302	0.893
CAPNS1	1.02649	0.834808	0.978401	0.96
CAPRIN1	0.961783	0.853556	0.96215	0.221
CAPZA1	1.05172	0.550979	0.983886	0.96
CAPZA2	0.972441	0.887431	0.956082	0.698
CAPZB	0.993289	0.97284	0.935774	0.96
CARHSP1	0.984496	0.919448	0.938626	0.887
CARM1	1.02048	0.902976	0.991429	1
CARS	1.0332	0.807769	0.992167	1
CARS2	0.96875	0.933341	0.962762	1
CASK	0.980545	0.919448	1.05007	0.701
CASKIN2	0.98	0.862974	1.00339	1
CASP14	0.938356	0.874559
CASP6	0.937107	0.715531	0.941516	0.795
CASP7	1.05208	0.876645	1.00433	1
CASP8	1.01005	0.948749	1.00679	1
CAST	0.97351	0.679361	0.922606	0.811
CAT	0.986532	0.911725	0.893657	0.46
CBARA1	1.00503	0.978555
CBFB	0.985149	0.963174	0.936608	0.46
CBL	0.922078	0.725102	1.02395	1
CBR1	1	1	0.993546	1
CBR3	1.02439	0.862974	0.898917	1
CBR4	1.07143	0.862974	0.972745	0.989
CBS	0.97351	0.829332	0.9216	0.821
CBWD1	0.829545	0.737127	1.07683	0.911
CBX2	0.980952	0.911725	0.96316	0.96
CBX3	0.948387	0.725538	0.886787	0.507
CBX6	0.934579	0.795357	1.03012	1
CBX8	0.924528	0.715531	0.731042	0.284
CC2D1A	1.01338	0.862974	1.04003	1
CC2D1B	1.03191	0.834471	1.02526	1
CCAR1	0.891975	0.437646	0.84771	0.707
CCBL2	0.990244	0.964046	0.939314	0.96
CCDC109A	0.974522	0.921563
CCDC115	1.09655	0.72968	0.971465	1
CCDC117	1.04407	0.774488	1.22423	0.0298
CCDC124	0.973597	0.721073	0.910848	0.873
CCDC132	1.04138	0.818116	0.944262	0.96
CCDC134	1.00976	0.966922	0.947865	1
CCDC137	0.966184	0.865001	0.98253	1
CCDC22	0.980392	0.862974	0.913806	0.96
CCDC25	1.02069	0.919448	0.89941	0.407
CCDC43	1.02721	0.892187	0.925558	0.584
CCDC47	0.961165	0.925403	1.0997	0.496
CCDC51	1.04564	0.804028	0.896005	0.96
CCDC55	1.22059	0.644806
CCDC56	0.990196	0.919448
CCDC59	1.08763	0.512845	1.10416	0.681
CCDC6	0.970395	0.731394	0.940543	0.795
CCDC75	1.0068	0.973829
CCDC8	1.09783	0.860079	0.89677	0.96
CCDC86	0.977918	0.834471	0.944606	0.84
CCDC88A	0.9	0.9075	0.850398	0.372
CCDC88C	1.07955	0.675442	1.06057	1
CCDC93	1.08247	0.725538	1.07474	1
CCDC94	0.966667	0.866321	1.04887	0.96
CCDC99	1.03448	0.871436
CCNB1	0.980392	0.701838	0.998717	1
CCNB2	0.952229	0.516045	0.906518	0.76
CCNH	1.07692	0.740802	0.939185	0.96
CCNK	0.940789	0.856647	1.13393	0.975
CCNT1	0.966887	0.880186	1.06282	0.487
CCNYL1	1.0266	0.898798	1.05518	1
CCT2	0.993197	0.972349	1.02154	0.96
CCT3	1	1	1.00419	1
CCT4	1.00671	0.970818	1.02911	0.795
CCT5	1.00332	0.985112	0.992183	1
CCT6A	1.02365	0.876645	1.05384	0.778
CCT7	1.02034	0.922781	1.08331	0.823
CCT8	0.99	0.92918	0.992179	1
CD151	0.976834	0.874559	0.930948	0.96
CD276	1.0473	0.865001	0.960152	0.982
CD2AP	1.02703	0.788135	0.997666	1
CD2BP2	0.945946	0.81823	0.981676	1
CD320	0.86875	0.595319	0.910214	0.496
CD3EAP	0.990099	0.966266	0.990852	1
CD46	1.03061	0.598958	0.993834	1
CD47	0.996732	0.98754	1.01899	1
CD81	0.966292	0.834808	0.990654	1
CD9	0.925234	0.841281	1.09658	0.809
CD97	1.13333	0.665482	0.943965	1
CD99	1.02062	0.964046	0.914008	0.96
CDC123	0.937107	0.626189	0.971068	0.96
CDC16	0.94822	0.808447	0.990194	1
CDC20	0.97351	0.921563	0.971921	1
CDC23	0.973077	0.829439	1.01386	1
CDC25C	1.02055	0.939408	1.09302	0.531
CDC27	0.948882	0.731394	0.977562	0.985
CDC34	1.03061	0.818116	0.945857	0.936
CDC37	0.964286	0.767535	0.970431	0.96
CDC40	1.09483	0.960111	1.00219	1
CDC42	1.04392	0.715531	0.994301	1
CDC42BPA	0.928571	0.834771	0.790172	0.749
CDC42BPB	1	1	0.906848	0.872
CDC42EP1	0.960526	0.75507	1.06382	1
CDC5L	1.01987	0.911725	1.02813	1
CDC73	0.970874	0.791837	1.0318	1
CDH2	0.968992	0.873887	0.926519	0.76
CDK1	1.02349	0.834471	1.04422	0.693
CDK11B	0.885714	0.357304	0.95954	1
CDK12	0.888889	0.270745	0.939817	0.887
CDK13	1.06842	0.887833	0.932295	0.807
CDK16	1.03586	0.7823	0.99631	1
CDK17	1.1134	0.795357	1.08632	0.855
CDK2	0.988048	0.922608	0.980395	1
CDK2AP1	0.791391	0.801925	1.03965	1
CDK4	1.0473	0.839385	0.95668	0.236
CDK5RAP1	0.907692	0.59894	0.877467	0.795
CDK5RAP2	0.892473	0.735154	0.946559	0.96
CDK5RAP3	1.02024	0.916901	1.1187	0.96
CDK6	1.08947	0.584708	0.998564	1
CDK7	1.0251	0.866321	0.927013	0.96
CDK9	0.99	0.954962	0.895337	0.795
CDKAL1	1	1	0.812856	0.47
CDKN2A	0.920266	0.75507	0.939814	1
CDKN2AIP	0.986711	0.911725	1.09062	0.807
CDKN2C	0.926471	0.550979	0.824155	0.305
CDS2	1.02041	0.954962	1.08332	0.795
CDSN	0.95	0.856647
CDT1	0.889908	0.856647	0.946629	1
CDV3	0.989865	0.951494	1.1081	0.96
CEBPZ	0.926282	0.526463	0.958183	0.96
CECR5	0.970199	0.841281	1.02828	1
CELF1	0.990244	0.964046	0.87694	0.866
CELF2	0.996743	0.976933	1.07067	1
CELSR1	0.947115	0.665482	1.00145	1
CENPB	0.931373	0.758553	0.975542	1
CENPE	1.07534	0.852599	1.09246	0.795
CENPE	1.02797	0.935734	1.09246	0.795
CENPF	1.06316	0.829129	0.955218	0.96
CENPF	0.973597	0.834471	0.955218	0.96
CENPH	1.0297	0.921563	0.918895	0.795
CENPV	0.954248	0.911725	0.96727	0.96
CEP110	0.97549	0.898798
CEP170	1	1	0.94297	0.875
CEP55	1.00676	0.970818	1.03057	1
CEP97	1.09524	0.860079	1.06032	1
CEPT1	1.11268	0.77391	1.18444	0.554
CFL1	1.00667	0.969127	0.921491	0.887
CFL2	1.01333	0.928675	1.02606	0.989
CGGBP1	1	1	1.04046	0.997
CHAC2	1.1134	0.550979	1.02903	1
CHAF1A	0.943396	0.919448	0.936664	0.898
CHAF1B	1.02658	0.72968	0.962046	0.96
CHCHD3	0.949367	0.679361	0.99567	1
CHCHD6	0.960784	0.856647	0.840784	0.935
CHD1	0.963636	0.867863	0.967949	1
CHD1L	0.951807	0.807769	0.925374	0.795
CHD2	0.967105	0.916025	0.952336	1
CHD3	0.983713	0.970818	0.77104	0.795
CHD4	0.943218	0.72968	0.982121	1
CHD5	0.89404	0.744145	1.01759	1
CHD8	0.934866	0.516293	1.03548	1
CHEK1	0.933333	0.872546	0.966129	1
CHEK2	1.04138	0.873887	1.10499	0.96
CHERP	0.980676	0.834808	1.04421	1
CHID1	0.955414	0.526463	0.818692	1
CHML	0.980769	0.94494	0.90178	0.583
CHMP1A	1	1	0.952169	0.96
CHMP1B	0.986667	0.951494	0.979951	1
CHMP2B	1.01	0.927496	1.02741	0.982
CHMP4A	1.01653	0.938718	1.01092	1
CHMP4B	1.004	0.974417	0.920646	0.96
CHMP5	0.99	0.911725	0.969044	0.96
CHMP6	0.989899	0.957088	0.917284	0.96
CHORDC1	1.02414	0.862974	1.33804	0.129
CHP	1	1
CHRNA5	1.08511	0.755492	1.0641	0.998
CHTOP	0.896341	0.807769	1.00245	1
CHUK	1.008	0.954962	1.05423	0.96
CIAO1	0.923664	0.692369	0.962548	0.758
CIAPIN1	0.91875	0.0377117	0.992707	1
CIRBP	0.683398	0.701838	0.908317	0.897
CIRBP	0.958599	0.814157	0.908317	0.897
CIRH1A	0.989899	0.868318	0.882234	0.862
CISD1	1.00662	0.968876	0.984754	0.914
CISD2	1.03629	0.779172	1.03418	1
CIT	1	1	0.959969	0.96
CIZ1	0.996063	0.974417	0.98661	1
CKAP2	0.996	0.970818	1.0241	1
CKAP4	1.02389	0.834771	1.07561	0.777
CKAP5	1.00336	0.943608	0.987724	1
CKB	1.00683	0.978469	0.976046	1
CKMT1A	1.00673	0.964046	0.976875	1
CLASP1	0.976898	0.834771	1.0032	1
CLASP2	1.01375	0.931853	0.920149	0.444
CLCC1	1.06272	0.521219	1.04562	0.795
CLCN3	0.91195	0.654154	0.951063	0.553
CLIC1	0.996721	0.974417	1.01172	1
CLIC4	0.929412	0.795357	1.11534	0.294
CLINT1	0.961165	0.752067	1.01513	1
CLIP1	0.963696	0.510137	0.899863	0.27
CLNS1A	1.06552	0.75507	0.92802	0.6
CLP1	0.953947	0.811453	1.13062	0.795
CLPB	1.00664	0.957088	1.00929	1
CLPP	1.03819	0.800327	0.976642	1
CLPTM1	1.03754	0.44808	1.12908	0.795
CLPTM1L	1.03644	0.852685	1.05714	0.914
CLPX	0.989933	0.874323	0.99805	1
CLSPN	0.943925	0.767535	0.935972	0.96
CLTA	0.983713	0.933341	0.951876	0.947
CLTB	1.03436	0.856647	0.945327	1
CLTC	1.01347	0.94494	1.03673	0.96
CLTCL1	0.857143	0.258518	0.906922	0.795
CLU	0.947368	0.957088	1.03638	0.96
CMAS	0.977778	0.856647	1.00243	1
CMBL	1.0301	0.866321	0.878563	0.875
CMPK1	1.00662	0.97284	1.0784	0.37
CNBP	0.883582	0.550392	1.10871	0.705
CNDP2	1.06643	0.715531	1.05085	0.923
CNN2	0.993197	0.97284	1.12359	0.96
CNN3	0.977199	0.874323	1.02611	1
CNNM2	0.993333	0.97284	0.958474	1
CNNM3	0.96347	0.960111	0.932323	0.967
CNNM4	1.07732	0.750511	0.925377	0.84
CNOT1	1.02341	0.829115	0.943041	0.953
CNOT2	1.02341	0.834771	0.945394	0.96
CNOT3	0.980392	0.77391	0.879701	0.96
CNP	0.986667	0.921563	0.987004	1
CNPY2	1.00683	0.921563	0.977359	1
CNPY3	1.01215	0.893662	1.14363	0.558
COASY	1	1	1.02931	1
COBRA1	1.00402	0.978469
COG1	1.01613	0.934675	0.928155	0.934
COG2	1.0359	0.901087	0.904585	0.87
COG5	1.02869	0.839572	0.890761	0.795
COG6	0.993007	0.974417	1.02731	1
COG7	1.00985	0.957811	1.00267	1
COIL	0.973333	0.974417	0.975319	1
COL14A1	1.02041	0.902976	0.932215	0.795
COL4A2	1.01587	0.967639	0.946668	0.96
COL4A3BP	0.996016	0.975824	1.00514	1
COMMD1	0.979381	0.962385	0.814212	0.744
COMMD4	0.980583	0.829129	0.972393	0.96
COMT	0.929204	0.904938	0.971943	1
COMTD1	1.00405	0.974417	0.926247	1
COPG	1.04467	0.570039
COPS2	0.986842	0.938718	1.00128	1
COPS3	0.97411	0.812393	0.99443	1
COPS4	0.99	0.951494	1.00381	1
COPS5	1.09408	0.752067	1.11883	0.795
COPS6	1.07333	0.789099	0.974498	1
COPS7A	1.02062	0.954931	0.927773	0.795
COPS7B	1.07531	0.818116	0.913193	0.999
COPS8	0.889968	0.516045	0.99278	1
COQ3	0.980769	0.934698	0.884633	0.396
COQ5	0.963855	0.856647	0.96818	1
COQ6	1.00503	0.974417	0.921481	0.96
COQ9	0.993333	0.972349	0.934277	0.853
CORO1B	0.970779	0.909482	0.892635	0.795
CORO1C	1.01286	0.974417	0.938325	0.916
CORO7	1.02373	0.931106	0.845745	0.868
COTL1	1.00357	0.993432	0.908724	0.862
COX15	0.980695	0.921563	0.905537	0.795
COX18	1.04082	0.856647	0.941145	0.878
COX4I1	0.957377	0.829115	0.971966	1
COX4NB	0.967846	0.856668
COX5A	1.06452	0.850289	0.991382	1
COX5B	0.974763	0.921563	0.964489	1
COX6C	1.02649	0.970646	1.00473	1
COX7A2	0.971698	0.876645	1.01211	1
COX7A2L	1.00498	0.973691	0.875218	0.914
COX7B	0.993464	0.993432	1.00552	1
CPD	1.0066	0.957811	1.00863	1
CPE	1.04317	0.697079	0.98299	1
CPNE1	0.945513	0.856647	1.04983	0.799
CPNE3	1.00643	0.974417	0.99189	1
CPNE8	0.934579	0.841281	0.983052	1
CPOX	0.937008	0.72968	0.949086	0.96
CPPED1	1.02069	0.934675	1.15258	0.96
CPSF1	0.970492	0.868318	1.00195	1
CPSF2	1.00403	0.991754	0.982227	1
CPSF3	0.957854	0.715531	0.980024	1
CPSF3L	1	1	0.993841	1
CPSF4	0.917293	0.725538	1.00305	1
CPSF6	0.918831	0.75507	0.956733	0.795
CPSF7	0.960784	0.75507	0.940001	1
CPT2	1.02041	0.805184	0.902567	0.369
CPVL	0.960784	0.665482	0.971386	0.96
CREB1	0.93038	0.623081	1.0473	0.96
CREBBP	1.15152	0.834808	0.942268	1
CRK	1.03767	0.839149	1.02064	0.96
CRKL	0.968127	0.834808	1.03055	0.795
CRLF3	1	1	0.958143	0.96
CRNKL1	0.972656	0.873887	1.02157	1
CROT	1.04115	0.308581	0.962461	0.96
CRTAP	1.00503	0.964046	0.977548	0.96
CRYZ	1.02712	0.862974	0.983646	0.955
CS	0.996656	0.974417	1.04011	0.636
CSDA	0.98366	0.876645
CSDE1	0.977199	0.758553	0.991342	1
CSE1L	0.993377	0.960639	0.995775	1
CSK	1.0404	0.758553	0.990352	1
CSNK1A1	0.942584	0.744145	0.950913	0.598
CSNK1E	0.964981	0.834471	1.01189	1
CSNK2A1	1	1	0.956703	1
CSNK2A2	1	1	1.03556	1
CSNK2B	0.961039	0.834771	1.03226	1
CSRP1	0.91954	0.471146	1.04427	1
CSRP2	0.93871	0.161414	1.02516	1
CST3	0.972414	0.902676	0.944878	0.923
CSTA	1.05333	0.935976
CSTB	1.0303	0.903861	0.95901	1
CSTF1	0.966184	0.856647	1.03937	1
CSTF2	0.986755	0.90258	0.900203	0.795
CSTF2T	0.990033	0.874323	0.894361	0.542
CSTF3	1.00669	0.962297	1.0813	0.923
CTAGE5	1.01015	0.924975	0.991604	1
CTBP1	0.992032	0.940108	0.918315	0.705
CTBP2	1.00331	0.964046	1.09936	0.799
CTCF	0.914634	0.834771	1.08889	0.855
CTDNEP1	1.02667	0.715531	1.00186	1
CTDP1	1.00985	0.964046	0.937214	0.687
CTH	1.03297	0.895494	1.00885	1
CTNNA1	0.974277	0.834471	0.983542	1
CTNNAL1	0.94375	0.862974	0.959009	0.997
CTNNB1	0.941558	0.784489	0.981248	0.96
CTNNBL1	1.01929	0.955416	0.952369	1
CTNND1	1.02676	0.856647	0.953118	0.96
CTPS	0.951768	0.752067
CTPS2	0.957143	0.795357	0.92729	1
CTR9	0.901235	0.258518	0.904769	0.929
CTSA	0.950758	0.835153	0.994582	1
CTSB	1.00337	0.974417	1.03112	1
CTSC	0.976285	0.875052	1.0813	0.828
CTSD	0.947368	0.660378	1.05751	0.96
CTSL1	1.08681	0.222006
CTSZ	0.973684	0.862974	1.04672	0.96
CTTN	1.01007	0.919448	1.07373	0.96
CTTNBP2NL	1.07692	0.406001	1.02086	1
CUEDC2	1.07407	0.715531	0.947114	0.749
CUL1	0.983444	0.834771	0.884962	0.483
CUL2	1.00669	0.954962	1.01536	1
CUL3	1.02326	0.919448	1.04492	0.96
CUL4A	0.949045	0.829439	1.06013	0.96
CUL4B	1.00337	0.973829	0.948907	1
CUL5	1.016	0.847812	1.12433	0.578
CUL7	0.923077	0.701838	0.884328	0.96
CUTA	0.919732	0.874323	0.912893	0.887
CUTC	1.0068	0.960111	0.947759	0.96
CUX1	1	1	0.914974	0.96
CUX1	1	1	0.914974	0.96
CWC15	0.924242	0.82784	0.987724	1
CWC27	0.771429	0.856647	0.97054	1
CWF19L1	0.964169	0.400829	0.967183	0.96
CXADR	0.980392	0.874323	0.936668	0.886
CXorf26	1.028	0.81189
CXorf56	0.954839	0.72968	0.965196	0.846
CXorf57	1.02488	0.874323	0.962253	0.96
CYB5A	0.973597	0.75507	1.04934	0.96
CYB5B	1	1	1.0002	1
CYB5R1	1.06283	0.315304	1.07753	0.87
CYB5R3	0.993311	0.97284	1.0045	1
CYC1	0.970968	0.852599	0.996663	1
CYCS	1.00656	0.987643	1.04977	0.829
CYFIP1	1.02623	0.921563	0.92627	0.743
CYFIP2	1.04667	0.856647	1.01912	0.96
CYP20A1	1	1	1.03639	1
CYP4X1	1.12766	0.681165	0.876186	0.989
CYP51A1	1.14184	0.498459	1.0744	0.399
DAD1	0.972603	0.964046	0.992821	1
DAG1	0.934641	0.452886	1.02116	1
DAK	1.00333	0.974417	0.829657	0.795
DAP3	0.96129	0.833819	0.998532	1
DARS	0.986755	0.945037	1.00448	1
DARS2	0.983713	0.857484	0.953989	0.96
DAXX	0.915094	0.596116	0.942686	0.738
DAZAP1	0.964401	0.818116	0.961571	1
DBN1	0.990536	0.974417	0.909262	0.96
DBNL	1.01678	0.811453	0.919219	0.795
DBT	1.04103	0.919448	1.01955	1
DCAF7	1.10213	0.516045	0.96844	0.863
DCAF8	0.915094	0.725538	0.90927	0.558
DCAKD	1.07653	0.767638	1.0119	1
DCD	1.07895	0.954656
DCK	1.01523	0.911725	0.988446	1
DCPS	0.983333	0.884704	0.837673	0.96
DCTN1	1.01351	0.856647	0.922519	0.795
DCTN2	0.967105	0.72968	0.999332	1
DCTN3	0.996667	0.974417	0.992849	1
DCTN4	1.02055	0.808559	1.07128	0.913
DCTN5	1.00505	0.974417	1.0037	1
DCTPP1	0.887147	0.795357	0.937732	0.988
DCUN1D1	0.974874	0.869359	1.01511	1
DCUN1D5	1.0201	0.904938	0.853228	0.369
DCXR	1.00339	0.97284	0.969534	1
DDAH1	1.02449	0.866321	0.93578	0.795
DDAH2	1.0829	0.715531	1.09605	1
DDB1	0.96732	0.72968	1.02495	0.619
DDB2	1.01215	0.862974	0.843031	0.864
DDI2	1.04202	0.891025	1.09978	0.929
DDRGK1	1.1032	0.512845	1.0403	0.96
DDT	1.02449	0.876645	0.934613	1
DDX1	0.980198	0.834808	0.990269	1
DDX17	0.936909	0.75507	1.00624	1
DDX18	0.9653	0.807769	0.98385	1
DDX19A	1	1	1.0449	0.96
DDX19B	1.02062	0.948679	0.886019	0.807
DDX20	1.01311	0.961151	0.981348	1
DDX21	0.938272	0.834771	1.04714	0.492
DDX23	0.936709	0.752067	0.921961	0.066
DDX24	1.02667	0.75507	0.977658	1
DDX27	0.956522	0.839572	0.920164	0.934
DDX28	0.914397	0.814838	0.942873	0.96
DDX31	0.94686	0.516045	0.94905	1
DDX39A	0.992126	0.974417	1.04241	0.748
DDX39B	0.97411	0.914918	0.989418	1
DDX3X	1.0099	0.960111	1.12717	0.898
DDX4	0.960976	0.818116
DDX41	0.961538	0.924975	0.959993	0.993
DDX42	0.917197	0.526573	0.966933	0.824
DDX46	0.906542	0.543552	0.91973	0.96
DDX47	0.957792	0.856647	0.952016	0.663
DDX49	1.02745	0.876645	0.948519	0.96
DDX5	0.968553	0.808559	0.998119	1
DDX50	0.961905	0.807769	1.06317	0.795
DDX51	0.96063	0.856647	0.857299	0.539
DDX52	1	1	1.0524	0.96
DDX54	0.943925	0.664429	0.92103	0.929
DDX55	0.917431	0.314882	0.963867	0.96
DDX56	0.965385	0.839572	0.960716	0.874
DDX6	1.03041	0.856647	1.04217	0.545
DECR1	0.963816	0.795357	0.790425	0.619
DEK	0.91875	0.300829	0.999973	1
DENND4C	0.983871	0.904192	0.964511	0.96
DENR	0.926752	0.400253	1.09296	0.102
DERA	1.05285	0.86301	0.97993	1
DES	0.842105	0.799357
DFFA	1.05536	0.668733	0.971772	1
DGCR14	0.994924	0.970875	1.06594	1
DGCR8	0.943396	0.752067	0.960276	0.87
DHCR24	1.04138	0.931106	0.954598	0.76
DHCR7	1.09859	0.71914	0.99143	1
DHFR	1.04068	0.623081	1.01879	0.983
DHPS	1.03226	0.865001	0.937877	1
DHRS13	0.936306	0.755492	1.17806	0.821
DHRS4	1.02905	0.834808	1.00479	1
DHRS7	1.02357	0.833819	0.997513	1
DHRS7B	1.06137	0.355054	1.11771	0.66
DHTKD1	0.965665	0.954962	0.93259	0.711
DHX15	0.980519	0.867238	0.99169	1
DHX16	0.927215	0.623081	0.947821	0.76
DHX29	0.970395	0.834808	0.985365	1
DHX30	0.977124	0.892228	0.934603	0.875
DHX36	1.01195	0.951494	1.00591	1
DHX37	1	1	0.957776	0.992
DHX38	1.03629	0.834808	0.990972	1
DHX40	1.47872	0.834771	0.978567	1
DHX57	0.962733	0.974417	0.988424	1
DHX9	0.955272	0.743806	1.01082	1
DIABLO	1.00685	0.954962	0.926058	0.744
DIAPH1	0.954098	0.750511	0.999366	1
DICER1	0.9	0.59894	0.978056	1
DIDO1	0.990164	0.927496	1.00266	1
DIEXF	1.05392	0.755492	1.02197	1
DIMT1L	0.951128	0.71376
DIP2B	1.01523	0.946789	0.961432	1
DIS3	0.986711	0.874559	1.02281	0.989
DIS3L2	0.952381	0.516045	0.886351	0.854
DKC1	0.952381	0.808559	0.940279	0.795
DLAT	0.977492	0.934309	0.979044	0.987
DLD	1.00336	0.968876	0.958632	0.96
DLG1	0.987013	0.968876	1.05747	0.807
DLG3	1	1	0.992396	1
DLGAP5	1.01	0.904192	0.957625	0.96
DLST	1.02703	0.808559	1.03311	0.96
DMAP1	0.942675	0.742194	0.954769	1
DMD	0.947368	0.660378	0.870446	0.723
DMPK	0.90566	0.834808	0.937443	0.864
DNA2	1.01493	0.921563	0.99924	1
DNAH10	0.942857	0.874323
DNAH2	0.808696	0.856647
DNAH3	1.0596	0.886195
DNAJA1	1.01007	0.930331	1.2522	0.0139
DNAJA2	0.977273	0.856647	1.09618	0.567
DNAJA3	1.04348	0.856491	1.01163	1
DNAJB1	1.07368	0.140632	1.58916	0.0224
DNAJB12	1.06122	0.136594	0.985672	1
DNAJB4	1.1087	0.725538	1.42274	0.351
DNAJB6	1.0453	0.570039	1.12276	0.558
DNAJC1	1.04545	0.67022	0.997008	1
DNAJC11	0.971698	0.862974	1.017	1
DNAJC13	0.906103	0.755492	0.913482	0.914
DNAJC19	1.06826	0.718637	0.929142	1
DNAJC2	1	1	0.980966	1
DNAJC21	0.914286	0.834471	1.04807	0.96
DNAJC5	0.930693	0.675442	1.00155	1
DNAJC7	1.02721	0.71376	1.00319	1
DNAJC8	0.951768	0.71914	0.94835	0.934
DNAJC9	0.993333	0.957811	0.946649	0.866
DNM1	0.96	0.75507	1.32342	0.795
DNM1L	1.00337	0.974417	0.995449	1
DNM2	1.01619	0.876645	0.960335	0.96
DNMT1	0.967846	0.69808	0.940732	0.795
DNPEP	0.975369	0.954376	1.02029	1
DNTTIP2	0.924528	0.785481	1.04518	0.359
DOCK1	1.0101	0.856647	0.921245	0.795
DOCK11	0.986842	0.874559	0.856258	0.567
DOCK7	0.980132	0.878696	0.920112	0.968
DOLPP1	1.01058	0.97284	1.0169	1
DONSON	1.14737	0.740384	0.984142	1
DOPEY2	1.06081	0.755492	0.940939	0.96
DPAGT1	1.05102	0.742194	1.00232	1
DPF2	0.888087	0.244491	1.19791	0.352
DPH1	0.923664	0.471146	1.00436	1
DPH2	0.960784	0.856647	0.946969	0.96
DPH5	0.970297	0.895494	1.13686	0.913
DPM1	1.01351	0.902976	0.92102	0.96
DPP3	1.01215	0.921563	0.895978	0.96
DPP8	0.907407	0.898798	0.898698	0.656
DPP9	0.951923	0.798884	0.939111	1
DPY30	1.0202	0.933341	0.973463	0.96
DPYS	1	1
DPYSL2	0.9699	0.798884	0.927108	0.687
DPYSL3	1.03103	0.834471	0.945271	0.747
DPYSL4	0.98	0.969127	1.22313	0.795
DPYSL5	1	1	0.973083	0.804
DRG1	0.969595	0.934698	1.03068	1
DRG2	0.979757	0.862974	0.991745	1
DSC1	0.93617	0.899275
DSC2	0.961538	0.856647	1.01893	0.911
DSG1	1.07692	0.902676
DSG2	0.962406	0.942669	0.933753	0.871
DSP	0.951923	0.664957	0.941733	0.853
DST	1.008	0.973809	0.829221	0.804
DSTN	0.996678	0.976933	0.987936	1
DTD1	0.980198	0.865001	0.910657	0.875
DTL	1.06897	0.725102	0.984457	1
DTNA	0.992032	0.954962	0.899422	0.922
DTYMK	1.02	0.947318	0.925483	0.84
DUS1L	0.954545	0.839572	0.910083	0.795
DUS2L	1.01531	0.924975
DUS3L	1.06061	0.767535	0.981537	1
DUSP3	1	1	1.03356	0.929
DUT	0.974026	0.891025	0.94464	0.984
DVL2	0.908497	0.457098	0.95767	1
DVL3	0.923077	0.596154	1.02854	1
DYNC1H1	1.05208	0.640818	1.07516	0.96
DYNC1I2	1.04514	0.497021	1.01451	1
DYNC1LI1	1.00671	0.964046	1.0715	0.864
DYNC1LI2	1.00997	0.904938	1.09028	0.635
DYNC2H1	0.996078	0.976933	0.935112	0.931
E2F4	0.979592	0.963795	0.947671	1
EAPP	1.09722	0.338021	1.10943	0.873
EARS2	0.960784	0.742194	1.00521	1
EBNA1BP2	0.945161	0.875052	0.989306	1
EBP	1.02857	0.97284	0.945969	0.96
ECD	0.960526	0.75507	0.958453	0.818
ECE1	0.967105	0.818116	0.879246	0.721
ECH1	0.97351	0.71376	0.84876	0.797
ECHDC1	1.03061	0.686299	1.08641	0.66
ECHS1	0.990132	0.919448	0.962349	0.96
ECI1	1.08017	0.244491	0.965747	1
ECI2	1.0121	0.948749	0.953287	0.795
ECM29	0.963455	0.856647
ECSIT	0.992908	0.993432	0.950622	0.975
ECT2	1.0202	0.829129	0.984246	1
EDC3	1.0081	0.927496	1.01622	1
EDC4	1.01695	0.924975	0.983688	1
EDF1	0.996711	0.970818	0.959806	1
EDRF1	0.987179	0.960111
EEA1	0.915309	0.18997	1.00126	1
EED	0.929687	0.801925	0.863623	0.308
EEF1A1P5	0.970297	0.829439
EEF1A2	1	1	0.924587	0.966
EEF1B2	0.973684	0.852599	1.00705	1
EEF1D	0.973597	0.834471	0.929714	0.96
EEF1E1	1.02349	0.834771	1.03573	0.993
EEF1G	1.01351	0.943922	0.946865	0.648
EEF2	0.983444	0.931106	0.990457	1
EEF2K	1.00685	0.94494	0.822148	0.587
EEFSEC	1	1	0.818784	0.795
EFHA1	1.01299	0.97284
EFHD1	1.09167	0.540854	0.959015	1
EFHD2	1	1	0.880979	0.305
EFTUD1	0.988235	0.948679	0.989824	1
EFTUD2	0.955836	0.862974	1.05328	0.96
EGLN1	0.986842	0.924975	0.962297	0.863
EHD1	0.98008	0.834808	0.991552	1
EHD4	1.01266	0.970818	1.08022	0.96
EHMT1	0.949045	0.75507	0.930336	0.96
EHMT2	0.943396	0.841281	0.847115	0.298
EI24	1	1	1.0177	1
EIF1	0.965385	0.856647	0.967339	1
EIF1AX	0.96129	0.808944	1.05964	0.795
EIF2A	0.977124	0.834771	1.06698	0.96
EIF2AK2	0.965116	0.911725	1.03924	1
EIF2B1	0.992157	0.968876	0.958968	1
EIF2B2	0.98419	0.892693	0.980089	1
EIF2B3	1.03659	0.873887	1.01504	1
EIF2B4	0.980198	0.874323	0.982448	1
EIF2B5	0.93871	0.795357	1.00139	1
EIF2D	0.988048	0.951494	1.04479	1
EIF2S1	1.01007	0.904938	1.02118	0.963
EIF2S2	1.00333	0.974444	1.00655	1
EIF2S3	0.970297	0.72968	0.98576	0.966
EIF3A	0.952381	0.774546	0.937151	0.795
EIF3B	0.970492	0.856647	1.00735	1
EIF3C	0.970684	0.852599	1.01516	1
EIF3D	0.961165	0.834771	0.965447	0.96
EIF3E	0.958199	0.785481	0.985225	1
EIF3F	1.00332	0.98754	0.947927	0.96
EIF3G	0.964052	0.800327	0.916453	0.911
EIF3H	0.964052	0.818116	0.975642	1
EIF3I	0.947712	0.841281	0.946934	0.779
EIF3J	0.97377	0.812393	1.05091	0.96
EIF3K	0.970492	0.856647	0.938768	0.966
EIF3L	0.970588	0.807769	1.00926	1
EIF3M	0.979798	0.955416	1.03016	0.839
EIF4A1	1.00662	0.964276	0.990544	1
EIF4A2	1.00667	0.921563	1.04181	1
EIF4A3	0.987013	0.951548	0.929738	0.795
EIF4B	0.945338	0.558097	0.945712	0.795
EIF4E	0.984127	0.921563	0.842719	0.795
EIF4E2	1.03239	0.886195	0.967138	0.891
EIF4EBP1	1.07042	0.856647	0.987942	1
EIF4G1	0.996711	0.978555	0.963379	0.835
EIF4G2	0.963816	0.75507	0.960584	0.804
EIF4G3	1.01	0.919448	0.933933	0.887
EIF4H	0.996667	0.974444	0.987673	1
EIF5	0.983553	0.943608	1.3075	0.18
EIF5A	0.986971	0.970646	0.943589	1
EIF5B	0.958333	0.793148	0.840674	0.969
EIF6	0.992	0.974417	0.965362	1
ELAC2	0.970492	0.731394	0.938784	0.96
ELAVL1	0.94704	0.74556	0.97015	0.96
ELAVL2	1.02597	0.952642	0.976139	0.96
ELMO2	1.0628	0.951548	1.14614	0.453
ELMOD2	0.965854	0.863227	1.13464	0.777
ELOVL5	1.08421	0.856647	1.25682	0.457
ELP2	0.946602	0.623081	1.00481	1
ELP3	1.02008	0.862974	0.87703	0.795
ELP4	0.933333	0.899275	0.953149	1
EMD	1.02034	0.829115	1.05149	1
EMG1	1	1	0.969715	0.96
EML1	1.0049	0.989839	0.899867	0.496
EML4	0.966887	0.760274	1.10808	0.96
EMP2	1.00943	1	1.07729	0.929
ENAH	1.03741	0.834471	0.937802	0.804
ENDOD1	1.01361	0.964046	0.863118	0.539
ENDOG	0.951691	0.779172	0.903079	1
ENO1	1.01701	0.916093	0.999286	1
ENO2	1.03741	0.856647	1.16548	0.795
ENO3	1	1	0.769205	0.4
ENO4	0.855856	0.829439
ENOPH1	1.01053	0.977861	0.985927	1
ENPP1	0.968379	0.244491	0.958315	0.96
ENSA	1.01667	0.868602	0.926908	0.795
EP300	0.916667	0.603509	1.00554	1
EP400	0.915888	0.343289	0.952158	1
EPB41	0.983553	0.921563	0.93343	0.707
EPB41L1	0.993333	0.921563	0.884966	1
EPB41L2	0.967638	0.701838	0.91424	0.96
EPB41L3	0.990099	0.919448	0.90328	0.531
EPB41L5	0.985149	0.951649	1.00958	1
EPCAM	1.13866	0.0431736	1.09185	0.673
EPHA2	1.02703	0.852685	1.0977	0.871
EPHA4	1.04098	0.784489	0.86607	0.795
EPHA5	1.03191	0.957088	0.839933	0.636
EPHA7	1.02834	0.840777	0.953245	1
EPHB4	1.00985	0.939408	1.05454	0.911
EPHX1	1.01361	0.886012	1.00428	1
EPN1	1.0101	0.954962	1.01484	1
EPN2	0.954248	0.839572	0.979872	1
EPPK1	0.973333	0.903861	0.839947	0.795
EPRS	1.01	0.962385	0.976596	0.96
EPS15	1.02008	0.910518	0.928341	0.795
EPS15L1	0.996656	0.97284	0.977007	1
EPS8	1.02128	0.951494	0.958432	1
EPS8	0.990291	0.963795	0.958432	1
ERAL1	0.949416	0.834771	0.882938	0.729
ERAP1	1.04082	0.886195	0.941779	1
ERBB2	1.06849	0.808944	0.925509	0.96
ERBB2IP	1.01639	0.954656	0.848618	0.96
ERC1	0.964706	0.807769	0.903873	0.795
ERCC2	1.06122	0.603509	1.0262	1
ERCC3	1	1	1.01868	1
ERCC6L	1.00676	0.954962	0.969283	0.87
ERGIC1	1.02041	0.902976	0.935458	0.96
ERGIC3	1.02365	0.834771	0.966898	1
ERH	1.16456	0.910518	0.934906	0.747
ERLIN1	0.980263	0.874559	1.06457	0.96
ERLIN2	0.996016	0.974417	0.978585	1
ERMP1	1.03614	0.75507	0.949508	1
ERP29	0.986711	0.911725	0.989834	1
ESD	1.01014	0.927496	0.979278	1
ESPL1	0.833333	0.140632	0.925121	0.826
ESYT1	1.04651	0.886195	1.00222	1
ESYT2	0.990132	0.911725	1.00913	1
ETF1	0.973597	0.871672	1.01697	1
ETFA	0.989933	0.935734	0.991278	1
ETFB	0.993266	0.954962	0.918954	1
ETFDH	1.02027	0.818116	0.96116	0.96
ETHE1	0.973154	0.864905	0.92253	1
ETNK1	1.0996	0.819046	1.05106	0.662
EWSR1	0.948882	0.742985	0.961052	0.906
EXD2	0.93949	0.77391	1.11671	0.886
EXOC1	0.986755	0.856647	0.964954	1
EXOC2	0.954098	0.69808	0.969276	0.96
EXOC3	0.961538	0.808944	0.990693	1
EXOC4	1.03093	0.818116	1.02793	1
EXOC5	1.0033	0.974417	1.0442	0.917
EXOC6B	0.986842	0.841281	0.958441	0.994
EXOC7	1.05306	0.808944	1.01093	1
EXOC8	1	1	0.967596	0.999
EXOG	1.01515	0.933341	0.958558	1
EXOSC1	0.98008	0.924975	1.01423	1
EXOSC10	0.970968	0.801925	0.902695	1
EXOSC2	1.04795	0.876645	1.00194	1
EXOSC3	0.974194	0.864905	1.07561	0.805
EXOSC4	1.03015	0.856647	0.919093	1
EXOSC5	0.956522	0.686299	0.912046	0.886
EXOSC6	0.936102	0.742985	0.905236	0.96
EXOSC7	0.942308	0.860079	0.848876	0.818
EXOSC8	0.964401	0.862974	0.92594	0.697
EXOSC9	0.92163	0.540854	0.931872	0.561
EYA3	0.913462	0.74556	1.01085	1
EZH2	0.889908	0.315304	1.0421	0.748
EZR	1.03448	0.725102	0.982683	1
F11R	1.08678	0.701838	1.05945	0.711
FABP5	1.03333	0.886195	0.965512	1
FADS1	1.14141	0.384624	1.0985	0.734
FADS2	1.07921	0.550979	0.987085	1
FAF1	1.03644	0.834808	1.00801	1
FAF2	0.976898	0.895525	1.04996	0.872
FAH	1.01523	0.948679	0.915037	0.96
FAHD1	1.07614	0.886195	0.979276	1
FAHD2A	0.97561	0.951893	0.876469	0.807
FAIM	0.985222	0.934698	0.861252	0.795
FAM105B	1.0303	0.856647	1.06126	0.795
FAM107B	1.11702	0.744718	0.953815	0.944
FAM114A2	0.9967	0.977861	0.918664	1
FAM120A	0.971061	0.834771	0.965949	1
FAM120B	0.973856	0.862974	0.947021	0.96
FAM125A	0.979798	0.933341
FAM126A	1.2	0.692369	0.927417	0.836
FAM127B	0.972973	0.911725	1.01561	1
FAM129A	1.1005	0.856647	0.90794	0.795
FAM129B	0.973422	0.660378	0.980504	1
FAM134C	0.913043	0.75507	0.969305	1
FAM136A	0.983498	0.873887	1.02277	1
FAM160B1	1.02055	0.919448	1.0584	0.992
FAM162A	1.06316	0.839572	1.00434	1
FAM168A	0.979381	0.829129	0.914275	0.795
FAM175B	0.976096	0.867863	0.987981	1
FAM177A1	1.14894	0.244491	1.14625	0.807
FAM185A	1.09091	0.74556	0.760249	0.849
FAM188A	1.03472	0.871436	0.941884	0.558
FAM192A	1.01508	0.919448	0.949453	0.821
FAM195B	0.96129	0.866321	0.901332	0.96
FAM203A	0.984848	0.928675	0.963147	1
FAM20B	0.954887	0.9679	0.949382	0.795
FAM21A	0.977124	0.856647	0.92637	0.984
FAM36A	0.842342	0.752067
FAM3C	1.01706	0.853582	1.1405	0.795
FAM45A	1.0137	0.954962	1.00586	1
FAM49B	1.00826	0.954962	0.926029	1
FAM50A	1.04082	0.87211	0.963405	0.882
FAM54A	1.04698	0.742194
FAM82A2	0.969231	0.758553
FAM82B	1.1179	0.309793
FAM84B	1	1	1.01063	1
FAM8A1	1.0973	0.675442	1.12833	0.553
FAM91A1	0.932692	0.841281	1.03553	0.888
FAM98A	1.09825	0.834808	0.982646	0.96
FAM98B	0.980392	0.817536	0.883279	0.96
FANCA	0.886792	0.437646	1.01366	1
FANCD2	1.01347	0.972349	1.04457	0.398
FANCI	0.970684	0.807769	1.00025	1
FAR1	0.972549	0.856986	1.04177	0.795
FAR2	1.015	0.919448	0.992575	1
FARP1	0.980392	0.934698	1.04185	1
FARSA	1.00676	0.943608	1.05051	0.96
FARSB	0.976974	0.833819	1.00928	1
FAS	1.0625	0.862974	1.2005	0.723
FASN	0.983444	0.921563	0.982821	1
FASTKD2	0.940984	0.724794	0.896703	0.494
FASTKD5	1.01626	0.834471	1.02683	1
FBL	0.98366	0.921563	1.01462	1
FBXL20	1.005	0.962297	1.00416	1
FBXO22	1.02041	0.868318	0.944738	0.96
FDFT1	1.01987	0.899895	0.898181	0.444
FDPS	1.01678	0.891025	0.907342	0.797
FDX1	1.11475	0.725538	0.873999	0.795
FDXR	1.04569	0.834808	0.987898	1
FECH	1.05517	0.686299	0.996215	1
FEN1	0.99	0.933341	1.01996	1
FERMT2	0.979933	0.801925	0.965886	1
FGFR1OP	1.02034	0.841281	1.07622	0.441
FH	0.980132	0.834771	0.96524	0.873
FHL1	0.722543	0.0149596	1.01428	1
FHOD1	0.914062	0.829129	1.07654	1
FIP1L1	0.958199	0.856647	0.985909	1
FIS1	1.00667	0.963795	0.930643	0.939
FKBP15	0.984	0.951548	0.940386	0.88
FKBP3	0.993311	0.947318	0.957339	0.835
FKBP4	1.06228	0.336702	1.0614	0.795
FKBP5	1.00334	0.974417	0.973971	1
FKBP8	1.01993	0.814157	0.958529	1
FLAD1	1.0339	0.72968	1.01064	1
FLG	0.959596	0.834808
FLG	1.03191	0.957009
FLG2	1.02797	0.891025
FLII	0.996721	0.968876	0.958627	0.96
FLNA	1	1	0.97839	0.96
FLNB	0.993289	0.954962	0.95785	0.795
FLNC	0.976667	0.758553	1.10453	0.96
FLOT1	0.962963	0.957009	0.975662	1
FLOT2	0.903226	0.853582	0.965294	1
FMNL2	1.07347	0.665482	0.95698	0.957
FMNL3	1.02927	0.957375	1.12993	0.96
FMR1	0.952978	0.852599	1.02188	0.96
FNBP1	0.996063	0.975429	1.11862	0.963
FNBP1L	0.969388	0.834471	0.906811	0.339
FNBP4	1.02703	0.834808	1.01653	1
FNDC3A	1.09053	0.75507	1.12904	0.687
FNTA	1.04583	0.715531	1.12052	0.96
FOXK1	0.942308	0.515001	1.03125	0.98
FOXK2	0.956098	0.644806	1.08249	0.874
FOXO3	1.06939	0.312619	0.91593	0.795
FOXRED1	1.06154	0.701838	0.916333	0.795
FOXRED2	1	1	0.935582	0.795
FRA10AC1	0.984127	0.964046	0.943544	1
FRG1	1.02041	0.904938	1.20018	0.795
FSCN1	1.00673	0.943608	0.894894	0.567
FSIP2	1	1
FTO	0.995984	0.991492	1.0838	0.96
FTSJ3	0.937107	0.872546	0.962279	0.928
FTSJD2	0.976974	0.849722
FUBP1	0.958333	0.740384	0.988303	1
FUBP3	0.961039	0.572688	0.979278	1
FUCA1	1.0051	0.97284	0.99116	1
FUCA2	0.972112	0.841281	0.983193	1
FUS	0.943218	0.765765	0.891485	0.99
FUT8	1	1	1.01449	1
FXN	1.03239	0.867458	0.881726	0.96
FXR1	0.970492	0.834808	1.06306	1
FXR2	0.986971	0.919448	1.06211	0.443
FYTTD1	0.897196	0.681376	1.04257	0.826
G3BP1	0.970874	0.818116	0.976426	0.929
G3BP2	0.903226	0.566408	0.931157	0.667
G6PC3	0.974194	0.893662	0.967341	1
G6PD	1.01356	0.919448	1.07127	0.998
GAA	0.989865	0.884704	0.977715	0.928
GABARAP	1.04082	0.934698	1.04545	1
GABARAPL1	1.0102	0.934698	1.39984	0.141
GABARAPL2	1.03659	0.834471	0.992526	1
GABBR1	0.990476	0.994858	1.04691	1
GABPA	1	1	1.06104	0.621
GADD45GIP1	0.943182	0.878845	0.909027	1
GAK	0.986928	0.886012	0.925416	0.795
GALC	1.04902	0.921563	1.03628	1
GALK1	1.04561	0.818116	1.0734	1
GALM	1.02419	0.834771	0.921254	0.889
GALNT2	0.983333	0.856647	0.971726	0.96
GALNT3	0.890909	0.834808	1.14047	0.758
GALNT7	0.960784	0.808944	0.989969	1
GANAB	1.01736	0.860079	1.02189	1
GAPDH	1.04483	0.807769	0.982945	1
GAPVD1	1.01684	0.834771	1.05507	0.96
GAR1	0.915033	0.739127	1.14071	0.96
GARS	0.9699	0.750511	1.02077	1
GART	0.98	0.890334	1.0229	0.96
GATA6	0.990099	0.856647	1.01494	1
GATAD2A	0.970779	0.801925	0.991734	1
GATAD2B	0.980645	0.902676	0.839163	0.881
GATC	0.848101	0.77391	1.00856	1
GATSL2	0.96	0.829115	0.892295	0.982
GBA	0.979757	0.857599	0.854638	0.736
GBAS	1	1	0.955822	0.993
GBF1	0.977492	0.860079	0.992745	1
GBP1	0.832335	0.737056
GCC2	1.02712	0.752067	0.995001	1
GCDH	0.983165	0.862974	0.809685	0.795
GCLC	1.04184	0.535201	1.34919	0.139
GCLM	1.0795	0.72968	1.79154	0.0204
GCN1L1	1.02013	0.841281	0.939086	0.693
GCSH	1.05376	0.742194	1.066	0.968
GDI1	1.05903	0.725102	1.09044	0.887
GDI2	1.03061	0.841281	0.961154	0.96
GDPD1	0.97561	0.911725	1.09855	0.96
GEMIN4	0.97992	0.924975	0.972573	1
GEMIN5	0.964401	0.679361	0.983801	1
GEMIN6	1.1087	0.715531	0.894902	0.795
GEMIN8	1.03535	0.874323	1.01092	1
GET4	1.02049	0.911725	1.15472	0.96
GFM1	1.00676	0.927496	0.97546	1
GFM2	0.964824	0.807769	0.922172	0.96
GFPT1	0.993174	0.957088	1.10365	0.76
GGA1	0.96129	0.737056	1.02337	1
GGCT	1.06272	0.431816	1.07068	0.868
GGCX	1.04861	0.596154	0.956424	0.87
GGH	1.02712	0.856647	1.00781	1
GHDC	0.980583	0.911725	0.981564	1
GHITM	0.972789	0.886012	1.02443	0.978
GIGYF2	0.947712	0.516045	0.989904	1
GINS3	1.0119	0.924975	0.97031	1
GIPC1	0.996721	0.975329	1.02781	1
GIT1	0.980159	0.876645	0.971078	1
GIT2	0.956311	0.715531	0.956969	1
GK3P	1.04902	0.867863
GKAP1	1.11579	0.801925	1.0519	1
GLA	1.07042	0.309793	1.2557	0.236
GLB1	1.0102	0.9679	0.659676	0.765
GLB1L2	1.1383	0.516045	0.982247	1
GLDC	0.970199	0.714532	0.955745	1
GLG1	0.964567	0.744718	0.892969	0.369
GLMN	1.05442	0.308581	0.993305	1
GLO1	1.10788	0.596692	1.01594	1
GLOD4	1.00334	0.974417	0.953555	0.887
GLRX3	1	1	1.03924	0.96
GLRX5	0.947368	0.865001	0.991588	1
GLS	1.00407	0.985037	1.03404	0.96
GLT25D1	0.986711	0.921256
GLTSCR2	0.927445	0.725538	0.926962	0.96
GLUD1	1.01014	0.899895	1.00118	1
GLUL	1.00997	0.97284	1.00379	1
GLYR1	0.94403	0.740384	0.948167	0.795
GM2A	0.975904	0.828978	0.89604	1
GMDS	1.01361	0.874323	0.806608	0.827
GMFB	1.04068	0.808944	1.047	0.76
GMNN	1.05263	0.725102	0.992272	1
GMPPB	0.993333	0.921563	1.09471	0.96
GMPR	0.950739	0.725102	1.06251	0.96
GMPR2	1.00338	0.97284	0.912823	0.795
GMPS	1.00334	0.974444	1.01686	0.96
GNA11	0.988048	0.954962	0.991548	1
GNA13	1.02823	0.559515	0.999738	1
GNAI1	0.958955	0.874323	0.938512	0.621
GNAI2	0.992337	0.974417	0.950317	0.96
GNAI3	1.03571	0.885074	1.02402	0.96
GNAQ	1.02767	0.919448	0.912467	0.567
GNAS	0.963696	0.840777	1.1008	0.982
GNB1	1	1	1.00083	1
GNB2	0.977346	0.893662	0.958186	1
GNB2L1	1.01672	0.964046	0.969837	0.96
GNB4	0.990228	0.957811	0.965102	0.984
GNE	1.04103	0.834471	1.04076	0.846
GNG12	1.27068	0.566408	1.03543	1
GNG5	1.02941	0.934698	1.09954	1
GNL1	1	1	0.992096	1
GNL2	0.968051	0.798884	1.00112	1
GNL3	0.912773	0.458331	0.958892	0.97
GNL3L	0.988327	0.911725	1.18775	1
GNPAT	1.00667	0.962385	0.930387	0.584
GNPDA1	1	1	0.905668	0.795
GNS	1.00803	0.960111	1.04035	0.96
GOLGA2	0.990066	0.919448	1.027	0.826
GOLGA3	0.987234	0.974417	0.916334	0.995
GOLGA4	0.965174	0.860079	1.03848	1
GOLGA5	1.05439	0.496547	1.11596	0.558
GOLGA7	0.97549	0.876645	1.08325	0.939
GOLGB1	1.03833	0.660378	1.1215	0.723
GOLIM4	1	1	0.954825	0.795
GOLM1	1.06969	0.269409	0.932054	0.84
GOLPH3	1.02357	0.856647	0.996949	1
GOPC	0.991968	0.93515	1.01328	1
GORASP2	0.967213	0.893085	0.952381	0.904
GOSR1	1.26705	0.755492	1.14308	0.84
GOT1	1.02069	0.906858	0.967328	0.97
GOT2	0.9967	0.974417	0.975766	1
GPATCH4	0.958801	0.841281	0.859674	0.668
GPATCH8	0.979866	0.97284	1.01195	1
GPD1L	1.16552	0.775199	0.912771	0.96
GPD2	1.01	0.937955	0.951384	0.807
GPHN	1.03072	0.893854	0.937015	0.96
GPI	1.00673	0.972349	0.965593	0.35
GPKOW	0.945513	0.458331	0.907395	0.951
GPR89A	1.13131	0.911725	1.10388	0.96
GPRC5A	1.05051	0.876645	1.27348	0.879
GPRIN1	1.02041	0.75507	1.02518	1
GPS1	0.958861	0.954962	0.912226	0.795
GPSM1	0.969849	0.735154	0.951718	1
GPX1	0.947712	0.204474	0.928074	0.822
GPX4	0.951299	0.550979	0.92576	0.96
GPX8	1.04895	0.808559	0.937252	0.583
GRAMD1A	1.00325	0.974417	1.05925	0.681
GRAMD1B	0.970874	0.954931	0.931515	1
GRB2	0.962712	0.901087	0.922205	0.656
GRHPR	1.0081	0.962385	0.893082	0.804
GRIPAP1	1	1	0.94909	0.96
GRM8	1.13636	0.859815	1.47757	0.735
GRP	1.01015	0.943922
GRPEL1	1.02013	0.856647	1.03114	1
GRSF1	0.964169	0.715531	1.00638	1
GRWD1	0.963696	0.876645	0.99078	1
GSDMA	0.993056	1
GSK3A	1.02429	0.862974	0.933478	0.96
GSK3B	1.10791	0.566408	0.979014	1
GSN	1.01619	0.951494	1.03727	0.962
GSPT1	0.993464	0.970818	1.01827	0.99
GSR	1.03425	0.607172	1.05015	0.874
GSS	0.983553	0.837456	0.895164	0.417
GSTK1	0.993333	0.979911	0.986103	1
GSTM3	0.988095	0.964046	0.96985	1
GSTO1	1.02357	0.862974	0.930681	0.96
GSTP1	1.07586	0.270745	1.04332	0.96
GSTZ1	0.960784	0.75318	0.85968	1
GTF2A1	1.07865	0.901087	1.10018	0.76
GTF2B	1.0123	0.927496	1.03367	1
GTF2E2	0.927632	0.857484	1.08694	0.705
GTF2F1	0.934641	0.785481	0.931652	0.846
GTF2F2	1	1	0.92292	0.183
GTF2H2C	1.02073	0.876645	0.973973	1
GTF2I	0.967638	0.829115	0.938479	0.707
GTF3C1	0.930818	0.269409	0.962149	0.926
GTF3C2	0.969231	0.834471	0.899091	0.475
GTF3C3	0.909091	0.750169	0.94963	0.992
GTF3C4	0.941935	0.742194	0.953639	0.795
GTF3C5	0.984252	0.94494	0.97518	1
GTPBP1	0.973422	0.852685	0.95611	0.96
GTPBP4	0.933121	0.540854	0.96886	0.499
GTSE1	0.993243	0.974417	1.01615	1
GUF1	0.944664	0.848013	1.03869	0.873
GUSB	1.05021	0.31272	1.0482	0.994
GYS1	0.973282	0.964276	0.95059	1
H1FX	0.92236	0.77391	0.871134	0.795
H2AFV	1.10734	0.865001	0.973928	1
H2AFX	1.07042	0.857484	1.04683	1
H2BFS	1.08	0.911725
H3F3A	1.05505	0.94494	1.0196	0.96
H6PD	1.11029	0.476951	0.896717	0.911
HABP4	0.961722	0.834808	1.00092	1
HACL1	1.00797	0.940935	0.974773	1
HADH	0.966216	0.833819	1.12485	1
HADHA	0.996644	0.972349	0.942041	0.636
HADHB	0.950331	0.550979	0.978331	0.979
HAGH	1.01646	0.880094	1.05315	1
HARS	1.0099	0.96066	1.01039	1
HARS2	0.996656	0.975329	0.925011	0.923
HAT1	1.01976	0.904938	0.949995	0.871
HAUS1	1	1	1.03314	0.957
HAUS2	1.05051	0.516045	1.24933	0.097
HAUS4	1.04979	0.75507	0.921299	0.96
HAUS5	0.94	0.862974	0.912737	0.231
HAUS6	1.0402	0.841281	1.16486	0.929
HAUS7	0.872611	0.636506	1.02739	1
HAUS8	0.898618	0.685075	0.875123	0.807
HAX1	1.02429	0.834771	1.05079	0.96
HBS1L	0.980315	0.893662	0.94924	0.577
HCCS	0.944984	0.297071	0.995483	1
HCFC1	0.974194	0.701838	0.858983	0.795
HCK	0.955128	0.921563
HDAC1	0.943038	0.686299	1.00949	1
HDAC2	1.01007	0.959861	1.00075	1
HDAC6	1	1	0.875814	0.795
HDDC2	0.995951	0.976933	0.942374	0.795
HDGF	0.974194	0.831856	0.973709	1
HDGFRP2	0.93949	0.623081	0.929283	0.929
HDGFRP3	0.964427	0.886012	0.997221	1
HDHD2	1.04124	0.886012	1.00057	1
HDLBP	1.00333	0.973296	1.04242	0.96
HEATR1	1	1	0.99444	1
HEATR2	0.947195	0.715531	0.912274	0.774
HEATR3	0.907749	0.834808	0.902995	0.795
HEBP1	1.01034	0.874323	0.851307	0.893
HEBP2	1.04377	0.795357	0.982344	1
HECTD1	0.996678	0.974417	1.02967	1
HECTD3	0.932692	0.834771	0.896269	0.795
HELLS	0.983819	0.876645	0.895007	0.795
HELZ	0.896226	0.75507	0.977588	1
HERC2	0.946565	0.725538	0.93885	0.96
HERC5	0.940063	0.837644	1.02771	1
HEXA	1.06098	0.701838	1.02312	0.96
HEXB	1.04054	0.874559	1.06843	0.568
HEXIM1	0.971429	0.852685	1.07733	1
HGS	0.886792	0.3238	0.950393	0.999
HIBADH	0.994949	0.974417	0.966333	1
HIBCH	1.02749	0.72968	0.913694	0.802
HINT1	1.00388	0.976933	1.01858	1
HINT2	1.04362	0.834808	0.974877	1
HINT3	1.02703	0.856647	1.06831	0.887
HIP1	0.96139	0.837644	0.901242	0.499
HIP1R	0.973422	0.685993	1.00924	1
HIST1H1D	0.857567	0.641612	0.825774	0.643
HIST1H1E	0.85	0.628421	0.897213	0.96
HIST1H2BO	0.866667	0.3238	0.990945	1
HIST1H4A	1.16154	0.838935	0.944886	1
HIST3H3	1.10305	0.862974	0.495297	0.824
HK1	0.970684	0.869359	0.99698	1
HK2	0.988189	0.894599	0.948354	1
HLA-A	1.08392	0.330143	1.00912	1
HLA-A	1.08205	0.343505	1.00912	1
HLA-A	1.125	0.725102	1.00912	1
HLA-A	1.14433	0.818116	1.00912	1
HLA-A	1.10791	0.839149	1.00912	1
HLA-A	1.01	0.974417	1.00912	1
HLA-B	1.18182	0.679361	1.03207	0.581
HLA-B	1.09155	0.744145	1.03207	0.581
HLA-B	1.03093	0.856647	1.03207	0.581
HLA-C	1.10453	0.0266307	1.01155	1
HLA-C	1.10127	0.136594	1.01155	1
HLA-C	1.09845	0.201651	1.01155	1
HLA-C	1.09474	0.685993	1.01155	1
HLA-C	1.08333	0.785481	1.01155	1
HLA-C	1.07292	0.795357	1.01155	1
HLA-H	1.05556	0.795357
HLCS	1.01215	0.905092	1.13972	0.96
HLTF	0.901587	0.136594	0.975189	1
HM13	1.0692	0.471146	1.07396	0.96
HMBS	1.04545	0.665482	0.963151	1
HMGA1	0.931677	0.750511	0.964418	1
HMGB1	0.878049	0.626189	0.950321	0.665
HMGB2	0.95	0.886195	0.992894	1
HMGB3	0.951456	0.834471	1.04887	0.96
HMGCL	1.00671	0.94494	0.895935	0.913
HMGCS1	1.01678	0.901087	0.995915	1
HMGN1	0.974603	0.834771	0.918505	0.76
HMGN2	0.92284	0.617152	0.921743	0.802
HMGN5	0.905775	0.516045	0.786053	0.863
HMMR	1.05485	0.708086	1.02091	1
HMOX1	1.57488	0.000179868	8.15946	0.0138
HMOX2	0.89011	0.640818	0.92614	0.96
HN1	1.03543	0.919448	0.958812	0.887
HN1L	1.05	0.829439	1.00057	1
HNRNPA0	0.977124	0.862974	1.01693	1
HNRNPA1	0.970968	0.873887	0.979935	1
HNRNPA1L2	1.00985	0.964046	0.957955	1
HNRNPA2B1	0.964856	0.910518	0.988506	1
HNRNPA3	1.0132	0.973296	1.00742	1
HNRNPAB	0.95283	0.841281	0.955774	0.931
HNRNPC	0.92236	0.899895	0.98225	0.96
HNRNPD	0.946541	0.522589	0.953562	1
HNRNPF	0.970684	0.834471	0.944533	0.864
HNRNPH1	0.97411	0.834471	0.923835	0.87
HNRNPH2	0.957929	0.72968	0.946929	1
HNRNPH3	0.973684	0.934698	0.982072	1
HNRNPK	0.952681	0.834471	0.945634	0.635
HNRNPL	0.977778	0.951494	0.940176	0.843
HNRNPM	0.958333	0.731394	0.984469	1
HNRNPR	0.946032	0.856647	0.870018	0.0373
HNRNPU	0.89697	0.471146	0.939277	0.799
HNRNPUL1	0.960912	0.834808	0.964838	0.96
HNRNPUL2	0.958991	0.714532	0.932475	0.916
HNRPDL	0.959627	0.92673
HNRPLL	0.956113	0.834771
HOMER2	0.951456	0.831814	0.920163	0.539
HOOK1	1.03239	0.834808	0.909941	0.88
HOOK3	0.952381	0.868318	1.03404	1
HOXA10	0.931373	0.675442	0.927961	0.917
HOXC4	0.96	0.899895	0.83738	0.795
HP1BP3	0.912121	0.575503	0.987654	1
HPRT1	0.983498	0.893662	0.899956	0.96
HRAS	1.00649	0.975329	0.873111	0.0793
HRNR	1.06716	0.818116
HRSP12	0.976	0.834471	0.97899	1
HS1BP3	1.00676	0.97284	0.887714	0.852
HS2ST1	1.00671	0.964046	1.01956	1
HSCB	1.05556	0.715531	1.16474	0.795
HSCB	1.03553	0.92918	1.16474	0.795
HSD17B10	0.996644	0.976933	0.980881	1
HSD17B11	1.0249	0.931106	1.09784	0.736
HSD17B12	1.06639	0.75507	1.06344	0.96
HSD17B4	0.983278	0.886195	1.02057	0.797
HSD17B7	0.990291	0.985432	1.24318	0.223
HSDL1	1.01639	0.886195	0.977176	1
HSDL2	0.983278	0.840777	0.968451	0.96
HSP90AA1	1.02381	0.916901	1.12888	0.96
HSP90AA5P	1.05	0.831814
HSP90AB1	1.01701	0.934644	1.06607	0.96
HSP90AB2P	1.02083	0.856647
HSPA12A	1.04027	0.592935	1.07547	0.727
HSPA14	1.00329	0.97284	1.05374	0.795
HSPA1A	1.23922	0.308581	3.16475	0.0083
HSPA1L	1.19466	0.136594	2.50075	0.135
HSPA2	1.0662	0.315304	1.1123	0.763
HSPA4	1.00339	0.974444	0.990143	1
HSPA4L	1.03082	0.77391	1.06076	0.581
HSPA6	1.10072	0.596154	1.65747	0.853
HSPA8	1.09541	0.338021	1.32548	0.0208
HSPA9	0.996644	0.970818	1.0198	0.96
HSPB1	1.08482	0.270745	0.961979	1
HSPBP1	0.989474	0.976933	0.951349	0.96
HSPD1	1.01351	0.927496	1.06036	0.804
HSPE1	1.03378	0.795049	1.04258	0.96
HSPH1	1.08392	0.0806891	1.35803	0.0273
HTATIP2	1.13362	0.275875	1.00067	1
HTATSF1	0.980198	0.919448	0.888832	0.517
HTRA2	1.20175	0.795049	0.914662	1
HTT	1.04219	0.907771	0.858279	0.539
HUWE1	0.954397	0.666947	0.935278	0.795
HYPK	0.843137	0.77391	1.02273	1
IAH1	1.01333	0.954962	0.990484	1
IARS	0.993399	0.97284	1.0151	1
IARS2	1.00334	0.974417	0.950823	0.878
IBA57	1.0101	0.837456	0.963344	1
ICMT	0.968153	0.921563	0.99069	1
ICT1	0.964981	0.874559	1.04451	1
IDE	1.01007	0.899895	1.05393	1
IDH1	0.99661	0.973829	0.777363	0.422
IDH2	0.966777	0.7823	1.05286	1
IDH3A	1.0411	0.833819	1.08587	0.779
IDH3B	0.976431	0.856647	0.96186	1
IDH3G	1.0119	0.974417	0.855648	0.726
IDI1	1.04467	0.933341	1.00005	1
IFIT5	0.976589	0.924975	1.09351	0.444
IFRD1	0.90566	0.951494	1.22758	0.402
IFT27	1.06557	0.733365	0.879745	0.986
IGBP1	1.03292	0.795357	1.04236	0.96
IGF2BP1	0.993443	0.975656	0.970337	1
IGF2BP2	0.964169	0.852599	0.977002	0.872
IGF2BP3	0.996743	0.994891	0.914613	0.934
IGF2R	1.01695	0.795357	1.06417	0.795
IGSF8	0.979592	0.899275	1.08174	0.795
IK	0.958333	0.750511	0.963758	0.96
IKBIP	1.07829	0.471146	1.16512	0.351
IKBKAP	0.974194	0.814157	0.980767	1
IKBKG	0.876543	0.509642	0.988832	1
ILF2	0.996732	0.993432	1.00631	1
ILF3	0.977273	0.934698	0.995067	1
ILKAP	0.964516	0.81189	0.957694	1
ILVBL	1.008	0.951494	1.0009	1
IMMT	0.974277	0.834808	0.963278	1
IMPA1	1.04188	0.834471	1.03985	1
IMPAD1	1.01634	0.921563	1.12279	0.0138
IMPDH1	1.01333	0.921563	1.0044	1
IMPDH2	0.933121	0.72968	1.01517	1
INA	1.03093	0.886195	1.16167	0.872
INADL	0.849398	0.691046	0.880929	0.795
INCENP	0.942857	0.767535	0.886965	0.723
INF2	0.957655	0.338021	0.989192	1
INPP1	0.838863	0.853582	1.11655	0.96
INPP5F	1.07447	0.675442	0.973131	1
INPPL1	1.02013	0.893854	0.953231	0.749
INSR	1.03378	0.886012	1.06943	0.845
INTS1	1.03734	0.904938	0.922801	0.96
INTS12	0.995098	0.97284	1.38086	0.223
INTS2	1.05556	0.400253	1.01452	1
INTS3	1.02	0.921563	0.984945	0.978
INTS7	1.00794	0.974417	0.927851	0.871
IPO11	1.0241	0.857484	0.871443	0.619
IPO4	0.996622	0.990925	0.958804	0.96
IPO5	1.02341	0.951494	1.0468	0.96
IPO7	0.963576	0.856647	1.02513	1
IPO8	1.0301	0.867238	0.879364	0.209
IPO9	1.0777	0.837456	0.941755	0.553
IQGAP1	0.980132	0.884704	1.01891	1
IQGAP2	0.983713	0.791594	0.833119	0.795
IQGAP3	0.96732	0.856647	0.977569	1
IRAK1	0.966443	0.856647	0.963868	0.96
IRF2BP1	1.01626	0.893854	0.998144	1
IRF2BP2	1.0101	0.927496	0.965582	0.872
IRF2BPL	0.956667	0.72968	0.939024	0.96
IRGQ	0.983389	0.881579	1.12805	0.277
IRS4	1.03247	0.834808	1.04502	0.96
ISCA1	1.05556	0.75507	1.01397	1
ISCA2	1	1	0.936835	0.96
ISCU	0.992095	0.954962	0.975317	1
ISG20L2	0.9	0.834771	0.993577	1
ISOC1	0.960656	0.799357	0.98768	1
ISY1	0.825	0.742194	1.227	0.93
ISYNA1	0.979866	0.898727	1.02202	1
ITCH	0.953271	0.834931	0.934932	0.737
ITGA1	0.99505	0.974417	1.06546	0.96
ITGA2	0.985437	0.907771	0.791753	0.399
ITGA4	1.03187	0.834808	0.960987	0.998
ITGA5	1.05328	0.71376	0.987814	1
ITGA6	1.00791	0.951494	0.91833	0.96
ITGAV	1.03401	0.725102	1.00389	1
ITGB1	1.00977	0.940935	0.990501	1
ITIH3	0.814159	0.77391
ITPA	1.07254	0.740384	0.93726	0.923
ITPK1	1.04138	0.899275	0.846424	0.901
ITPR1	1.01533	0.969083	0.828756	0.431
ITPR2	1.00333	0.964046	0.980492	1
ITPR3	0.951613	0.725102	0.938339	1
ITSN1	0.980198	0.895087	0.939373	1
IVD	0.989967	0.911725	0.866052	0.807
IWS1	0.959184	0.954962	0.971864	0.868
JAGN1	1.09043	0.818116	1.06251	0.96
JMJD1C	1.07692	0.911725	0.876916	0.711
JMJD6	1.02027	0.911725	1.20374	0.267
JUP	0.992	0.970354	0.947312	0.988
KARS	0.993377	0.97284	0.964336	0.96
KATNA1	1.09677	0.596116	1.01512	1
KATNB1	1.02041	0.904938	0.998187	1
KCMF1	0.757225	0.808759	1.06354	0.808
KCTD12	1.00671	0.957811	1.0484	0.96
KCTD3	0.990099	0.97284	0.898547	0.842
KDELC1	1.03425	0.675442	1.18618	0.355
KDELC2	0.979866	0.959795	0.988044	1
KDM1A	0.967213	0.797776	0.958536	0.453
KDM3B	0.895238	0.308581	0.896362	0.492
KDM5C	0.980159	0.853582	0.950786	0.712
KDM5D	0.966777	0.559515
KDM6A	0.944984	0.496547	0.964425	1
KHDRBS1	1	1	0.928521	0.988
KHDRBS3	0.980315	0.919448	0.977864	1
KHSRP	0.977199	0.856647	0.964461	0.96
KIAA0090	1.04811	0.406001
KIAA0174	1.015	0.940592
KIAA0196	0.968127	0.876645	0.919319	0.96
KIAA0319L	1	1	0.963382	0.96
KIAA0391	0.954774	0.862974	0.910798	0.911
KIAA0528	0.902222	0.81189
KIAA0564	0.830918	0.670288
KIAA0664	0.945161	0.406001
KIAA0776	1.01356	0.895701
KIAA1033	1.04305	0.921563	1.02746	0.987
KIAA1143	0.967532	0.856647	1.00412	1
KIAA1279	1.02041	0.829439	0.951875	0.78
KIAA1324L	0.98	0.899275	1.04276	0.96
KIAA1468	1.0202	0.933341	0.89329	0.155
KIAA1524	1.11074	0.834771	0.932904	0.813
KIAA1543	1.04437	0.818116
KIAA1598	1.00678	0.938718	0.989315	1
KIAA1671	1.64394	0.823364	0.899339	0.655
KIAA1967	1.0297	0.893854	0.94504	0.79
KIAA2013	0.966805	0.834771	0.968035	1
KIF11	1.04152	0.686299	0.949553	0.635
KIF1A	1.04861	0.818116	1.04811	0.96
KIF1B	0.967532	0.807769	0.974797	1
KIF1C	1.032	0.830376	0.988712	1
KIF20A	0.979592	0.919448	0.972995	0.96
KIF20B	1.03754	0.526648	0.983858	1
KIF21A	1.00662	0.951494	0.976976	1
KIF22	0.942308	0.437646	0.897532	0.777
KIF23	0.94186	0.532329	0.983442	1
KIF2A	0.990066	0.935734	0.949617	0.96
KIF2C	0.983165	0.868602	0.938257	0.795
KIF3A	1.12245	0.767535	0.921829	0.958
KIF3C	1.04255	0.934698	0.851644	0.96
KIF4A	0.927215	0.297071	0.96852	0.684
KIF5A	1.05442	0.75507	0.808044	0.797
KIF5B	1	1	0.982621	0.96
KIF5C	1.02381	0.834771	0.927142	1
KIF7	0.923077	0.725538	1.05769	0.96
KIFC1	0.976744	0.801925	0.931107	0.795
KIN	0.96732	0.660378	0.98238	1
KLC1	0.996667	0.970354	0.999966	1
KLC2	1	1	1.02221	1
KLC3	1.0099	0.990925	1.03437	1
KLC4	0.983444	0.884704	0.925192	1
KLHDC4	1.03061	0.856647	0.993875	1
KLHL15	0.986842	0.874559	1.06756	0.795
KLRAQ1	1.00676	0.991628
KNTC1	1.02049	0.829115	0.9375	0.857
KPNA1	0.996587	0.990925	1.07784	0.889
KPNA2	1.07719	0.785481	1.01986	1
KPNA3	0.984064	0.892693	1.00884	1
KPNA4	0.99005	0.919448	1.2543	0.136
KPNA5	0.882759	0.834808	1.13059	0.911
KPNA6	0.946667	0.808559	0.98526	1
KPNB1	0.996689	0.990925	1.05155	0.61
KPRP	1.00671	0.97284
KRAS	0.960317	0.856647	1.02173	1
KRI1	0.96139	0.841281	0.967057	0.998
KRR1	0.964169	0.834771	0.99454	1
KRT1	1.04982	0.862974
KRT10	1.01742	0.962297	0.89655	0.984
KRT13	1.02807	0.926718
KRT14	1.05319	0.834808
KRT15	1.0069	1
KRT16	1.02807	0.92425
KRT17	1.04681	0.856647
KRT18	1.04811	0.789099	1.0063	1
KRT19	1.03125	0.767535	0.914921	0.558
KRT2	1.02105	0.943608
KRT23	0.758621	0.834771
KRT24	1.24265	0.479785
KRT25	1.02013	0.976933
KRT27	0.97561	0.960111
KRT28	1.03425	0.957861
KRT3	1.01667	0.96066
KRT32	0.964	0.886195
KRT4	0.968254	0.957375
KRT5	1.00694	0.974417
KRT6A	0.97931	0.9679
KRT6B	1.00694	0.974417
KRT6C	1.01688	0.957088
KRT71	0.985149	0.979191
KRT72	1	1
KRT73	1.10215	0.72968
KRT75	1.01394	0.954962
KRT76	1.0137	0.974444
KRT77	1.02	0.974417
KRT78	0.97351	0.928675
KRT79	1	1
KRT8	1.01347	0.911725	1.06971	0.96
KRT80	1.02041	0.954962
KRT9	1.12963	0.731394
KTN1	1.01338	0.852685	0.979805	0.993
L2HGDH	1	1	1.32243	0.96
L3MBTL3	1.00513	0.990925	0.937603	0.799
LACTB	1.05155	0.831814	1.07691	1
LACTB2	1.05759	0.361769	1.07751	0.96
LAGE3	1.04933	0.970818	0.985548	1
LAMA2	1.01333	0.939409
LAMA2	1.02475	0.954962
LAMB1	1.01356	0.874323	0.916199	0.245
LAMB3	1.05208	0.886195	1.26636	0.96
LAMC1	1.08787	0.415364	0.984992	1
LAMP1	0.976589	0.867863	1.05261	0.917
LAMP2	1.06552	0.785481	1.04944	0.795
[truncated: 2,324 more rows]
