# Supplementary material for: Small molecule proteostasis regulators that reprogram the ER to reduce extracellular protein aggregation
Source: eLife. 2016 Jul 20;5:e15550. doi: 10.7554/eLife.15550 (PMC4954754; doi:10.7554/eLife.15550)
Supplement: Supplementary file 1. — DOI: http://dx.doi.org/10.7554/eLife.15550.022 [file elife-15550-supp1.xlsx]

## Sheet: HTS Parameters
Category	Parameter	Description
Assay	Type of Assay	Cell-based, luminescence screen
	Target	ER proteostasis remodeling through the ATF6 transcriptional program
	Primary measurement	Detection of luminescence from ERSE-FLuc reporter
	Key reagents	Luciferase detection reagent (ONE-GloTM, Promega)
	Assay protocol	See noted section in Online Methods
Library	Library Size	>650,000 compounds
	Library Composition	The Scripps Drug Discovery Library (SDDL) currently consists of over 650,000 unique compounds, representing a diversity of drug-like compound scaffolds targeted to traditional and non-traditional drug-discovery biology. The SDDL contains more than 20,000 compounds unique to Scripps and a number of focus sub-libraries for screening popular target classes (e.g. kinases, transferaes, GPCRs, ion chan…
	Source	Scripps Drug Discovery Library (SDDL)
Screen	Format	1536 well
	Concentration tested	7 µM
	Plate Controls	Vehicle (DMSO) and Tg (500 nM)
	Reagent compound dispensing system	Kalypsys/GNF PinTool compound transfer unit
	Detection instrument and softward	PerkinElmer ViewLux
	Assay Validation/QC	EC50 of positive control within 3-fold, Z’>0.5, %CV of DMSO wells <10%, signal/background = 6.21 ± 0.73
	Correlation Factor	None Applied
	Normalization	Based on DMSO reference wells (0% activation) and 500 nM Tg (100 % activaiton)
Post-HTS Analysis	Hit Criteria	> 25.05% of Tg positive control
	Hit Rate	0.0236
	Additional Assays	Confirmation screening in triplicate, counterscreen with XBP1s-Rluc reporter, dose response for both reporters
	Confirmation of hit purity, structure	All selected hits were validated thorugh LCMS and/or NMR for purity and structural identification toprovide adequequate QC for future studies. Note that purity acceptance is set at >80%
