# Supplementary material for: Small molecule proteostasis regulators that reprogram the ER to reduce extracellular protein aggregation
Source: eLife. 2016 Jul 20;5:e15550. doi: 10.7554/eLife.15550 (PMC4954754; doi:10.7554/eLife.15550)
Supplement: Supplementary file 2. — DOI: http://dx.doi.org/10.7554/eLife.15550.023 [file elife-15550-supp2.xlsx]

## Sheet: Sheet1
Molecule	CC50 (M)	Max Cytotoxicity (%)
5	>17.4E-6	39.88 ± 1.01
132	>16.9E-6	35.49 ± 4.90
145	>16.9E-6	12.07 ± 5.22
147	>16.9E-6	6.41 ± 11.40
148	>16.9E-6	9.55 ± 4.97
238	>16.9E-6	8.11 ± 10.45
258	>16.9E-6	29.80 ± 7.95
263	>16.9E-6	43.12 ± 5.67
