# Supplementary material for: Small molecule proteostasis regulators that reprogram the ER to reduce extracellular protein aggregation
Source: eLife. 2016 Jul 20;5:e15550. doi: 10.7554/eLife.15550 (PMC4954754; doi:10.7554/eLife.15550)
Supplement: Supplementary file 3. — DOI: http://dx.doi.org/10.7554/eLife.15550.024 [file elife-15550-supp3.xlsx]

## Sheet: Compound Information
Compound	IUPAC Name	CAS No.	Vendor	Product No.	MW (Predicted)	MW (Measured)*	Purity (%)**
5	4-bromo-N'-butylbenzohydrazide	537672-41-6	Life Chemicals	F1232-0727	271.2	270	96.1
132	1-(4-fluorophenyl)-3-[(2-hydroxy-5-methylphenyl)amino]-2-propen-1-one	692275-04-0	ChemBridge	7419433	271.3	271.1	94.7
145	N-(2-hydroxy-5-methylphenyl)-5-propylisoxazole-3-carboxamide	912799-53-2	ChemDiv	C226-3022	260.3	260.1	95.3
147	N-(2-hydroxy-5-methylphenyl)-3-phenylpropanamide	393121-74-9	ChemBridge	6538059	255.3	255.1	98.6
148	N-(2-hydroxy-5-methylphenyl)-2-((5-methyl-4-nitro-1H-pyrazol-3-yl)thio)acetamide	702665-14-3	ChemDiv	C226-4162	322.3	322.1	99.1
238	3-(3-chlorophenyl)-5-(4-hydroxybenzylidene)-2,4-imidazolidinedione	97310-82-2	ChemBridge	7363993	314.7	314.1	90
258	2-(2-bromo-4,6-dimethylphenoxy)-N-[(3,4-dihydroxyphenyl)methylideneamino]acetamide	330987-98-9	Asinex	BAS 00320107	393.2	392	97
263	2-hydroxybenzaldehyde-(4-nitrophenyl)hydrazone	3155-24-6	ChemDiv	8010-6233	257.2	257.1	99
Tg	Thapsigargin	67526-95-8	A.G. Scientific	T-1014
Tm	Tunicamycin	11089-65-9	A.G. Scientific	T-1016
PF-249242	4-[(Diethylamino)methyl]-N-[2-(2-methoxyphenyl)ethyl]-N-(3R)-3-pyrrolidinylbenzamide	947303-87-9	Tocris Biosciences	3354
Dox	Doxycycline hydrochloride	564-25-0	Fisher Scientific	BP2653
TMP	Trimethoprim	738-70-5	Fisher Scientific	ICN19552701
* Analyzed by MS
** Analyzed by HPLC
